# Supplementary material for: Piezoelectric row-column sensing system on table tennis rackets for hit and rotation measurement
Source: PLoS One. 2025 Oct 21;20(10):e0333735. doi: 10.1371/journal.pone.0333735 (PMC12539710; doi:10.1371/journal.pone.0333735)
Supplement: S1 Table — The time and measured electrical signal data from top sensor and bottom sensor on a overlapped structure. (XLSX) [file pone.0333735.s001.xlsx]

## Sheet: Sheet1
time(s)	Vtop(V)	Vbottom(V)
0.02239	0.0011	0.00285
0.02262	0.000940471	0.00283
0.02284	0.000786464	0.0028
0.02307	0.000633609	0.00277
0.02329	0.000481339	0.00274
0.02352	0.000335157	0.0027
0.02375	0.000190907	0.00267
0.02397	5.4907e-05	0.00263
0.0242	-8.12289e-05	0.00259
0.02442	-0.000214468	0.00255
0.02465	-0.000346058	0.00251
0.02488	-0.000477986	0.00246
0.0251	-0.000607506	0.00242
0.02533	-0.000740847	0.00238
0.02556	-0.000869404	0.00233
0.02578	-0.000999545	0.00229
0.02601	-0.00113	0.00224
0.02623	-0.00126	0.00219
0.02646	-0.00139	0.00214
0.02669	-0.00151	0.00209
0.02691	-0.00165	0.00204
0.02714	-0.00178	0.00199
0.02736	-0.0019	0.00194
0.02759	-0.00203	0.00189
0.02782	-0.00215	0.00183
0.02804	-0.00226	0.00178
0.02827	-0.00237	0.00172
0.0285	-0.00248	0.00166
0.02872	-0.00259	0.0016
0.02895	-0.00269	0.00154
0.02917	-0.00279	0.00148
0.0294	-0.00288	0.00142
0.02963	-0.00298	0.00135
0.02985	-0.00307	0.00129
0.03008	-0.00317	0.00122
0.0303	-0.00327	0.00115
0.03053	-0.00337	0.00109
0.03076	-0.00348	0.00102
0.03098	-0.00358	0.000949274
0.03121	-0.00369	0.000880299
0.03144	-0.00379	0.000809419
0.03166	-0.0039	0.000738976
0.03189	-0.00401	0.000667588
0.03211	-0.00411	0.000595443
0.03234	-0.00422	0.000523025
0.03257	-0.00434	0.000449739
0.03279	-0.00446	0.00037548
0.03302	-0.00459	0.000300767
0.03324	-0.00472	0.000226912
0.03347	-0.00485	0.000150873
0.0337	-0.005	7.53383e-05
0.03392	-0.00514	2.2853e-06
0.03415	-0.00529	-7.06814e-05
0.03438	-0.00544	-0.000141532
0.0346	-0.00559	-0.000210664
0.03483	-0.00575	-0.000278741
0.03505	-0.00592	-0.000346059
0.03528	-0.00609	-0.000410969
0.03551	-0.00626	-0.000474855
0.03573	-0.00644	-0.0005375
0.03596	-0.00661	-0.000599148
0.03618	-0.00678	-0.000659087
0.03641	-0.00695	-0.000718243
0.03664	-0.00711	-0.000777657
0.03686	-0.00727	-0.000836285
0.03709	-0.00742	-0.000893707
0.03731	-0.00757	-0.000951431
0.03754	-0.00771	-0.00101
0.03777	-0.00785	-0.00106
0.03799	-0.00799	-0.00112
0.03822	-0.00814	-0.00117
0.03845	-0.00828	-0.00123
0.03867	-0.00842	-0.00128
0.0389	-0.00857	-0.00134
0.03912	-0.00873	-0.00139
0.03935	-0.00888	-0.00145
0.03958	-0.00904	-0.00151
0.0398	-0.00919	-0.00157
0.04003	-0.00935	-0.00164
0.04025	-0.0095	-0.0017
0.04048	-0.00965	-0.00177
0.04071	-0.00979	-0.00184
0.04093	-0.00992	-0.00191
0.04116	-0.01005	-0.00198
0.04139	-0.01017	-0.00204
0.04161	-0.01028	-0.00211
0.04184	-0.01039	-0.00218
0.04206	-0.01048	-0.00225
0.04229	-0.01057	-0.00232
0.04252	-0.01065	-0.00238
0.04274	-0.01073	-0.00245
0.04297	-0.0108	-0.00251
0.04319	-0.01087	-0.00258
0.04342	-0.01093	-0.00264
0.04365	-0.01099	-0.0027
0.04387	-0.01105	-0.00277
0.0441	-0.01111	-0.00283
0.04433	-0.01117	-0.00289
0.04455	-0.01124	-0.00296
0.04478	-0.01131	-0.00302
0.045	-0.01137	-0.00308
0.04523	-0.01144	-0.00314
0.04546	-0.01151	-0.0032
0.04568	-0.01158	-0.00325
0.04591	-0.01164	-0.0033
0.04613	-0.0117	-0.00335
0.04636	-0.01176	-0.00341
0.04659	-0.01181	-0.00345
0.04681	-0.01187	-0.0035
0.04704	-0.01192	-0.00353
0.04727	-0.01198	-0.00357
0.04749	-0.01203	-0.0036
0.04772	-0.0121	-0.00363
0.04794	-0.01216	-0.00366
0.04817	-0.01223	-0.00368
0.0484	-0.0123	-0.0037
0.04862	-0.01236	-0.00372
0.04885	-0.01242	-0.00374
0.04907	-0.01247	-0.00375
0.0493	-0.01251	-0.00377
0.04953	-0.01254	-0.00374
0.04975	-0.01256	-0.00366
0.04998	-0.01257	-0.00368
0.05021	-0.01258	-0.00368
0.05043	-0.01259	-0.00369
0.05066	-0.01259	-0.0037
0.05088	-0.01259	-0.0037
0.05111	-0.0126	-0.00371
0.05134	-0.01261	-0.00371
0.05156	-0.01262	-0.00371
0.05179	-0.01265	-0.00371
0.05201	-0.01268	-0.00371
0.05224	-0.01272	-0.00371
0.05247	-0.01276	-0.00371
0.05269	-0.01281	-0.00372
0.05292	-0.01287	-0.00371
0.05315	-0.01294	-0.00361
0.05337	-0.013	-0.00359
0.0536	-0.01307	-0.00359
0.05382	-0.01314	-0.00359
0.05405	-0.0132	-0.00359
0.05428	-0.01327	-0.00359
0.0545	-0.01332	-0.00359
0.05473	-0.01337	-0.00359
0.05495	-0.0134	-0.00359
0.05518	-0.01341	-0.00359
0.05541	-0.01342	-0.00359
0.05563	-0.0134	-0.00359
0.05586	-0.01338	-0.00358
0.05609	-0.01336	-0.00358
0.05631	-0.01333	-0.00359
0.05654	-0.01331	-0.00359
0.05676	-0.0133	-0.00359
0.05699	-0.01328	-0.00358
0.05722	-0.01328	-0.00359
0.05744	-0.01327	-0.00358
0.05767	-0.01327	-0.00358
0.05789	-0.01326	-0.00349
0.05812	-0.01324	-0.00345
0.05835	-0.01322	-0.00346
0.05857	-0.01319	-0.00345
0.0588	-0.01317	-0.00346
0.05903	-0.01314	-0.00346
0.05925	-0.01311	-0.00346
0.05948	-0.01309	-0.00346
0.0597	-0.01307	-0.00346
0.05993	-0.01306	-0.00346
0.06016	-0.01305	-0.00346
0.06038	-0.01304	-0.00345
0.06061	-0.01303	-0.00345
0.06083	-0.01303	-0.00346
0.06106	-0.01302	-0.00345
0.06129	-0.01302	-0.00346
0.06151	-0.01301	-0.00345
0.06174	-0.013	-0.00345
0.06197	-0.01299	-0.00345
0.06219	-0.01298	-0.00345
0.06242	-0.01296	-0.00345
0.06264	-0.01292	-0.00345
0.06287	-0.01287	-0.00345
0.0631	-0.01281	-0.00345
0.06332	-0.01273	-0.00345
0.06355	-0.01266	-0.00346
0.06377	-0.01257	-0.00346
0.064	-0.01248	-0.00346
0.06423	-0.01239	-0.00345
0.06445	-0.01229	-0.00345
0.06468	-0.0122	-0.00345
0.06491	-0.01209	-0.00345
0.06513	-0.01198	-0.00344
0.06536	-0.01187	-0.00344
0.06558	-0.01175	-0.00344
0.06581	-0.01164	-0.00344
0.06604	-0.01153	-0.00344
0.06626	-0.01143	-0.00344
0.06649	-0.01132	-0.00344
0.06671	-0.01121	-0.00345
0.06694	-0.0111	-0.00345
0.06717	-0.01099	-0.00344
0.06739	-0.01088	-0.00344
0.06762	-0.01075	-0.00344
0.06785	-0.01062	-0.00345
0.06807	-0.01048	-0.00345
0.0683	-0.01033	-0.00345
0.06852	-0.01017	-0.00345
0.06875	-0.01001	-0.00346
0.06898	-0.00984	-0.00346
0.0692	-0.00969	-0.00346
0.06943	-0.00953	-0.00346
0.06965	-0.00938	-0.00346
0.06988	-0.00923	-0.00346
0.07011	-0.00909	-0.00345
0.07033	-0.00895	-0.00346
0.07056	-0.00881	-0.00346
0.07079	-0.00866	-0.00345
0.07101	-0.00851	-0.00345
0.07124	-0.00834	-0.00345
0.07146	-0.00817	-0.00344
0.07169	-0.00799	-0.00345
0.07192	-0.0078	-0.00344
0.07214	-0.00761	-0.00345
0.07237	-0.00742	-0.00346
0.07259	-0.00723	-0.00345
0.07282	-0.00704	-0.00345
0.07305	-0.00685	-0.00344
0.07327	-0.00666	-0.00343
0.0735	-0.00647	-0.00342
0.07373	-0.00629	-0.00343
0.07395	-0.0061	-0.00343
0.07418	-0.0059	-0.00343
0.0744	-0.00571	-0.00343
0.07463	-0.0055	-0.00343
0.07486	-0.00529	-0.00342
0.07508	-0.00507	-0.00342
0.07531	-0.00484	-0.00342
0.07553	-0.00462	-0.00341
0.07576	-0.0044	-0.00341
0.07599	-0.00419	-0.0034
0.07621	-0.00397	-0.0034
0.07644	-0.00377	-0.00339
0.07667	-0.00356	-0.00339
0.07689	-0.00335	-0.00339
0.07712	-0.00315	-0.00338
0.07734	-0.00294	-0.00338
0.07757	-0.00272	-0.00338
0.0778	-0.00251	-0.00337
0.07802	-0.00229	-0.00337
0.07825	-0.00206	-0.00336
0.07847	-0.00183	-0.00335
0.0787	-0.00159	-0.00335
0.07893	-0.00135	-0.00335
0.07915	-0.00111	-0.00334
0.07938	-0.000851645	-0.00334
0.07961	-0.000618452	-0.00333
0.07983	-0.000236059	-0.00332
0.08006	0.000113843	-0.00331
0.08028	0.000356621	-0.0033
0.08051	0.000637042	-0.0033
0.08074	0.000894395	-0.00328
0.08096	0.00116	-0.00328
0.08119	0.00141	-0.00327
0.08141	0.00166	-0.00326
0.08164	0.0019	-0.00325
0.08187	0.00211	-0.00323
0.08209	0.00232	-0.0032
0.08232	0.00252	-0.00316
0.08255	0.00271	-0.00313
0.08277	0.00289	-0.00308
0.083	0.00307	-0.00303
0.08322	0.00324	-0.00297
0.08345	0.00341	-0.0029
0.08368	0.00357	-0.00283
0.0839	0.00373	-0.00275
0.08413	0.00388	-0.00267
0.08435	0.00402	-0.00258
0.08458	0.00416	-0.0025
0.08481	0.00429	-0.00241
0.08503	0.00441	-0.00231
0.08526	0.00453	-0.00221
0.08549	0.00465	-0.00212
0.08571	0.00478	-0.00202
0.08594	0.0049	-0.00192
0.08616	0.00503	-0.00183
0.08639	0.00516	-0.00173
0.08662	0.0053	-0.00164
0.08684	0.00543	-0.00154
0.08707	0.00556	-0.00144
0.08729	0.00568	-0.00134
0.08752	0.00578	-0.00124
0.08775	0.00588	-0.00114
0.08797	0.00597	-0.00103
0.0882	0.00605	-0.000933841
0.08843	0.00612	-0.000835229
0.08865	0.00618	-0.000736673
0.08888	0.00623	-0.000637598
0.0891	0.00628	-0.000539768
0.08933	0.00633	-0.000442269
0.08956	0.00638	-0.000346034
0.08978	0.00644	-0.000250353
0.09001	0.00649	-0.000155778
0.09023	0.00654	-6.12298e-05
0.09046	0.0066	3.35812e-05
0.09069	0.00666	0.000128554
0.09091	0.00672	0.000225078
0.09114	0.00678	0.000318154
0.09137	0.00684	0.000410876
0.09159	0.00691	0.000501506
0.09182	0.00697	0.000590051
0.09204	0.00705	0.000677157
0.09227	0.00712	0.00076221
0.0925	0.00721	0.000845701
0.09272	0.00729	0.000927093
0.09295	0.00738	0.00101
0.09317	0.00747	0.00108
0.0934	0.00756	0.00116
0.09363	0.00765	0.00123
0.09385	0.00773	0.0013
0.09408	0.00779	0.00138
0.09431	0.00786	0.00145
0.09453	0.00791	0.00151
0.09476	0.00795	0.00158
0.09498	0.00799	0.00165
0.09521	0.00804	0.00171
0.09544	0.00809	0.00178
0.09566	0.00814	0.00185
0.09589	0.00819	0.00191
0.09611	0.00825	0.00198
0.09634	0.00833	0.00204
0.09657	0.0084	0.0021
0.09679	0.00848	0.00216
0.09702	0.00856	0.00222
0.09725	0.00864	0.00227
0.09747	0.00872	0.00233
0.0977	0.00879	0.00238
0.09792	0.00885	0.00243
0.09815	0.00891	0.00248
0.09838	0.00896	0.00253
0.0986	0.00901	0.00258
0.09883	0.00906	0.00263
0.09905	0.0091	0.00267
0.09928	0.00914	0.00271
0.09951	0.00918	0.00275
0.09973	0.00922	0.00279
0.09996	0.00927	0.00283
0.10019	0.00931	0.00287
0.10041	0.00936	0.0029
0.10064	0.0094	0.00293
0.10086	0.00944	0.00296
0.10109	0.00948	0.00299
0.10132	0.00951	0.00302
0.10154	0.00955	0.00304
0.10177	0.00959	0.00306
0.10199	0.00962	0.00308
0.10222	0.00965	0.0031
0.10245	0.00967	0.00312
0.10267	0.0097	0.00314
0.1029	0.00973	0.00316
0.10313	0.00977	0.00318
0.10335	0.00981	0.00321
0.10358	0.00984	0.00324
0.1038	0.00988	0.00327
0.10403	0.00992	0.0033
0.10426	0.00995	0.00333
0.10448	0.00999	0.00336
0.10471	0.01001	0.00338
0.10493	0.01003	0.0034
0.10516	0.01005	0.00341
0.10539	0.01007	0.00342
0.10561	0.01008	0.00342
0.10584	0.0101	0.00342
0.10606	0.01011	0.00342
0.10629	0.01011	0.00342
0.10652	0.01012	0.00341
0.10674	0.01012	0.00341
0.10697	0.01012	0.00341
0.1072	0.01012	0.00341
0.10742	0.01012	0.00342
0.10765	0.01012	0.00342
0.10787	0.01012	0.00343
0.1081	0.01012	0.00343
0.10833	0.01012	0.00344
0.10855	0.01011	0.00344
0.10878	0.01011	0.00344
0.109	0.01011	0.00344
0.10923	0.01011	0.00344
0.10946	0.01011	0.00344
0.10968	0.0101	0.00344
0.10991	0.01009	0.00344
0.11014	0.01006	0.00344
0.11036	0.01004	0.00344
0.11059	0.01001	0.00344
0.11081	0.00996	0.00345
0.11104	0.00991	0.00345
0.11127	0.00986	0.00345
0.11149	0.00981	0.00345
0.11172	0.00976	0.00345
0.11194	0.00971	0.00345
0.11217	0.00967	0.00344
0.1124	0.00962	0.00343
0.11262	0.00957	0.00343
0.11285	0.00953	0.00342
0.11308	0.00949	0.00341
0.1133	0.00945	0.0034
0.11353	0.00941	0.00339
0.11375	0.00938	0.00337
0.11398	0.00934	0.00337
0.11421	0.0093	0.00336
0.11443	0.00925	0.00335
0.11466	0.0092	0.00335
0.11488	0.00914	0.00334
0.11511	0.00908	0.00334
0.11534	0.009	0.00333
0.11556	0.00893	0.00332
0.11579	0.00884	0.00332
0.11602	0.00876	0.0033
0.11624	0.00868	0.00329
0.11647	0.00859	0.00327
0.11669	0.00852	0.00325
0.11692	0.00845	0.00323
0.11715	0.00838	0.00321
0.11737	0.00832	0.00319
0.1176	0.00825	0.00318
0.11782	0.0082	0.00317
0.11805	0.00814	0.00315
0.11828	0.00808	0.00314
0.1185	0.00801	0.00313
0.11873	0.00794	0.00312
0.11896	0.00787	0.0031
0.11918	0.00779	0.00308
0.11941	0.00771	0.00307
0.11963	0.00762	0.00305
0.11986	0.00752	0.00304
0.12009	0.00741	0.00302
0.12031	0.0073	0.00301
0.12054	0.00718	0.00299
0.12076	0.00705	0.00298
0.12099	0.00692	0.00297
0.12122	0.00679	0.00296
0.12144	0.00665	0.00295
0.12167	0.00651	0.00294
0.1219	0.00637	0.00293
0.12212	0.00624	0.00292
0.12235	0.0061	0.00291
0.12257	0.00598	0.00289
0.1228	0.00585	0.00288
0.12303	0.00574	0.00287
0.12325	0.00562	0.00285
0.12348	0.00551	0.00284
0.1237	0.00539	0.00283
0.12393	0.00528	0.00281
0.12416	0.00516	0.0028
0.12438	0.00505	0.00279
0.12461	0.00493	0.00278
0.12484	0.00479	0.00277
0.12506	0.00466	0.00277
0.12529	0.00451	0.00276
0.12551	0.00436	0.00275
0.12574	0.00421	0.00274
0.12597	0.00405	0.00272
0.12619	0.00389	0.00271
0.12642	0.00373	0.00269
0.12664	0.00357	0.00267
0.12687	0.00341	0.00264
0.1271	0.00325	0.00262
0.12732	0.0031	0.0026
0.12755	0.00294	0.00257
0.12778	0.00278	0.00254
0.128	0.00262	0.00252
0.12823	0.00246	0.00249
0.12845	0.00229	0.00246
0.12868	0.00212	0.00243
0.12891	0.00196	0.0024
0.12913	0.0018	0.00236
0.12936	0.00164	0.00232
0.12958	0.00148	0.00229
0.12981	0.00133	0.00225
0.13004	0.00118	0.0022
0.13026	0.00104	0.00216
0.13049	0.000893539	0.00212
0.13072	0.000752179	0.00208
0.13094	0.000611505	0.00203
0.13117	0.000474087	0.00198
0.13139	0.000336719	0.00194
0.13162	0.000200229	0.00189
0.13185	6.34906e-05	0.00184
0.13207	-7.16071e-05	0.00179
0.1323	-0.000206819	0.00174
0.13252	-0.000336367	0.00168
0.13275	-0.000463943	0.00163
0.13298	-0.000593015	0.00158
0.1332	-0.000718733	0.00152
0.13343	-0.000844018	0.00146
0.13366	-0.000967001	0.00141
0.13388	-0.00109	0.00135
0.13411	-0.00121	0.00129
0.13433	-0.00133	0.00122
0.13456	-0.00145	0.00116
0.13479	-0.00156	0.0011
0.13501	-0.00167	0.00103
0.13524	-0.00179	0.00096661
0.13546	-0.0019	0.000900795
0.13569	-0.00201	0.000834648
0.13592	-0.00213	0.000768022
0.13614	-0.00224	0.000700846
0.13637	-0.00236	0.000633531
0.1366	-0.00248	0.000565419
0.13682	-0.0026	0.000497536
0.13705	-0.00272	0.000429013
0.13727	-0.00284	0.000360067
0.1375	-0.00296	0.00028951
0.13773	-0.00308	0.000219079
0.13795	-0.00321	0.000145719
0.13818	-0.00335	7.28304e-05
0.1384	-0.00349	1.32735e-06
0.13863	-0.00364	-7.08848e-05
0.13886	-0.00379	-0.000141187
0.13908	-0.00395	-0.000212474
0.13931	-0.00411	-0.000282339
0.13954	-0.00427	-0.000351928
0.13976	-0.00443	-0.000421088
0.13999	-0.00459	-0.000489366
0.14021	-0.00474	-0.000555192
0.14044	-0.00491	-0.000620011
0.14067	-0.00508	-0.000683497
0.14089	-0.00526	-0.000744047
0.14112	-0.00545	-0.000802763
0.14134	-0.00563	-0.00085951
0.14157	-0.00582	-0.000913199
0.1418	-0.006	-0.000965233
0.14202	-0.00618	-0.00102
0.14225	-0.00636	-0.00107
0.14248	-0.00655	-0.00111
0.1427	-0.00671	-0.00116
0.14293	-0.00687	-0.00121
0.14315	-0.00703	-0.00126
0.14338	-0.00718	-0.00131
0.14361	-0.00733	-0.00137
0.14383	-0.00749	-0.00142
0.14406	-0.00764	-0.00149
0.14428	-0.00779	-0.00155
0.14451	-0.00795	-0.00162
0.14474	-0.00812	-0.00168
0.14496	-0.00827	-0.00175
0.14519	-0.00842	-0.00181
0.14542	-0.00857	-0.00188
0.14564	-0.00872	-0.00194
0.14587	-0.00886	-0.002
0.14609	-0.009	-0.00207
0.14632	-0.00914	-0.00214
0.14655	-0.00928	-0.0022
0.14677	-0.00941	-0.00227
0.147	-0.00955	-0.00234
0.14722	-0.00967	-0.00241
0.14745	-0.00979	-0.00248
0.14768	-0.0099	-0.00254
0.1479	-0.01	-0.0026
0.14813	-0.01009	-0.00267
0.14836	-0.01018	-0.00273
0.14858	-0.01025	-0.00279
0.14881	-0.01033	-0.00285
0.14903	-0.0104	-0.00292
0.14926	-0.01046	-0.00298
0.14949	-0.01053	-0.00305
0.14971	-0.0106	-0.00312
0.14994	-0.01066	-0.00318
0.15016	-0.01073	-0.00324
0.15039	-0.0108	-0.0033
0.15062	-0.01088	-0.00336
0.15084	-0.01095	-0.00342
0.15107	-0.01102	-0.00348
0.1513	-0.01109	-0.00353
0.15152	-0.01116	-0.00358
0.15175	-0.01124	-0.00362
0.15197	-0.01131	-0.00367
0.1522	-0.01138	-0.00371
0.15243	-0.01145	-0.00376
0.15265	-0.01152	-0.0038
0.15288	-0.01159	-0.00383
0.1531	-0.01166	-0.00387
0.15333	-0.01173	-0.0039
0.15356	-0.01181	-0.00392
0.15378	-0.01188	-0.00395
0.15401	-0.01195	-0.00388
0.15424	-0.01201	-0.00385
0.15446	-0.01207	-0.00388
0.15469	-0.01211	-0.00389
0.15491	-0.01215	-0.0039
0.15514	-0.01219	-0.00391
0.15537	-0.01222	-0.00392
0.15559	-0.01225	-0.00393
0.15582	-0.01227	-0.00393
0.15604	-0.01229	-0.00394
0.15627	-0.01231	-0.00395
0.1565	-0.01234	-0.00395
0.15672	-0.01236	-0.00395
0.15695	-0.01239	-0.00396
0.15718	-0.01242	-0.00397
0.1574	-0.01246	-0.00396
0.15763	-0.0125	-0.00398
0.15785	-0.01254	-0.00392
0.15808	-0.01259	-0.00385
0.15831	-0.01264	-0.00386
0.15853	-0.0127	-0.00386
0.15876	-0.01276	-0.00386
0.15898	-0.01283	-0.00386
0.15921	-0.01289	-0.00386
0.15944	-0.01296	-0.00386
0.15966	-0.01303	-0.00387
0.15989	-0.01309	-0.00387
0.16012	-0.01314	-0.00388
0.16034	-0.01318	-0.00388
0.16057	-0.01322	-0.00388
0.16079	-0.01324	-0.00388
0.16102	-0.01324	-0.00388
0.16125	-0.01324	-0.00388
0.16147	-0.01322	-0.00388
0.1617	-0.0132	-0.00389
0.16192	-0.01318	-0.00389
0.16215	-0.01316	-0.00388
0.16238	-0.01314	-0.00388
0.1626	-0.01313	-0.00387
0.16283	-0.01312	-0.00382
0.16306	-0.01311	-0.00382
0.16328	-0.01311	-0.00382
0.16351	-0.0131	-0.00381
0.16373	-0.01308	-0.00381
0.16396	-0.01307	-0.00381
0.16419	-0.01305	-0.00381
0.16441	-0.01303	-0.00381
0.16464	-0.013	-0.00381
0.16486	-0.01299	-0.00381
0.16509	-0.01297	-0.0038
0.16532	-0.01296	-0.0038
0.16554	-0.01295	-0.00379
0.16577	-0.01294	-0.00379
0.166	-0.01292	-0.0038
0.16622	-0.01291	-0.0038
0.16645	-0.0129	-0.00379
0.16667	-0.01288	-0.00379
0.1669	-0.01286	-0.00379
0.16713	-0.01284	-0.00379
0.16735	-0.01282	-0.00379
0.16758	-0.01279	-0.00379
0.1678	-0.01275	-0.00379
0.16803	-0.01272	-0.00378
0.16826	-0.01267	-0.00378
0.16848	-0.01261	-0.00378
0.16871	-0.01254	-0.00378
0.16893	-0.01247	-0.00378
0.16916	-0.01239	-0.00378
0.16939	-0.01231	-0.00378
0.16961	-0.01223	-0.00378
0.16984	-0.01214	-0.00377
0.17007	-0.01204	-0.00377
0.17029	-0.01194	-0.00377
0.17052	-0.01183	-0.00377
0.17074	-0.01171	-0.00377
0.17097	-0.01159	-0.00377
0.1712	-0.01148	-0.00376
0.17142	-0.01136	-0.00376
0.17165	-0.01125	-0.00377
0.17188	-0.01113	-0.00377
0.1721	-0.01102	-0.00377
0.17233	-0.01091	-0.00376
0.17255	-0.01079	-0.00376
0.17278	-0.01067	-0.00376
0.17301	-0.01054	-0.00376
0.17323	-0.0104	-0.00375
0.17346	-0.01026	-0.00375
0.17368	-0.01011	-0.00376
0.17391	-0.00995	-0.00376
0.17414	-0.00979	-0.00376
0.17436	-0.00963	-0.00375
0.17459	-0.00947	-0.00375
0.17482	-0.00932	-0.00375
0.17504	-0.00916	-0.00375
0.17527	-0.00902	-0.00375
0.17549	-0.00887	-0.00375
0.17572	-0.00872	-0.00374
0.17595	-0.00857	-0.00374
0.17617	-0.00841	-0.00374
0.1764	-0.00825	-0.00373
0.17662	-0.00808	-0.00373
0.17685	-0.00789	-0.00373
0.17708	-0.00771	-0.00372
0.1773	-0.00752	-0.00372
0.17753	-0.00732	-0.00371
0.17775	-0.00712	-0.00371
0.17798	-0.00693	-0.00371
0.17821	-0.00674	-0.0037
0.17843	-0.00655	-0.0037
0.17866	-0.00636	-0.0037
0.17889	-0.00616	-0.00369
0.17911	-0.00597	-0.00369
0.17934	-0.00577	-0.00368
0.17956	-0.00556	-0.00368
0.17979	-0.00534	-0.00367
0.18002	-0.00511	-0.00368
0.18024	-0.00488	-0.00363
0.18047	-0.00464	-0.00353
0.18069	-0.0044	-0.00353
0.18092	-0.00417	-0.00352
0.18115	-0.00393	-0.00352
0.18137	-0.0037	-0.00352
0.1816	-0.00348	-0.00352
0.18183	-0.00326	-0.00351
0.18205	-0.00305	-0.00351
0.18228	-0.00285	-0.0035
0.1825	-0.00264	-0.0035
0.18273	-0.00243	-0.00349
0.18296	-0.00222	-0.00348
0.18318	-0.002	-0.00347
0.18341	-0.00177	-0.00347
0.18363	-0.00153	-0.00346
0.18386	-0.0013	-0.00345
0.18409	-0.00105	-0.00344
0.18431	-0.000810591	-0.00344
0.18454	-0.0005614	-0.00343
0.18477	-0.000311173	-0.00342
0.18499	-5.47508e-05	-0.00343
0.18522	0.000209266	-0.00342
0.18544	0.000477911	-0.00341
0.18567	0.000749795	-0.0034
0.1859	0.00103	-0.00338
0.18612	0.0013	-0.00337
0.18635	0.00157	-0.00335
0.18657	0.00184	-0.00334
0.1868	0.00209	-0.00332
0.18703	0.00233	-0.00329
0.18725	0.00256	-0.00325
0.18748	0.00278	-0.00321
0.18771	0.00299	-0.00316
0.18793	0.00319	-0.0031
0.18816	0.00338	-0.00304
0.18838	0.00357	-0.00291
0.18861	0.00375	-0.00279
0.18884	0.00393	-0.00273
0.18906	0.0041	-0.00264
0.18929	0.00427	-0.00256
0.18951	0.00444	-0.00248
0.18974	0.00461	-0.00239
0.18997	0.00477	-0.0023
0.19019	0.00493	-0.00221
0.19042	0.00508	-0.00212
0.19065	0.00522	-0.00202
0.19087	0.00536	-0.00193
0.1911	0.00548	-0.00184
0.19132	0.00561	-0.00174
0.19155	0.00573	-0.00164
0.19178	0.00585	-0.00154
0.192	0.00597	-0.00144
0.19223	0.00609	-0.00134
0.19245	0.00621	-0.00124
0.19268	0.00632	-0.00114
0.19291	0.00643	-0.00104
0.19313	0.00654	-0.000944584
0.19336	0.00663	-0.000847525
0.19359	0.00672	-0.00075012
0.19381	0.0068	-0.000652799
0.19404	0.00688	-0.000555826
0.19426	0.00694	-0.000459058
0.19449	0.00701	-0.000363315
0.19472	0.00707	-0.000268605
0.19494	0.00713	-0.000175106
0.19517	0.00719	-8.29358e-05
0.19539	0.00725	9.25758e-06
0.19562	0.00731	0.000100702
0.19585	0.00738	0.000193625
0.19607	0.00745	0.000285657
0.1963	0.00752	0.000376175
0.19653	0.00759	0.000466927
0.19675	0.00765	0.000556999
0.19698	0.00771	0.000645737
0.1972	0.00776	0.000732955
0.19743	0.00782	0.000817734
0.19766	0.00789	0.000901947
0.19788	0.00795	0.000983975
0.19811	0.00802	0.00106
0.19833	0.0081	0.00114
0.19856	0.00817	0.00122
0.19879	0.00825	0.00129
0.19901	0.00833	0.00137
0.19924	0.00841	0.00144
0.19947	0.00849	0.00151
0.19969	0.00858	0.00158
0.19992	0.00865	0.00165
0.20014	0.00872	0.00171
0.20037	0.00879	0.00178
0.2006	0.00885	0.00184
0.20082	0.0089	0.00191
0.20105	0.00895	0.00197
0.20127	0.009	0.00204
0.2015	0.00905	0.0021
0.20173	0.00911	0.00216
0.20195	0.00917	0.00222
0.20218	0.00924	0.00228
0.20241	0.00932	0.00234
0.20263	0.00941	0.0024
0.20286	0.0095	0.00245
0.20308	0.00959	0.00251
0.20331	0.00968	0.00256
0.20354	0.00976	0.00261
0.20376	0.00984	0.00266
0.20399	0.0099	0.00271
0.20421	0.00996	0.00275
0.20444	0.01002	0.0028
0.20467	0.01007	0.00284
0.20489	0.01011	0.00287
0.20512	0.01015	0.0029
0.20535	0.0102	0.00293
0.20557	0.01024	0.00296
0.2058	0.01029	0.00298
0.20602	0.01033	0.003
0.20625	0.01037	0.00302
0.20648	0.01042	0.00304
0.2067	0.01046	0.00306
0.20693	0.0105	0.00309
0.20715	0.01054	0.00312
0.20738	0.01058	0.00315
0.20761	0.01061	0.00318
0.20783	0.01065	0.00322
0.20806	0.01069	0.00326
0.20829	0.01072	0.0033
0.20851	0.01076	0.00334
0.20874	0.0108	0.00337
0.20896	0.01084	0.0034
0.20919	0.01088	0.00342
0.20942	0.01092	0.00344
0.20964	0.01096	0.00346
0.20987	0.011	0.00346
0.21009	0.01103	0.00347
0.21032	0.01105	0.00347
0.21055	0.01107	0.00347
0.21077	0.01109	0.00347
0.211	0.0111	0.00347
0.21123	0.0111	0.00348
0.21145	0.01111	0.00348
0.21168	0.01111	0.00349
0.2119	0.01112	0.0035
0.21213	0.01112	0.0035
0.21236	0.01113	0.00351
0.21258	0.01115	0.00352
0.21281	0.01116	0.00353
0.21303	0.01117	0.00353
0.21326	0.01118	0.00354
0.21349	0.01118	0.00354
0.21371	0.01118	0.00354
0.21394	0.01118	0.00354
0.21417	0.01118	0.00354
0.21439	0.01118	0.00354
0.21462	0.01118	0.00354
0.21484	0.01118	0.00354
0.21507	0.01117	0.00354
0.2153	0.01116	0.00354
0.21552	0.01114	0.00354
0.21575	0.01112	0.00354
0.21597	0.01108	0.00355
0.2162	0.01104	0.00355
0.21643	0.01099	0.00355
0.21665	0.01094	0.00355
0.21688	0.01089	0.00354
0.21711	0.01084	0.00354
0.21733	0.01078	0.00353
0.21756	0.01073	0.00352
0.21778	0.01068	0.00351
0.21801	0.01063	0.00349
0.21824	0.01059	0.00348
0.21846	0.01055	0.00347
0.21869	0.01051	0.00346
0.21891	0.01049	0.00344
0.21914	0.01046	0.00344
0.21937	0.01042	0.00343
0.21959	0.01038	0.00342
0.21982	0.01034	0.00341
0.22005	0.01028	0.0034
0.22027	0.01022	0.00339
0.2205	0.01015	0.00338
0.22072	0.01007	0.00337
0.22095	0.00999	0.00336
0.22118	0.00991	0.00334
0.2214	0.00982	0.00333
0.22163	0.00974	0.00332
0.22185	0.00966	0.0033
0.22208	0.00958	0.00329
0.22231	0.0095	0.00327
0.22253	0.00943	0.00326
0.22276	0.00937	0.00325
0.22299	0.00931	0.00324
0.22321	0.00925	0.00323
0.22344	0.0092	0.00322
0.22366	0.00914	0.0032
0.22389	0.00909	0.00319
0.22412	0.00903	0.00317
0.22434	0.00896	0.00316
0.22457	0.00889	0.00314
0.22479	0.00881	0.00311
0.22502	0.00872	0.00309
0.22525	0.00862	0.00307
0.22547	0.0085	0.00306
0.2257	0.00838	0.00304
0.22593	0.00825	0.00303
0.22615	0.00812	0.00303
0.22638	0.00798	0.00302
0.2266	0.00784	0.00301
0.22683	0.0077	0.00301
0.22706	0.00756	0.003
0.22728	0.00742	0.00299
0.22751	0.00728	0.00298
0.22773	0.00715	0.00297
0.22796	0.00703	0.00296
0.22819	0.0069	0.00295
0.22841	0.00679	0.00293
0.22864	0.00667	0.00292
0.22887	0.00656	0.00291
0.22909	0.00645	0.0029
0.22932	0.00633	0.00288
0.22954	0.00622	0.00287
0.22977	0.0061	0.00286
0.23	0.00597	0.00284
0.23022	0.00584	0.00283
0.23045	0.0057	0.00281
0.23067	0.00556	0.0028
0.2309	0.0054	0.00278
0.23113	0.00524	0.00277
0.23135	0.00508	0.00275
0.23158	0.00492	0.00274
0.23181	0.00475	0.00272
0.23203	0.00458	0.0027
0.23226	0.00443	0.00268
0.23248	0.00427	0.00266
0.23271	0.00411	0.00264
0.23294	0.00396	0.00261
0.23316	0.0038	0.00259
0.23339	0.00365	0.00256
0.23361	0.00349	0.00253
0.23384	0.00333	0.00249
0.23407	0.00317	0.00246
0.23429	0.00301	0.00242
0.23452	0.00285	0.00238
0.23475	0.0027	0.00234
0.23497	0.00255	0.0023
0.2352	0.0024	0.00226
0.23542	0.00226	0.00222
0.23565	0.00211	0.00218
0.23588	0.00197	0.00214
0.2361	0.00182	0.0021
0.23633	0.00168	0.00205
0.23655	0.00153	0.00201
0.23678	0.00139	0.00197
0.23701	0.00125	0.00192
0.23723	0.00112	0.00187
0.23746	0.000979674	0.00182
0.23768	0.000845205	0.00177
0.23791	0.000713049	0.00171
0.23814	0.000580458	0.00165
0.23836	0.00045107	0.00159
0.23859	0.000322199	0.00153
0.23882	0.000195594	0.00147
0.23904	7.24331e-05	0.00141
0.23927	-5.03893e-05	0.00135
0.23949	-0.000168642	0.00128
0.23972	-0.000283908	0.00122
0.23995	-0.000395707	0.00116
0.24017	-0.000503962	0.00109
0.2404	-0.000611397	0.00103
0.24063	-0.000718392	0.000959868
0.24085	-0.000824318	0.000893362
0.24108	-0.00093344	0.000826572
0.2413	-0.00104	0.000759175
0.24153	-0.00116	0.000691168
0.24176	-0.00127	0.000622703
0.24198	-0.00138	0.000554292
0.24221	-0.00149	0.000485264
0.24243	-0.00161	0.000416135
0.24266	-0.00172	0.00034708
0.24289	-0.00184	0.000277846
0.24311	-0.00196	0.000208364
0.24334	-0.00209	0.000135767
0.24357	-0.00223	6.39556e-05
0.24379	-0.00237	-7.80665e-06
0.24402	-0.00252	-8.03944e-05
0.24424	-0.00267	-0.000151716
0.24447	-0.00283	-0.000223186
0.2447	-0.003	-0.000293941
0.24492	-0.00316	-0.000364488
0.24515	-0.00333	-0.000433614
0.24537	-0.00348	-0.000500673
0.2456	-0.00364	-0.000566956
0.24583	-0.00379	-0.000631674
0.24605	-0.00394	-0.000695556
0.24628	-0.00409	-0.00075786
0.2465	-0.00425	-0.000817347
0.24673	-0.00441	-0.000875593
0.24696	-0.00457	-0.000933733
0.24718	-0.00473	-0.000991219
0.24741	-0.0049	-0.00105
0.24764	-0.00506	-0.0011
0.24786	-0.00523	-0.00116
0.24809	-0.00539	-0.00122
0.24831	-0.00555	-0.00127
0.24854	-0.00572	-0.00132
0.24877	-0.00588	-0.00138
0.24899	-0.00604	-0.00143
0.24922	-0.0062	-0.00148
0.24944	-0.00636	-0.00153
0.24967	-0.00652	-0.00159
0.2499	-0.00668	-0.00165
0.25012	-0.00684	-0.00171
0.25035	-0.00699	-0.00177
0.25058	-0.00713	-0.00184
0.2508	-0.00727	-0.00191
0.25103	-0.00741	-0.00197
0.25125	-0.00754	-0.00204
0.25148	-0.00767	-0.00211
0.25171	-0.0078	-0.00218
0.25193	-0.00793	-0.00225
0.25216	-0.00806	-0.00231
0.25238	-0.00819	-0.00238
0.25261	-0.00831	-0.00244
0.25284	-0.00843	-0.00251
0.25306	-0.00854	-0.00257
0.25329	-0.00865	-0.00263
0.25352	-0.00874	-0.00269
0.25374	-0.00883	-0.00276
0.25397	-0.00891	-0.00282
0.25419	-0.00899	-0.00288
0.25442	-0.00905	-0.00294
0.25465	-0.00911	-0.003
0.25487	-0.00917	-0.00306
0.2551	-0.00922	-0.00313
0.25532	-0.00928	-0.00319
0.25555	-0.00934	-0.00325
0.25578	-0.0094	-0.0033
0.256	-0.00947	-0.00336
0.25623	-0.00954	-0.00342
0.25646	-0.00961	-0.00347
0.25668	-0.00968	-0.00352
0.25691	-0.00975	-0.00356
0.25713	-0.00983	-0.00361
0.25736	-0.0099	-0.00365
0.25759	-0.00997	-0.00369
0.25781	-0.01004	-0.00372
0.25804	-0.0101	-0.00376
0.25826	-0.01017	-0.00378
0.25849	-0.01024	-0.0038
0.25872	-0.0103	-0.00382
0.25894	-0.01037	-0.00384
0.25917	-0.01043	-0.00385
0.2594	-0.01049	-0.00387
0.25962	-0.01054	-0.00388
0.25985	-0.01059	-0.00389
0.26007	-0.01062	-0.0039
0.2603	-0.01066	-0.00391
0.26053	-0.01069	-0.00392
0.26075	-0.01071	-0.00392
0.26098	-0.01073	-0.00392
0.2612	-0.01076	-0.00394
0.26143	-0.01078	-0.00394
0.26166	-0.0108	-0.00395
0.26188	-0.01083	-0.00395
0.26211	-0.01086	-0.00396
0.26234	-0.01089	-0.00393
0.26256	-0.01092	-0.00385
0.26279	-0.01095	-0.00386
0.26301	-0.01098	-0.00385
0.26324	-0.01101	-0.00385
0.26347	-0.01104	-0.00386
0.26369	-0.01108	-0.00386
0.26392	-0.01112	-0.00385
0.26414	-0.01117	-0.00385
0.26437	-0.01122	-0.00385
0.2646	-0.01128	-0.00385
0.26482	-0.01135	-0.00385
0.26505	-0.01142	-0.00384
0.26528	-0.01148	-0.00384
0.2655	-0.01155	-0.00384
0.26573	-0.0116	-0.00384
0.26595	-0.01165	-0.00384
0.26618	-0.01168	-0.00384
0.26641	-0.01169	-0.00384
0.26663	-0.01169	-0.00384
0.26686	-0.01168	-0.00383
0.26708	-0.01166	-0.00383
0.26731	-0.01163	-0.00382
0.26754	-0.0116	-0.00382
0.26776	-0.01158	-0.00382
0.26799	-0.01155	-0.00382
0.26822	-0.01154	-0.00382
0.26844	-0.01152	-0.00381
0.26867	-0.01151	-0.00381
0.26889	-0.0115	-0.00381
0.26912	-0.01149	-0.00381
0.26935	-0.01148	-0.00381
0.26957	-0.01146	-0.00381
0.2698	-0.01144	-0.00381
0.27002	-0.01142	-0.00382
0.27025	-0.01141	-0.00381
0.27048	-0.01139	-0.00381
0.2707	-0.01138	-0.00381
0.27093	-0.01137	-0.00381
0.27116	-0.01136	-0.0038
0.27138	-0.01136	-0.0038
0.27161	-0.01135	-0.0038
0.27183	-0.01134	-0.0038
0.27206	-0.01133	-0.0038
0.27229	-0.01131	-0.0038
0.27251	-0.0113	-0.0038
0.27274	-0.01128	-0.0038
0.27296	-0.01126	-0.00381
0.27319	-0.01123	-0.0038
0.27342	-0.01118	-0.0038
0.27364	-0.01114	-0.00379
0.27387	-0.01108	-0.00379
0.2741	-0.01102	-0.00379
0.27432	-0.01095	-0.00378
0.27455	-0.01088	-0.00378
0.27477	-0.0108	-0.00378
0.275	-0.01073	-0.00378
0.27523	-0.01065	-0.00378
0.27545	-0.01056	-0.00378
0.27568	-0.01046	-0.00377
0.2759	-0.01036	-0.00377
0.27613	-0.01025	-0.00377
0.27636	-0.01014	-0.00377
0.27658	-0.01002	-0.00377
0.27681	-0.0099	-0.00377
0.27704	-0.00978	-0.00376
0.27726	-0.00966	-0.00377
0.27749	-0.00954	-0.00377
0.27771	-0.00942	-0.00381
0.27794	-0.0093	-0.00382
0.27817	-0.00917	-0.00382
0.27839	-0.00904	-0.00382
0.27862	-0.0089	-0.00382
0.27884	-0.00877	-0.00382
0.27907	-0.00863	-0.00381
0.2793	-0.00848	-0.00381
0.27952	-0.00834	-0.00381
0.27975	-0.0082	-0.00381
0.27998	-0.00805	-0.00381
0.2802	-0.0079	-0.00381
0.28043	-0.00777	-0.00381
0.28065	-0.00763	-0.0038
0.28088	-0.0075	-0.0038
0.28111	-0.00736	-0.0038
0.28133	-0.00721	-0.00379
0.28156	-0.00706	-0.00379
0.28178	-0.0069	-0.0038
0.28201	-0.00674	-0.0038
0.28224	-0.00656	-0.00379
0.28246	-0.00638	-0.00378
0.28269	-0.00619	-0.00378
0.28292	-0.00601	-0.00378
0.28314	-0.00582	-0.00378
0.28337	-0.00564	-0.00378
0.28359	-0.00546	-0.00378
0.28382	-0.00529	-0.00377
0.28405	-0.00512	-0.00376
0.28427	-0.00494	-0.00376
0.2845	-0.00476	-0.00376
0.28472	-0.00457	-0.00375
0.28495	-0.00438	-0.00375
0.28518	-0.00418	-0.00374
0.2854	-0.00396	-0.00375
0.28563	-0.00373	-0.00375
0.28586	-0.0035	-0.00374
0.28608	-0.00326	-0.00374
0.28631	-0.00303	-0.00373
0.28653	-0.00279	-0.00372
0.28676	-0.00257	-0.00372
0.28699	-0.00235	-0.00371
0.28721	-0.00214	-0.0037
0.28744	-0.00193	-0.0037
0.28766	-0.00173	-0.0037
0.28789	-0.00153	-0.00369
0.28812	-0.00133	-0.00368
0.28834	-0.00114	-0.00368
0.28857	-0.000937289	-0.00368
0.2888	-0.000735575	-0.00368
0.28902	-0.000528997	-0.00358
0.28925	-0.000319183	-0.00354
0.28947	-0.000101072	-0.00355
0.2897	0.000125338	-0.00353
0.28993	0.000357001	-0.00353
0.29015	0.000598003	-0.00352
0.29038	0.00084732	-0.00352
0.2906	0.00111	-0.00351
0.29083	0.00138	-0.0035
0.29106	0.00166	-0.00349
0.29128	0.00194	-0.00349
0.29151	0.00221	-0.00348
0.29174	0.00247	-0.00347
0.29196	0.00274	-0.00346
0.29219	0.00299	-0.00344
0.29241	0.00322	-0.00341
0.29264	0.00344	-0.00339
0.29287	0.00365	-0.00336
0.29309	0.00384	-0.00331
0.29332	0.00402	-0.00327
0.29354	0.00419	-0.00322
0.29377	0.00436	-0.00316
0.294	0.00452	-0.00309
0.29422	0.00468	-0.00302
0.29445	0.00485	-0.00294
0.29468	0.00501	-0.00286
0.2949	0.00516	-0.00277
0.29513	0.00531	-0.00268
0.29535	0.00545	-0.0026
0.29558	0.0056	-0.00251
0.29581	0.00574	-0.00241
0.29603	0.00587	-0.00231
0.29626	0.006	-0.00222
0.29648	0.00613	-0.00212
0.29671	0.00625	-0.00202
0.29694	0.00638	-0.00193
0.29716	0.0065	-0.00183
0.29739	0.00663	-0.00173
0.29762	0.00675	-0.00163
0.29784	0.00686	-0.00153
0.29807	0.00697	-0.00143
0.29829	0.00707	-0.00133
0.29852	0.00717	-0.00124
0.29875	0.00725	-0.00113
0.29897	0.00733	-0.00103
0.2992	0.00739	-0.000933281
0.29942	0.00746	-0.000834576
0.29965	0.00752	-0.000736325
0.29988	0.00757	-0.000639275
0.3001	0.00762	-0.000543219
0.30033	0.00768	-0.000447699
0.30056	0.00774	-0.000354067
0.30078	0.0078	-0.000260339
0.30101	0.00787	-0.000167206
0.30123	0.00795	-7.48096e-05
0.30146	0.00802	1.84154e-05
0.30169	0.00809	0.000111573
0.30191	0.00817	0.000204498
0.30214	0.00823	0.000294088
0.30236	0.0083	0.000381534
0.30259	0.00836	0.000467295
0.30282	0.00841	0.000550358
0.30304	0.00847	0.000631819
0.30327	0.00853	0.000710904
0.3035	0.00858	0.000788783
0.30372	0.00865	0.000865892
0.30395	0.00871	0.000941823
0.30417	0.00879	0.00102
0.3044	0.00887	0.00109
0.30463	0.00895	0.00116
0.30485	0.00903	0.00123
0.30508	0.00911	0.0013
0.3053	0.00919	0.00137
0.30553	0.00925	0.00144
0.30576	0.00931	0.00151
0.30598	0.00936	0.00158
0.30621	0.0094	0.00164
0.30643	0.00943	0.00171
0.30666	0.00946	0.00177
0.30689	0.00949	0.00183
0.30711	0.00953	0.00189
0.30734	0.00956	0.00195
0.30757	0.00961	0.002
0.30779	0.00966	0.00206
0.30802	0.00972	0.00211
0.30824	0.00978	0.00216
0.30847	0.00985	0.00221
0.3087	0.00992	0.00227
0.30892	0.00999	0.00231
0.30915	0.01006	0.00237
0.30938	0.01012	0.00241
0.3096	0.01018	0.00246
0.30983	0.01023	0.00251
0.31005	0.01027	0.00256
0.31028	0.01031	0.0026
0.31051	0.01035	0.00264
0.31073	0.01039	0.00268
0.31096	0.01043	0.00271
0.31118	0.01046	0.00274
0.31141	0.0105	0.00276
0.31164	0.01053	0.00278
0.31186	0.01057	0.0028
0.31209	0.0106	0.00282
0.31232	0.01063	0.00284
0.31254	0.01065	0.00286
0.31277	0.01067	0.00288
0.31299	0.01069	0.0029
0.31322	0.01071	0.00293
0.31345	0.01073	0.00296
0.31367	0.01076	0.00299
0.3139	0.01079	0.00302
0.31412	0.01083	0.00306
0.31435	0.01088	0.0031
0.31458	0.01092	0.00313
0.3148	0.01096	0.00316
0.31503	0.01099	0.00319
0.31525	0.01102	0.0032
0.31548	0.01105	0.00322
0.31571	0.01107	0.00323
0.31593	0.01108	0.00323
0.31616	0.01108	0.00323
0.31639	0.01108	0.00324
0.31661	0.01107	0.00324
0.31684	0.01107	0.00324
0.31706	0.01107	0.00324
0.31729	0.01106	0.00324
0.31752	0.01106	0.00324
0.31774	0.01106	0.00325
0.31797	0.01106	0.00325
0.31819	0.01106	0.00326
0.31842	0.01107	0.00327
0.31865	0.01107	0.00328
0.31887	0.01108	0.00328
0.3191	0.01108	0.00329
0.31933	0.01107	0.00329
0.31955	0.01107	0.00329
0.31978	0.01106	0.00329
0.32	0.01105	0.00329
0.32023	0.01104	0.00329
0.32046	0.01103	0.00329
0.32068	0.01102	0.00329
0.32091	0.011	0.00329
0.32113	0.01096	0.00329
0.32136	0.01094	0.0033
0.32159	0.0109	0.0033
0.32181	0.01085	0.00329
0.32204	0.0108	0.00329
0.32227	0.01074	0.00329
0.32249	0.01068	0.00328
0.32272	0.01061	0.00327
0.32294	0.01054	0.00327
0.32317	0.01048	0.00326
0.3234	0.01041	0.00324
0.32362	0.01035	0.00323
0.32385	0.0103	0.00322
0.32407	0.01026	0.00321
0.3243	0.01021	0.0032
0.32453	0.01018	0.00319
0.32475	0.01014	0.00319
0.32498	0.01009	0.00318
0.32521	0.01004	0.00318
0.32543	0.00998	0.00317
0.32566	0.00991	0.00317
0.32588	0.00984	0.00316
0.32611	0.00976	0.00315
0.32634	0.00967	0.00314
0.32656	0.00958	0.00312
0.32679	0.00949	0.00311
0.32701	0.0094	0.00309
0.32724	0.00932	0.00307
0.32747	0.00923	0.00306
0.32769	0.00915	0.00304
0.32792	0.00907	0.00303
0.32815	0.00899	0.00302
0.32837	0.00892	0.00301
0.3286	0.00885	0.00301
0.32882	0.00879	0.003
0.32905	0.00872	0.003
0.32928	0.00866	0.00298
0.3295	0.00859	0.00297
0.32973	0.00853	0.00295
0.32995	0.00845	0.00293
0.33018	0.00837	0.00291
0.33041	0.00827	0.00289
0.33063	0.00817	0.00287
0.33086	0.00805	0.00285
0.33109	0.00792	0.00283
0.33131	0.0078	0.00281
0.33154	0.00767	0.0028
0.33176	0.00754	0.00279
0.33199	0.0074	0.00278
0.33222	0.00726	0.00277
0.33244	0.00712	0.00276
0.33267	0.00699	0.00276
0.33289	0.00686	0.00275
0.33312	0.00673	0.00274
0.33335	0.0066	0.00273
0.33357	0.00647	0.00272
0.3338	0.00635	0.00271
0.33403	0.00622	0.0027
0.33425	0.0061	0.00269
0.33448	0.00597	0.00268
0.3347	0.00584	0.00268
0.33493	0.00571	0.00266
0.33516	0.00557	0.00265
0.33538	0.00543	0.00264
0.33561	0.00529	0.00263
0.33583	0.00515	0.00262
0.33606	0.005	0.0026
0.33629	0.00485	0.00259
0.33651	0.00468	0.00257
0.33674	0.00452	0.00255
0.33697	0.00436	0.00253
0.33719	0.00419	0.0025
0.33742	0.00403	0.00248
0.33764	0.00387	0.00246
0.33787	0.00371	0.00244
0.3381	0.00355	0.00242
0.33832	0.00339	0.00239
0.33855	0.00322	0.00237
0.33877	0.00306	0.00234
0.339	0.00289	0.00231
0.33923	0.00273	0.00228
0.33945	0.00256	0.00225
0.33968	0.00239	0.00221
0.33991	0.00222	0.00218
0.34013	0.00206	0.00214
0.34036	0.0019	0.0021
0.34058	0.00174	0.00206
0.34081	0.00158	0.00202
0.34104	0.00143	0.00198
0.34126	0.00128	0.00194
0.34149	0.00114	0.0019
0.34171	0.000993662	0.00186
0.34194	0.000853851	0.00181
0.34217	0.000718805	0.00177
0.34239	0.000580482	0.00172
0.34262	0.000447342	0.00167
0.34285	0.000316212	0.00163
0.34307	0.000185541	0.00158
0.3433	5.8902e-05	0.00153
0.34352	-6.86272e-05	0.00147
0.34375	-0.000193592	0.00142
0.34398	-0.000321166	0.00136
0.3442	-0.000450015	0.0013
0.34443	-0.000577732	0.00124
0.34465	-0.000709861	0.00118
0.34488	-0.000840535	0.00111
0.34511	-0.00097066	0.00105
0.34533	-0.0011	0.000981007
0.34556	-0.00122	0.000915054
0.34579	-0.00134	0.000848052
0.34601	-0.00146	0.000781379
0.34624	-0.00158	0.000714663
0.34646	-0.0017	0.000648155
0.34669	-0.00182	0.000581933
0.34692	-0.00194	0.000514761
0.34714	-0.00206	0.000448078
0.34737	-0.00218	0.00038114
0.34759	-0.00231	0.000313769
0.34782	-0.00243	0.000247291
0.34805	-0.00255	0.000179553
0.34827	-0.00267	0.000109308
0.3485	-0.0028	4.11165e-05
0.34873	-0.00294	-2.78801e-05
0.34895	-0.00308	-9.58916e-05
0.34918	-0.00322	-0.000163767
0.3494	-0.00339	-0.000232116
0.34963	-0.00356	-0.000300175
0.34986	-0.00374	-0.000368327
0.35008	-0.00393	-0.000436273
0.35031	-0.00412	-0.000504271
0.35053	-0.0043	-0.000571361
0.35076	-0.00449	-0.00063778
0.35099	-0.00466	-0.000703205
0.35121	-0.00484	-0.000767078
0.35144	-0.00501	-0.000829721
0.35167	-0.00518	-0.000891017
0.35189	-0.00535	-0.000949792
0.35212	-0.00553	-0.00101
0.35234	-0.0057	-0.00106
0.35257	-0.00587	-0.00112
0.3528	-0.00604	-0.00117
0.35302	-0.00622	-0.00122
0.35325	-0.00638	-0.00128
0.35347	-0.00655	-0.00133
0.3537	-0.00671	-0.00138
0.35393	-0.00687	-0.00143
0.35415	-0.00703	-0.00149
0.35438	-0.00719	-0.00154
0.35461	-0.00736	-0.0016
0.35483	-0.00753	-0.00166
0.35506	-0.0077	-0.00172
0.35528	-0.00787	-0.00178
0.35551	-0.00805	-0.00184
0.35574	-0.00821	-0.0019
0.35596	-0.00836	-0.00197
0.35619	-0.0085	-0.00203
0.35641	-0.00864	-0.0021
0.35664	-0.00877	-0.00216
0.35687	-0.0089	-0.00223
0.35709	-0.00903	-0.0023
0.35732	-0.00916	-0.00237
0.35755	-0.00928	-0.00243
0.35777	-0.0094	-0.0025
0.358	-0.00952	-0.00257
0.35822	-0.00964	-0.00263
0.35845	-0.00975	-0.00269
0.35868	-0.00985	-0.00276
0.3589	-0.00996	-0.00282
0.35913	-0.01006	-0.00288
0.35935	-0.01015	-0.00295
0.35958	-0.01024	-0.00301
0.35981	-0.01032	-0.00307
0.36003	-0.01039	-0.00314
0.36026	-0.01045	-0.0032
0.36049	-0.01052	-0.00326
0.36071	-0.01059	-0.00332
0.36094	-0.01065	-0.00338
0.36116	-0.01072	-0.00344
0.36139	-0.01079	-0.0035
0.36162	-0.01085	-0.00355
0.36184	-0.01092	-0.0036
0.36207	-0.01099	-0.00365
0.36229	-0.01107	-0.00369
0.36252	-0.01114	-0.00374
0.36275	-0.01122	-0.00378
0.36297	-0.01131	-0.00382
0.3632	-0.01139	-0.00387
0.36343	-0.01147	-0.00389
0.36365	-0.01155	-0.00393
0.36388	-0.01163	-0.00395
0.3641	-0.01171	-0.00398
0.36433	-0.01178	-0.004
0.36456	-0.01184	-0.00404
0.36478	-0.01191	-0.00415
0.36501	-0.01196	-0.00416
0.36523	-0.012	-0.00418
0.36546	-0.01204	-0.00418
0.36569	-0.01207	-0.00419
0.36591	-0.0121	-0.0042
0.36614	-0.01213	-0.00421
0.36637	-0.01215	-0.00421
0.36659	-0.01218	-0.00421
0.36682	-0.01222	-0.00421
0.36704	-0.01225	-0.00421
0.36727	-0.01229	-0.00421
0.3675	-0.01233	-0.00422
0.36772	-0.01238	-0.00422
0.36795	-0.01242	-0.00422
0.36817	-0.01247	-0.00422
0.3684	-0.01251	-0.00422
0.36863	-0.01256	-0.00422
0.36885	-0.0126	-0.00422
0.36908	-0.01264	-0.00422
0.36931	-0.01268	-0.00422
0.36953	-0.01273	-0.00422
0.36976	-0.01277	-0.00422
0.36998	-0.01282	-0.0042
0.37021	-0.01286	-0.00419
0.37044	-0.01291	-0.00419
0.37066	-0.01295	-0.00418
0.37089	-0.01299	-0.00418
0.37111	-0.01303	-0.00418
0.37134	-0.01306	-0.00418
0.37157	-0.01308	-0.00418
0.37179	-0.01309	-0.00418
0.37202	-0.0131	-0.00418
0.37225	-0.0131	-0.00418
0.37247	-0.01309	-0.00418
0.3727	-0.01307	-0.00418
0.37292	-0.01305	-0.00418
0.37315	-0.01303	-0.00417
0.37338	-0.013	-0.00417
0.3736	-0.01298	-0.00417
0.37383	-0.01296	-0.00417
0.37405	-0.01294	-0.00417
0.37428	-0.01292	-0.00417
0.37451	-0.0129	-0.00417
0.37473	-0.01288	-0.00417
0.37496	-0.01286	-0.00417
0.37518	-0.01284	-0.00417
0.37541	-0.01281	-0.00417
0.37564	-0.01279	-0.00416
0.37586	-0.01277	-0.00416
0.37609	-0.01275	-0.00416
0.37632	-0.01273	-0.00416
0.37654	-0.01271	-0.00416
0.37677	-0.01268	-0.00416
0.37699	-0.01266	-0.00415
0.37722	-0.01263	-0.00415
0.37745	-0.0126	-0.00415
0.37767	-0.01258	-0.00415
0.3779	-0.01254	-0.00415
0.37813	-0.01251	-0.00415
0.37835	-0.01246	-0.00414
0.37858	-0.01241	-0.00412
0.3788	-0.01237	-0.00412
0.37903	-0.01231	-0.00411
0.37926	-0.01224	-0.00412
0.37948	-0.01216	-0.00411
0.37971	-0.01208	-0.00411
0.37993	-0.012	-0.0041
0.38016	-0.01191	-0.0041
0.38039	-0.01182	-0.0041
0.38061	-0.01173	-0.0041
0.38084	-0.01162	-0.00409
0.38107	-0.01152	-0.00409
0.38129	-0.0114	-0.0041
0.38152	-0.01129	-0.00409
0.38174	-0.01116	-0.00409
0.38197	-0.01103	-0.00409
0.3822	-0.01091	-0.00409
0.38242	-0.01079	-0.00408
0.38265	-0.01066	-0.00407
0.38287	-0.01053	-0.00407
0.3831	-0.0104	-0.00407
0.38333	-0.01025	-0.00406
0.38355	-0.0101	-0.00406
0.38378	-0.00994	-0.00405
0.384	-0.00977	-0.00404
0.38423	-0.00961	-0.00404
0.38446	-0.00944	-0.00404
0.38468	-0.00928	-0.00404
0.38491	-0.00912	-0.00403
0.38514	-0.00897	-0.00403
0.38536	-0.00883	-0.00403
0.38559	-0.00869	-0.00403
0.38581	-0.00855	-0.00402
0.38604	-0.00841	-0.00402
0.38627	-0.00827	-0.00401
0.38649	-0.00813	-0.00401
0.38672	-0.00796	-0.00392
0.38694	-0.0078	-0.00388
0.38717	-0.00763	-0.00389
0.3874	-0.00745	-0.00388
0.38762	-0.00725	-0.00388
0.38785	-0.00705	-0.00387
0.38808	-0.00685	-0.00387
0.3883	-0.00664	-0.00387
0.38853	-0.00643	-0.00386
0.38875	-0.00623	-0.00386
0.38898	-0.00603	-0.00386
0.38921	-0.00584	-0.00386
0.38943	-0.00565	-0.00386
0.38966	-0.00546	-0.00385
0.38988	-0.00527	-0.00384
0.39011	-0.00507	-0.00384
0.39034	-0.00485	-0.00383
0.39056	-0.00463	-0.00383
0.39079	-0.0044	-0.00381
0.39102	-0.00416	-0.00381
0.39124	-0.00391	-0.00381
0.39147	-0.00365	-0.00381
0.39169	-0.0034	-0.0038
0.39192	-0.00315	-0.00379
0.39215	-0.0029	-0.00379
0.39237	-0.00267	-0.00378
0.3926	-0.00243	-0.00378
0.39282	-0.00221	-0.00377
0.39305	-0.00198	-0.00377
0.39328	-0.00176	-0.00376
0.3935	-0.00154	-0.00377
0.39373	-0.00131	-0.00376
0.39396	-0.00109	-0.00376
0.39418	-0.000869283	-0.00376
0.39441	-0.00064019	-0.00376
0.39463	-0.000410261	-0.00375
0.39486	-0.000176441	-0.00375
0.39509	6.31078e-05	-0.00375
0.39531	0.000310105	-0.00374
0.39554	0.000561576	-0.00373
0.39576	0.000818121	-0.00372
0.39599	0.00108	-0.00372
0.39622	0.00135	-0.00371
0.39644	0.00163	-0.00371
0.39667	0.00191	-0.0037
0.3969	0.00218	-0.0037
0.39712	0.00245	-0.00368
0.39735	0.0027	-0.00367
0.39757	0.00296	-0.00364
0.3978	0.0032	-0.00361
0.39803	0.00342	-0.00359
0.39825	0.00364	-0.00354
0.39848	0.00385	-0.0035
0.3987	0.00404	-0.00345
0.39893	0.00423	-0.00339
0.39916	0.00441	-0.00333
0.39938	0.00458	-0.00325
0.39961	0.00475	-0.00317
0.39984	0.00492	-0.0031
0.40006	0.00508	-0.00302
0.40029	0.00524	-0.00293
0.40051	0.00539	-0.00284
0.40074	0.00554	-0.00275
0.40097	0.00569	-0.00266
0.40119	0.00584	-0.00257
0.40142	0.00598	-0.00248
0.40164	0.00613	-0.00238
0.40187	0.00626	-0.00228
0.4021	0.00639	-0.00218
0.40232	0.00652	-0.00208
0.40255	0.00665	-0.00198
0.40278	0.00677	-0.00188
0.403	0.00688	-0.00178
0.40323	0.00699	-0.00168
0.40345	0.00709	-0.00158
0.40368	0.00718	-0.00148
0.40391	0.00727	-0.00138
0.40413	0.00735	-0.00129
0.40436	0.00742	-0.00119
0.40458	0.00749	-0.00109
0.40481	0.00755	-0.000987916
0.40504	0.00761	-0.000889321
0.40526	0.00767	-0.000791216
0.40549	0.00772	-0.000693597
0.40572	0.00778	-0.000596657
0.40594	0.00784	-0.000501731
0.40617	0.0079	-0.000408306
0.40639	0.00797	-0.000315072
0.40662	0.00805	-0.000222458
0.40685	0.00812	-0.000130622
0.40707	0.0082	-3.92736e-05
0.4073	0.00828	5.22151e-05
0.40752	0.00835	0.000143958
0.40775	0.00843	0.000233714
0.40798	0.0085	0.000320294
0.4082	0.00857	0.000405288
0.40843	0.00864	0.000487894
0.40866	0.00871	0.000568967
0.40888	0.00877	0.000647907
0.40911	0.00883	0.000726013
0.40933	0.00889	0.000803097
0.40956	0.00895	0.000878759
0.40979	0.00901	0.000953111
0.41001	0.00908	0.00103
0.41024	0.00915	0.0011
0.41046	0.00922	0.00117
0.41069	0.00928	0.00124
0.41092	0.00935	0.00131
0.41114	0.00942	0.00138
0.41137	0.00948	0.00144
0.4116	0.00954	0.00151
0.41182	0.00959	0.00158
0.41205	0.00964	0.00164
0.41227	0.00968	0.00171
0.4125	0.00972	0.00177
0.41273	0.00976	0.00183
0.41295	0.0098	0.00189
0.41318	0.00985	0.00195
0.4134	0.00991	0.002
0.41363	0.00997	0.00206
0.41386	0.01005	0.00211
0.41408	0.01013	0.00216
0.41431	0.01021	0.00221
0.41454	0.0103	0.00226
0.41476	0.01038	0.00231
0.41499	0.01046	0.00235
0.41521	0.01053	0.0024
0.41544	0.01059	0.00244
0.41567	0.01064	0.00248
0.41589	0.01069	0.00252
0.41612	0.01074	0.00255
0.41634	0.01078	0.00258
0.41657	0.01082	0.0026
0.4168	0.01085	0.00263
0.41702	0.01089	0.00265
0.41725	0.01093	0.00268
0.41748	0.01096	0.0027
0.4177	0.01099	0.00272
0.41793	0.01102	0.00275
0.41815	0.01104	0.00278
0.41838	0.01107	0.00281
0.41861	0.0111	0.00285
0.41883	0.01113	0.00288
0.41906	0.01116	0.00292
0.41928	0.01119	0.00296
0.41951	0.01123	0.00299
0.41974	0.01127	0.00302
0.41996	0.01131	0.00305
0.42019	0.01134	0.00307
0.42042	0.01138	0.00308
0.42064	0.01141	0.0031
0.42087	0.01143	0.00311
0.42109	0.01145	0.00311
0.42132	0.01146	0.00312
0.42155	0.01146	0.00313
0.42177	0.01146	0.00314
0.422	0.01146	0.00314
0.42222	0.01146	0.00315
0.42245	0.01145	0.00316
0.42268	0.01145	0.00317
0.4229	0.01145	0.00318
0.42313	0.01145	0.00318
0.42336	0.01145	0.00319
0.42358	0.01146	0.0032
0.42381	0.01146	0.0032
0.42403	0.01147	0.00321
0.42426	0.01148	0.00321
0.42449	0.01148	0.00321
0.42471	0.01148	0.00322
0.42494	0.01148	0.00322
0.42516	0.01147	0.00322
0.42539	0.01147	0.00323
0.42562	0.01145	0.00323
0.42584	0.01144	0.00323
0.42607	0.01142	0.00324
0.4263	0.0114	0.00324
0.42652	0.01137	0.00325
0.42675	0.01133	0.00325
0.42697	0.01131	0.00325
0.4272	0.01127	0.00325
0.42743	0.01121	0.00324
0.42765	0.01116	0.00324
0.42788	0.01111	0.00323
0.4281	0.01104	0.00321
0.42833	0.01097	0.0032
0.42856	0.01089	0.00318
0.42878	0.01082	0.00317
0.42901	0.01075	0.00316
0.42924	0.01069	0.00314
0.42946	0.01063	0.00314
0.42969	0.01059	0.00313
0.42991	0.01055	0.00312
0.43014	0.01051	0.00312
0.43037	0.01047	0.00311
0.43059	0.01042	0.00311
0.43082	0.01037	0.00309
0.43104	0.01031	0.00308
0.43127	0.01025	0.00307
0.4315	0.01017	0.00306
0.43172	0.0101	0.00305
0.43195	0.01001	0.00303
0.43218	0.00993	0.00302
0.4324	0.00984	0.00301
0.43263	0.00976	0.00299
0.43285	0.00968	0.00298
0.43308	0.00959	0.00297
0.43331	0.00951	0.00296
0.43353	0.00944	0.00296
0.43376	0.00936	0.00295
0.43398	0.00929	0.00294
0.43421	0.00922	0.00294
0.43444	0.00915	0.00293
0.43466	0.00909	0.00292
0.43489	0.00902	0.0029
0.43512	0.00895	0.00289
0.43534	0.00887	0.00287
0.43557	0.00878	0.00285
0.43579	0.00868	0.00282
0.43602	0.00857	0.00281
0.43625	0.00845	0.00279
0.43647	0.00833	0.00277
0.4367	0.00819	0.00276
0.43692	0.00806	0.00275
0.43715	0.00791	0.00274
0.43738	0.00777	0.00273
0.4376	0.00763	0.00272
0.43783	0.0075	0.00271
0.43806	0.00736	0.0027
0.43828	0.00723	0.00269
0.43851	0.0071	0.00268
0.43873	0.00697	0.00267
0.43896	0.00685	0.00266
0.43919	0.00672	0.00266
0.43941	0.00659	0.00265
0.43964	0.00647	0.00264
0.43986	0.00634	0.00263
0.44009	0.00621	0.00262
0.44032	0.00608	0.00261
0.44054	0.00594	0.0026
0.44077	0.0058	0.00259
0.441	0.00566	0.00257
0.44122	0.00551	0.00255
0.44145	0.00536	0.00254
0.44167	0.00521	0.00252
0.4419	0.00505	0.0025
0.44213	0.00489	0.00248
0.44235	0.00473	0.00246
0.44258	0.00456	0.00244
0.4428	0.0044	0.00242
0.44303	0.00425	0.0024
0.44326	0.00409	0.00237
0.44348	0.00393	0.00235
0.44371	0.00377	0.00232
0.44393	0.00361	0.0023
0.44416	0.00345	0.00227
0.44439	0.00329	0.00224
0.44461	0.00312	0.00221
0.44484	0.00296	0.00218
0.44507	0.0028	0.00215
0.44529	0.00264	0.00211
0.44552	0.00248	0.00207
0.44574	0.00233	0.00203
0.44597	0.00217	0.002
0.4462	0.00203	0.00196
0.44642	0.00188	0.00192
0.44665	0.00174	0.00188
0.44688	0.00159	0.00184
0.4471	0.00145	0.0018
0.44733	0.00132	0.00176
0.44755	0.00119	0.00171
0.44778	0.00106	0.00167
0.44801	0.000938017	0.00162
0.44823	0.000816605	0.00157
0.44846	0.000697207	0.00152
0.44868	0.000582324	0.00147
0.44891	0.000465601	0.00142
0.44914	0.000348824	0.00136
0.44936	0.000230292	0.0013
0.44959	0.000108785	0.00124
0.44982	-1.38511e-05	0.00118
0.45004	-0.000138299	0.00112
0.45027	-0.000262354	0.00106
0.45049	-0.000383319	0.000997193
0.45072	-0.000503641	0.000932899
0.45095	-0.000621139	0.0008672
0.45117	-0.000735968	0.000800798
0.4514	-0.000849983	0.000733717
0.45162	-0.000960934	0.000666528
0.45185	-0.00107	0.000598933
0.45208	-0.00118	0.000530586
0.4523	-0.00129	0.00046233
0.45253	-0.00139	0.000393182
0.45275	-0.0015	0.00032432
0.45298	-0.0016	0.000255316
0.45321	-0.00172	0.000186416
0.45343	-0.00183	0.000115513
0.45366	-0.00195	4.73034e-05
0.45389	-0.00207	-2.14054e-05
0.45411	-0.0022	-9.00431e-05
0.45434	-0.00234	-0.000158182
0.45456	-0.00249	-0.000227206
0.45479	-0.00264	-0.000295771
0.45502	-0.00281	-0.000364492
0.45524	-0.00299	-0.000432726
0.45547	-0.00317	-0.000500592
0.45569	-0.00335	-0.000567459
0.45592	-0.00353	-0.000633125
0.45615	-0.00371	-0.000697887
0.45637	-0.00389	-0.000762856
0.4566	-0.00407	-0.000827705
0.45683	-0.00424	-0.000890997
0.45705	-0.00441	-0.000953028
0.45728	-0.00458	-0.00101
0.4575	-0.00474	-0.00108
0.45773	-0.0049	-0.00114
0.45796	-0.00505	-0.0012
0.45818	-0.00521	-0.00125
0.45841	-0.00536	-0.00131
0.45863	-0.00551	-0.00137
0.45886	-0.00566	-0.00143
0.45909	-0.00581	-0.00148
0.45931	-0.00597	-0.00154
0.45954	-0.00612	-0.00159
0.45977	-0.00627	-0.00164
0.45999	-0.00643	-0.00169
0.46022	-0.00659	-0.00175
0.46044	-0.00676	-0.0018
0.46067	-0.00692	-0.00186
0.4609	-0.00707	-0.00192
0.46112	-0.00722	-0.00198
0.46135	-0.00737	-0.00204
0.46157	-0.00751	-0.00211
0.4618	-0.00764	-0.00218
0.46203	-0.00777	-0.00225
0.46225	-0.00789	-0.00232
0.46248	-0.00802	-0.00239
0.46271	-0.00814	-0.00245
0.46293	-0.00825	-0.00252
0.46316	-0.00835	-0.00258
0.46338	-0.00845	-0.00265
0.46361	-0.00854	-0.00271
0.46384	-0.00864	-0.00277
0.46406	-0.00873	-0.00284
0.46429	-0.00881	-0.0029
0.46451	-0.00889	-0.00296
0.46474	-0.00897	-0.00303
0.46497	-0.00905	-0.00309
0.46519	-0.00912	-0.00315
0.46542	-0.00919	-0.00321
0.46565	-0.00926	-0.00327
0.46587	-0.00933	-0.00333
0.4661	-0.0094	-0.00339
0.46632	-0.00947	-0.00345
0.46655	-0.00954	-0.0035
0.46678	-0.0096	-0.00356
0.467	-0.00966	-0.00361
0.46723	-0.00971	-0.00365
0.46745	-0.00977	-0.0037
0.46768	-0.00982	-0.00374
0.46791	-0.00988	-0.00378
0.46813	-0.00994	-0.00382
0.46836	-0.01	-0.00386
0.46859	-0.01006	-0.00389
0.46881	-0.01013	-0.00392
0.46904	-0.01019	-0.00394
0.46926	-0.01026	-0.00396
0.46949	-0.01032	-0.00398
0.46972	-0.01039	-0.004
0.46994	-0.01044	-0.00401
0.47017	-0.01049	-0.00403
0.47039	-0.01054	-0.00404
0.47062	-0.01057	-0.00405
0.47085	-0.0106	-0.00406
0.47107	-0.01062	-0.00406
0.4713	-0.01064	-0.00407
0.47153	-0.01066	-0.00408
0.47175	-0.01068	-0.00408
0.47198	-0.0107	-0.00408
0.4722	-0.01072	-0.00408
0.47243	-0.01075	-0.00409
0.47266	-0.01077	-0.00408
0.47288	-0.01081	-0.00408
0.47311	-0.01084	-0.00408
0.47333	-0.01088	-0.00408
0.47356	-0.01092	-0.00408
0.47379	-0.01096	-0.00408
0.47401	-0.01101	-0.00408
0.47424	-0.01105	-0.00407
[truncated: 3,002 more rows]
