# Supplementary material for: Piezoelectric row-column sensing system on table tennis rackets for hit and rotation measurement
Source: PLoS One. 2025 Oct 21;20(10):e0333735. doi: 10.1371/journal.pone.0333735 (PMC12539710; doi:10.1371/journal.pone.0333735)
Supplement: S2 Table — The time and measured electrical signal data from ten channels of the system with four hits on different positions. (XLSX) [file pone.0333735.s002.xlsx]

## Sheet: Sheet1
t(s)	VT1(V)	VT2(V)	VT3(V)	VT4(V)	VT5(V)	VB1(V)	VB2(V)	VB3(V)	VB4(V)	VB5(V)
37.4937	-5.96315e-05	-0.000247236	-4.62312e-05	-0.000142714	-0.000160804	-0.000178894	-0.000221106	-0.000239196	-0.000239196	-0.000361809
37.5	-5.76214e-05	-0.000227136	-6.43216e-05	-0.000144724	-0.000164824	-0.000172864	-0.000221106	-0.000231156	-0.000231156	-0.000359799
37.5063	-6.56616e-05	-0.000249246	-4.82412e-05	-0.000136683	-0.000158794	-0.000196985	-0.000225126	-0.000261307	-0.000261307	-0.000335678
37.5125	-6.49916e-05	-0.000275377	-6.23116e-05	-0.000136683	-0.000192965	-0.000194975	-0.000243216	-0.000239196	-0.000239196	-0.000327638
37.5187	-7.03518e-05	-0.000255276	-6.63317e-05	-0.000140704	-0.000186935	-0.000211055	-0.000227136	-0.000285427	-0.000285427	-0.000271357
37.525	-6.36516e-05	-0.000295477	-0.000100503	-0.000142714	-0.000205025	-0.000190955	-0.000253266	-0.000233166	-0.000233166	-0.000263317
37.5312	-6.63317e-05	-0.000277387	-9.24623e-05	-0.000134673	-0.000198995	-0.000198995	-0.000207035	-0.000275377	-0.000275377	-0.000239196
37.5375	-6.70017e-05	-0.000317588	-0.000118593	-0.000134673	-0.000209045	-0.000201005	-0.000243216	-0.000221106	-0.000221106	-0.000249246
37.5438	-6.90117e-05	-0.000277387	-9.64824e-05	-0.000134673	-0.000190955	-0.000207035	-0.000184925	-0.000263317	-0.000263317	-0.000249246
37.55	-7.16918e-05	-0.000315578	-0.000118593	-0.000116583	-0.000207035	-0.000215075	-0.000207035	-0.000219095	-0.000219095	-0.000255276
37.5562	-7.50419e-05	-0.000273367	-0.000100503	-0.000102513	-0.000209045	-0.000225126	-0.000166834	-0.000229146	-0.000229146	-0.000257286
37.5625	-7.70519e-05	-0.000283417	-0.000104523	-9.44724e-05	-0.000217085	-0.000231156	-0.000174874	-0.000229146	-0.000229146	-0.000247236
37.5688	-7.37018e-05	-0.000235176	-9.24623e-05	-0.000114573	-0.000219095	-0.000221106	-0.000186935	-0.000231156	-0.000231156	-0.000247236
37.575	-8.50921e-05	-0.000245226	-0.000100503	-0.000122613	-0.000211055	-0.000255276	-0.000196985	-0.000253266	-0.000253266	-0.000243216
37.5812	-8.0402e-05	-0.000233166	-0.000100503	-0.000138693	-0.000215075	-0.000241206	-0.000201005	-0.000221106	-0.000221106	-0.000271357
37.5875	-8.24121e-05	-0.000219095	-0.000100503	-0.000142714	-0.000219095	-0.000247236	-0.000164824	-0.000263317	-0.000263317	-0.000275377
37.5938	-8.44221e-05	-0.000231156	-0.000114573	-0.000152764	-0.000217085	-0.000253266	-0.000192965	-0.000229146	-0.000229146	-0.000275377
37.6	-8.84422e-05	-0.000213065	-0.000138693	-0.000122613	-0.000209045	-0.000265327	-0.000128643	-0.000265327	-0.000265327	-0.000271357
37.6063	-8.1072e-05	-0.000225126	-0.000158794	-9.24623e-05	-0.000215075	-0.000243216	-0.000154774	-0.000241206	-0.000241206	-0.000257286
37.6125	-8.57621e-05	-0.000198995	-0.000156784	-7.23618e-05	-0.000205025	-0.000257286	-0.000130653	-0.000303518	-0.000303518	-0.000247236
37.6187	-9.11223e-05	-0.000223116	-0.000176884	-7.23618e-05	-0.000201005	-0.000273367	-0.000184925	-0.000291457	-0.000291457	-0.000235176
37.625	-8.50921e-05	-0.000194975	-0.000196985	-5.62814e-05	-0.000213065	-0.000255276	-0.000178894	-0.000309548	-0.000309548	-0.000253266
37.6313	-8.97822e-05	-0.000233166	-0.000184925	-5.62814e-05	-0.000215075	-0.000269347	-0.000194975	-0.000315578	-0.000315578	-0.000233166
37.6375	-8.37521e-05	-0.000211055	-0.000198995	-7.23618e-05	-0.000229146	-0.000251256	-0.000207035	-0.000281407	-0.000281407	-0.000237186
37.6437	-8.71022e-05	-0.000225126	-0.000192965	-5.82915e-05	-0.000235176	-0.000261307	-0.000188945	-0.000303518	-0.000303518	-0.000201005
37.65	-8.44221e-05	-0.000229146	-0.000207035	-4.62312e-05	-0.000261307	-0.000253266	-0.000211055	-0.000261307	-0.000261307	-0.000196985
37.6562	-9.58124e-05	-0.000231156	-0.000192965	-3.61809e-05	-0.000247236	-0.000287437	-0.000160804	-0.000289447	-0.000289447	-0.000178894
37.6625	-9.78224e-05	-0.000255276	-0.000225126	-3.61809e-05	-0.000263317	-0.000293467	-0.000211055	-0.000249246	-0.000249246	-0.000162814
37.6688	-0.000103853	-0.000257286	-0.000227136	-3.41709e-05	-0.000259296	-0.000311558	-0.000154774	-0.000307538	-0.000307538	-0.000146734
37.675	-0.000105193	-0.000291457	-0.000253266	-3.21608e-05	-0.000255276	-0.000315578	-0.000209045	-0.000269347	-0.000269347	-0.000144724
37.6812	-0.000105193	-0.000287437	-0.000245226	-2.41206e-05	-0.000219095	-0.000315578	-0.000164824	-0.000289447	-0.000289447	-0.000146734
37.6875	-0.000107873	-0.000323618	-0.000259296	-1.80905e-05	-0.000227136	-0.000323618	-0.000196985	-0.000275377	-0.000275377	-0.000130653
37.6938	-0.000100503	-0.000303518	-0.000241206	-1.00503e-05	-0.000219095	-0.000301508	-0.000156784	-0.000269347	-0.000269347	-0.000148744
37.7	-0.000110553	-0.000301508	-0.000237186	0	-0.000209045	-0.000331658	-0.000188945	-0.000265327	-0.000265327	-0.000150754
37.7062	-0.000100503	-0.000307538	-0.000225126	-4.0201e-06	-0.000225126	-0.000301508	-0.000180905	-0.000245226	-0.000245226	-0.000160804
37.7125	-9.91625e-05	-0.000307538	-0.000233166	-1.20603e-05	-0.000225126	-0.000297487	-0.000182915	-0.000287437	-0.000287437	-0.000152764
37.7188	-8.84422e-05	-0.000331658	-0.000235176	-3.21608e-05	-0.000213065	-0.000265327	-0.000237186	-0.000235176	-0.000235176	-0.000172864
37.725	-8.91122e-05	-0.000311558	-0.000239196	-5.62814e-05	-0.000192965	-0.000267337	-0.000219095	-0.000285427	-0.000285427	-0.000166834
37.7313	-7.70519e-05	-0.000341709	-0.000239196	-6.83417e-05	-0.000203015	-0.000231156	-0.000255276	-0.000225126	-0.000225126	-0.000166834
37.7375	-7.9062e-05	-0.000311558	-0.000243216	-8.44221e-05	-0.000192965	-0.000237186	-0.000227136	-0.000257286	-0.000257286	-0.000156784
37.7437	-7.9732e-05	-0.000339698	-0.000235176	-9.84925e-05	-0.000205025	-0.000239196	-0.000269347	-0.000221106	-0.000221106	-0.000156784
37.75	-7.57119e-05	-0.000303518	-0.000231156	-0.000112563	-0.000207035	-0.000227136	-0.000217085	-0.000253266	-0.000253266	-0.000162814
37.7563	-7.77219e-05	-0.000325628	-0.000231156	-0.000130653	-0.000217085	-0.000233166	-0.000251256	-0.000225126	-0.000225126	-0.000146734
37.7625	-6.76717e-05	-0.000317588	-0.000223116	-0.000140704	-0.000211055	-0.000203015	-0.000237186	-0.000223116	-0.000223116	-0.000146734
37.7687	-6.56616e-05	-0.000321608	-0.000227136	-0.000140704	-0.000184925	-0.000196985	-0.000219095	-0.000225126	-0.000225126	-0.000140704
37.775	-5.62814e-05	-0.000329648	-0.000219095	-0.000132663	-0.000174874	-0.000168844	-0.000217085	-0.000188945	-0.000188945	-0.000156784
37.7812	-5.62814e-05	-0.000319598	-0.000219095	-0.000134673	-0.000172864	-0.000168844	-0.000207035	-0.000198995	-0.000198995	-0.000144724
37.7875	-4.89112e-05	-0.000347739	-0.000209045	-0.000118593	-0.000170854	-0.000146734	-0.000241206	-0.000156784	-0.000156784	-0.000156784
37.7938	-5.49414e-05	-0.000323618	-0.000209045	-0.000112563	-0.000162814	-0.000164824	-0.000196985	-0.000201005	-0.000201005	-0.000158794
37.8	-5.22613e-05	-0.000339698	-0.000192965	-0.000112563	-0.000180905	-0.000156784	-0.000263317	-0.000162814	-0.000162814	-0.000176884
37.8062	-5.22613e-05	-0.000301508	-0.000192965	-0.000112563	-0.000166834	-0.000156784	-0.000223116	-0.000196985	-0.000196985	-0.000168844
37.8125	-5.36013e-05	-0.000323618	-0.000154774	-9.64824e-05	-0.000160804	-0.000160804	-0.000261307	-0.000182915	-0.000182915	-0.000162814
37.8188	-4.22111e-05	-0.000291457	-0.000130653	-0.000102513	-0.000164824	-0.000126633	-0.000237186	-0.000213065	-0.000213065	-0.000178894
37.825	-4.35511e-05	-0.000311558	-0.000116583	-0.000102513	-0.000166834	-0.000130653	-0.000273367	-0.000205025	-0.000205025	-0.000184925
37.8312	-4.35511e-05	-0.000295477	-0.000110553	-0.000100503	-0.000170854	-0.000130653	-0.000243216	-0.000198995	-0.000198995	-0.000211055
37.8375	-4.75712e-05	-0.000297487	-0.000106533	-0.000106533	-0.000178894	-0.000142714	-0.000237186	-0.000215075	-0.000215075	-0.000207035
37.8438	-4.55611e-05	-0.000283417	-0.000132663	-0.000110553	-0.000190955	-0.000136683	-0.000231156	-0.000190955	-0.000190955	-0.000225126
37.85	-5.76214e-05	-0.000265327	-0.000156784	-0.000114573	-0.000186935	-0.000172864	-0.000188945	-0.000237186	-0.000237186	-0.000225126
37.8563	-5.56114e-05	-0.000269347	-0.000176884	-0.000102513	-0.000198995	-0.000166834	-0.000215075	-0.000205025	-0.000205025	-0.000251256
37.8625	-5.42714e-05	-0.000245226	-0.000172864	-0.000106533	-0.000184925	-0.000162814	-0.000182915	-0.000249246	-0.000249246	-0.000241206
37.8687	-5.42714e-05	-0.000283417	-0.000164824	-0.000106533	-0.000192965	-0.000162814	-0.000223116	-0.000207035	-0.000207035	-0.000255276
37.875	-6.29816e-05	-0.000265327	-0.000156784	-0.000114573	-0.000194975	-0.000188945	-0.000211055	-0.000229146	-0.000229146	-0.000261307
37.8813	-7.16918e-05	-0.000291457	-0.000128643	-0.000114573	-0.000215075	-0.000215075	-0.000263317	-0.000180905	-0.000180905	-0.000257286
37.8875	-6.96817e-05	-0.000281407	-9.64824e-05	-0.000124623	-0.000211055	-0.000209045	-0.000235176	-0.000198995	-0.000198995	-0.000259296
37.8937	-8.0402e-05	-0.000327638	-0.000102513	-0.000122613	-0.000223116	-0.000241206	-0.000257286	-0.000211055	-0.000211055	-0.000251256
37.9	-7.9732e-05	-0.000297487	-9.44724e-05	-0.000108543	-0.000215075	-0.000239196	-0.000255276	-0.000211055	-0.000211055	-0.000261307
37.9062	-7.77219e-05	-0.000311558	-8.64322e-05	-9.84925e-05	-0.000213065	-0.000233166	-0.000255276	-0.000271357	-0.000271357	-0.000255276
37.9125	-6.90117e-05	-0.000307538	-0.000100503	-8.64322e-05	-0.000221106	-0.000207035	-0.000265327	-0.000253266	-0.000253266	-0.000271357
37.9188	-7.57119e-05	-0.000299497	-0.000110553	-8.24121e-05	-0.000221106	-0.000227136	-0.000247236	-0.000301508	-0.000301508	-0.000267337
37.925	-7.16918e-05	-0.000297487	-0.000104523	-9.04523e-05	-0.000241206	-0.000215075	-0.000289447	-0.000255276	-0.000255276	-0.000289447
37.9312	-7.77219e-05	-0.000295477	-0.000114573	-0.000102513	-0.000249246	-0.000233166	-0.000251256	-0.000301508	-0.000301508	-0.000277387
37.9375	-7.9732e-05	-0.000315578	-0.000122613	-0.000120603	-0.000265327	-0.000239196	-0.000275377	-0.000237186	-0.000237186	-0.000289447
37.9438	-8.44221e-05	-0.000301508	-0.000132663	-0.000124623	-0.000257286	-0.000253266	-0.000219095	-0.000277387	-0.000277387	-0.000297487
37.95	-8.91122e-05	-0.000317588	-0.000142714	-0.000120603	-0.000273367	-0.000267337	-0.000233166	-0.000263317	-0.000263317	-0.000295477
37.9562	-8.84422e-05	-0.000289447	-0.000160804	-0.000118593	-0.000267337	-0.000265327	-0.000194975	-0.000267337	-0.000267337	-0.000307538
37.9625	-8.97822e-05	-0.000291457	-0.000168844	-0.000118593	-0.000297487	-0.000269347	-0.000207035	-0.000263317	-0.000263317	-0.000301508
37.9688	-8.50921e-05	-0.000287437	-0.000172864	-0.000110553	-0.000291457	-0.000255276	-0.000196985	-0.000261307	-0.000261307	-0.000307538
37.975	-8.77722e-05	-0.000285427	-0.000162814	-9.24623e-05	-0.000283417	-0.000263317	-0.000188945	-0.000275377	-0.000275377	-0.000299497
37.9813	-7.9732e-05	-0.000275377	-0.000158794	-9.04523e-05	-0.000287437	-0.000239196	-0.000207035	-0.000245226	-0.000245226	-0.000311558
37.9875	-8.1072e-05	-0.000257286	-0.000140704	-7.23618e-05	-0.000287437	-0.000243216	-0.000162814	-0.000307538	-0.000307538	-0.000277387
37.9937	-7.57119e-05	-0.000263317	-0.000128643	-7.23618e-05	-0.000267337	-0.000227136	-0.000184925	-0.000285427	-0.000285427	-0.000279397
38	-7.9732e-05	-0.000231156	-0.000130653	-5.62814e-05	-0.000255276	-0.000239196	-0.000134673	-0.000339698	-0.000339698	-0.000271357
38.0063	-7.77219e-05	-0.000241206	-0.000140704	-5.82915e-05	-0.000263317	-0.000233166	-0.000168844	-0.000327638	-0.000327638	-0.000269347
38.0125	-8.1742e-05	-0.000223116	-0.000140704	-5.82915e-05	-0.000233166	-0.000245226	-0.000106533	-0.000361809	-0.000361809	-0.000257286
38.0187	-8.84422e-05	-0.000257286	-0.000138693	-7.03518e-05	-0.000231156	-0.000265327	-0.000116583	-0.000357789	-0.000357789	-0.000249246
38.025	-9.51424e-05	-0.000241206	-0.000146734	-6.43216e-05	-0.000223116	-0.000285427	-7.63819e-05	-0.000365829	-0.000365829	-0.000263317
38.0312	-9.71524e-05	-0.000255276	-0.000146734	-8.0402e-05	-0.000229146	-0.000291457	-9.24623e-05	-0.000363819	-0.000363819	-0.000235176
38.0375	-9.58124e-05	-0.000277387	-0.000152764	-9.24623e-05	-0.000215075	-0.000287437	-9.24623e-05	-0.000325628	-0.000325628	-0.000237186
38.0438	-9.71524e-05	-0.000293467	-0.000150754	-9.44724e-05	-0.000225126	-0.000291457	-0.000108543	-0.000329648	-0.000329648	-0.000213065
38.05	-9.31323e-05	-0.000297487	-0.000164824	-9.04523e-05	-0.000205025	-0.000279397	-0.000174874	-0.000273367	-0.000273367	-0.000227136
38.0562	-8.57621e-05	-0.000303518	-0.000180905	-9.04523e-05	-0.000190955	-0.000257286	-0.000152764	-0.000297487	-0.000297487	-0.000201005
38.0625	-8.57621e-05	-0.000323618	-0.000186935	-8.64322e-05	-0.000188945	-0.000257286	-0.000201005	-0.000257286	-0.000257286	-0.000209045
38.0688	-8.24121e-05	-0.000295477	-0.000186935	-8.44221e-05	-0.000192965	-0.000247236	-0.000156784	-0.000311558	-0.000311558	-0.000186935
38.075	-8.24121e-05	-0.000319598	-0.000186935	-9.24623e-05	-0.000203015	-0.000247236	-0.000194975	-0.000295477	-0.000295477	-0.000184925
38.0812	-8.37521e-05	-0.000301508	-0.000198995	-0.000112563	-0.000213065	-0.000251256	-0.000142714	-0.000319598	-0.000319598	-0.000158794
38.0875	-9.38023e-05	-0.000307538	-0.000205025	-0.000122613	-0.000223116	-0.000281407	-0.000209045	-0.000317588	-0.000317588	-0.000158794
38.0938	-8.97822e-05	-0.000303518	-0.000211055	-0.000132663	-0.000217085	-0.000269347	-0.000172864	-0.000303518	-0.000303518	-0.000152764
38.1	-9.91625e-05	-0.000303518	-0.000221106	-0.000136683	-0.000227136	-0.000297487	-0.000223116	-0.000315578	-0.000315578	-0.000150754
38.1063	-0.000100503	-0.000293467	-0.000235176	-0.000146734	-0.000223116	-0.000301508	-0.000241206	-0.000285427	-0.000285427	-0.000158794
38.1125	-0.000103183	-0.000295477	-0.000229146	-0.000142714	-0.000223116	-0.000309548	-0.000259296	-0.000321608	-0.000321608	-0.000168844
38.1187	-0.000101173	-0.000291457	-0.000213065	-0.000150754	-0.000243216	-0.000303518	-0.000275377	-0.000279397	-0.000279397	-0.000182915
38.125	-0.000110553	-0.000273367	-0.000215075	-0.000150754	-0.000235176	-0.000331658	-0.000279397	-0.000333668	-0.000333668	-0.000194975
38.1313	-0.000110553	-0.000295477	-0.000205025	-0.000156784	-0.000229146	-0.000331658	-0.000315578	-0.000269347	-0.000269347	-0.000198995
38.1375	-0.000111893	-0.000267337	-0.000188945	-0.000148744	-0.000217085	-0.000335678	-0.000273367	-0.000297487	-0.000297487	-0.000209045
38.1437	-0.000109213	-0.000285427	-0.000190955	-0.000160804	-0.000219095	-0.000327638	-0.000299497	-0.000249246	-0.000249246	-0.000209045
38.15	-0.000105193	-0.000273367	-0.000194975	-0.000162814	-0.000203015	-0.000315578	-0.000271357	-0.000267337	-0.000267337	-0.000198995
38.1562	-0.000107873	-0.000287437	-0.000188945	-0.000172864	-0.000217085	-0.000323618	-0.000295477	-0.000233166	-0.000233166	-0.000186935
38.1625	-9.98325e-05	-0.000265327	-0.000186935	-0.000170854	-0.000225126	-0.000299497	-0.000265327	-0.000231156	-0.000231156	-0.000201005
38.1688	-9.98325e-05	-0.000275377	-0.000201005	-0.000192965	-0.000237186	-0.000299497	-0.000289447	-0.000229146	-0.000229146	-0.000188945
38.175	-9.17923e-05	-0.000263317	-0.000209045	-0.000196985	-0.000251256	-0.000275377	-0.000323618	-0.000198995	-0.000198995	-0.000188945
38.1812	-9.31323e-05	-0.000263317	-0.000227136	-0.000213065	-0.000255276	-0.000279397	-0.000319598	-0.000205025	-0.000205025	-0.000178894
38.1875	-8.37521e-05	-0.000281407	-0.000235176	-0.000213065	-0.000251256	-0.000251256	-0.000355779	-0.000154774	-0.000154774	-0.000186935
38.1938	-7.9062e-05	-0.000271357	-0.000253266	-0.000209045	-0.000225126	-0.000237186	-0.000323618	-0.000194975	-0.000194975	-0.000190955
38.2	-7.03518e-05	-0.000291457	-0.000259296	-0.000178894	-0.000229146	-0.000211055	-0.000367839	-0.000170854	-0.000170854	-0.000198995
38.2062	-6.70017e-05	-0.000275377	-0.000245226	-0.000144724	-0.000211055	-0.000201005	-0.000305528	-0.000205025	-0.000205025	-0.000209045
38.2125	-5.82915e-05	-0.000293467	-0.000231156	-0.000116583	-0.000203015	-0.000174874	-0.000329648	-0.000207035	-0.000207035	-0.000219095
38.2188	-4.62312e-05	-0.000247236	-0.000231156	-8.84422e-05	-0.000194975	-0.000138693	-0.000283417	-0.000239196	-0.000239196	-0.000243216
38.225	-5.42714e-05	-0.000277387	-0.000227136	-7.43719e-05	-0.000198995	-0.000162814	-0.000313568	-0.000243216	-0.000243216	-0.000219095
38.2313	-5.49414e-05	-0.000269347	-0.000221106	-7.23618e-05	-0.000186935	-0.000164824	-0.000285427	-0.000217085	-0.000217085	-0.000235176
38.2375	-5.96315e-05	-0.000289447	-0.000207035	-7.43719e-05	-0.000194975	-0.000178894	-0.000273367	-0.000235176	-0.000235176	-0.000237186
38.2437	-6.09715e-05	-0.000275377	-0.000211055	-6.43216e-05	-0.000192965	-0.000182915	-0.000283417	-0.000182915	-0.000182915	-0.000265327
38.25	-6.56616e-05	-0.000293467	-0.000194975	-5.42714e-05	-0.000196985	-0.000196985	-0.000255276	-0.000207035	-0.000207035	-0.000253266
38.2563	-5.56114e-05	-0.000287437	-0.000184925	-6.63317e-05	-0.000207035	-0.000166834	-0.000283417	-0.000168844	-0.000168844	-0.000297487
38.2625	-5.36013e-05	-0.000275377	-0.000174874	-4.62312e-05	-0.000198995	-0.000160804	-0.000243216	-0.000225126	-0.000225126	-0.000297487
38.2687	-5.29313e-05	-0.000295477	-0.000194975	-4.0201e-05	-0.000198995	-0.000158794	-0.000295477	-0.000176884	-0.000176884	-0.000303518
38.275	-4.75712e-05	-0.000299497	-0.000196985	-3.61809e-05	-0.000209045	-0.000142714	-0.000249246	-0.000223116	-0.000223116	-0.000293467
38.2812	-5.09213e-05	-0.000337688	-0.000203015	-4.0201e-05	-0.000221106	-0.000152764	-0.000295477	-0.000205025	-0.000205025	-0.000287437
38.2875	-5.29313e-05	-0.000345729	-0.000194975	-3.21608e-05	-0.000219095	-0.000158794	-0.000273367	-0.000209045	-0.000209045	-0.000261307
38.2938	-6.09715e-05	-0.000367839	-0.000192965	-6.03015e-05	-0.000245226	-0.000182915	-0.000293467	-0.000194975	-0.000194975	-0.000249246
38.3	-5.82915e-05	-0.000377889	-0.000198995	-8.0402e-05	-0.000237186	-0.000174874	-0.000277387	-0.000188945	-0.000188945	-0.000259296
38.3062	-7.03518e-05	-0.00041005	-0.000172864	-0.000108543	-0.000243216	-0.000211055	-0.000277387	-0.000217085	-0.000217085	-0.000249246
38.3125	-6.96817e-05	-0.00041206	-0.000184925	-0.000140704	-0.000241206	-0.000209045	-0.000285427	-0.000188945	-0.000188945	-0.000261307
38.3188	-7.57119e-05	-0.00039799	-0.000188945	-0.000152764	-0.000251256	-0.000227136	-0.000251256	-0.000257286	-0.000257286	-0.000245226
38.325	-7.23618e-05	-0.00041407	-0.000196985	-0.000174874	-0.000243216	-0.000217085	-0.000279397	-0.000243216	-0.000243216	-0.000247236
38.3312	-7.8392e-05	-0.000371859	-0.000184925	-0.000154774	-0.000251256	-0.000235176	-0.000241206	-0.000307538	-0.000307538	-0.000227136
38.3375	-8.1072e-05	-0.000363819	-0.000186935	-0.000160804	-0.000249246	-0.000243216	-0.000285427	-0.000275377	-0.000275377	-0.000235176
38.3438	-8.77722e-05	-0.000331658	-0.000166834	-0.000144724	-0.000253266	-0.000263317	-0.000237186	-0.000329648	-0.000329648	-0.000217085
38.35	-9.84925e-05	-0.000363819	-0.000168844	-0.000156784	-0.000265327	-0.000295477	-0.000255276	-0.000297487	-0.000297487	-0.000237186
38.3563	-0.000102513	-0.000339698	-0.000164824	-0.000146734	-0.000263317	-0.000307538	-0.000215075	-0.000307538	-0.000307538	-0.000233166
38.3625	-0.000111223	-0.000347739	-0.000170854	-0.000164824	-0.000291457	-0.000333668	-0.000219095	-0.000301508	-0.000301508	-0.000229146
38.3687	-0.000110553	-0.000339698	-0.000174874	-0.000150754	-0.000293467	-0.000331658	-0.000196985	-0.000295477	-0.000295477	-0.000233166
38.375	-0.000119933	-0.000329648	-0.000178894	-0.000166834	-0.000313568	-0.000359799	-0.000186935	-0.000335678	-0.000335678	-0.000233166
38.3813	-0.000115243	-0.000315578	-0.000160804	-0.000162814	-0.000311558	-0.000345729	-0.000201005	-0.000305528	-0.000305528	-0.000239196
38.3875	-0.000121943	-0.000289447	-0.000154774	-0.000164824	-0.000321608	-0.000365829	-0.000188945	-0.000341709	-0.000341709	-0.000241206
38.3937	-0.000122613	-0.000305528	-0.000138693	-0.000174874	-0.000297487	-0.000367839	-0.000221106	-0.000299497	-0.000299497	-0.000261307
38.4	-0.000126633	-0.000281407	-0.000124623	-0.000184925	-0.000303518	-0.000379899	-0.000176884	-0.000325628	-0.000325628	-0.000265327
38.4062	-0.000122613	-0.000315578	-0.000120603	-0.000168844	-0.000301508	-0.000367839	-0.000219095	-0.000279397	-0.000279397	-0.000281407
38.4125	-0.000117923	-0.000287437	-0.000122613	-0.000158794	-0.000279397	-0.000353769	-0.000180905	-0.000293467	-0.000293467	-0.000269347
38.4188	-0.000117923	-0.000325628	-0.000122613	-0.000160804	-0.000269347	-0.000353769	-0.000192965	-0.000269347	-0.000269347	-0.000265327
38.425	-0.000101173	-0.000313568	-0.000120603	-0.000144724	-0.000271357	-0.000303518	-0.000170854	-0.000269347	-0.000269347	-0.000257286
38.4312	-9.38023e-05	-0.000339698	-0.000132663	-0.000134673	-0.000255276	-0.000281407	-0.000176884	-0.000285427	-0.000285427	-0.000239196
38.4375	-8.0402e-05	-0.000317588	-0.000124623	-0.000134673	-0.000227136	-0.000241206	-0.000160804	-0.000253266	-0.000253266	-0.000239196
38.4438	-8.44221e-05	-0.000299497	-0.000134673	-0.000136683	-0.000237186	-0.000253266	-0.000134673	-0.000303518	-0.000303518	-0.000235176
38.45	-7.43719e-05	-0.000301508	-0.000148744	-0.000116583	-0.000257286	-0.000223116	-0.000162814	-0.000291457	-0.000291457	-0.000261307
38.4562	-8.71022e-05	-0.000275377	-0.000168844	-0.000122613	-0.000245226	-0.000261307	-0.000130653	-0.000341709	-0.000341709	-0.000269347
38.4625	-8.97822e-05	-0.000265327	-0.000174874	-0.000124623	-0.000261307	-0.000269347	-0.000182915	-0.000305528	-0.000305528	-0.000303518
38.4688	-9.51424e-05	-0.000231156	-0.000188945	-0.000120603	-0.000267337	-0.000285427	-0.000146734	-0.000343719	-0.000343719	-0.000305528
38.475	-9.64824e-05	-0.000259296	-0.000184925	-0.000120603	-0.000263317	-0.000289447	-0.000190955	-0.000283417	-0.000283417	-0.000315578
38.4813	-9.98325e-05	-0.000211055	-0.000178894	-0.000122613	-0.000239196	-0.000299497	-0.000154774	-0.000287437	-0.000287437	-0.000299497
38.4875	-9.84925e-05	-0.000217085	-0.000158794	-0.000118593	-0.000249246	-0.000295477	-0.000170854	-0.000259296	-0.000259296	-0.000291457
38.4937	-9.44724e-05	-0.000201005	-0.000152764	-0.000116583	-0.000225126	-0.000283417	-0.000142714	-0.000235176	-0.000235176	-0.000283417
38.5	-9.98325e-05	-0.000211055	-0.000144724	-0.000100503	-0.000229146	-0.000299497	-0.000166834	-0.000239196	-0.000239196	-0.000273367
38.5063	-9.51424e-05	-0.000198995	-0.000148744	-7.8392e-05	-0.000221106	-0.000285427	-0.000182915	-0.000221106	-0.000221106	-0.000277387
38.5125	-0.000101173	-0.000209045	-0.000136683	-6.23116e-05	-0.000221106	-0.000303518	-0.000166834	-0.000265327	-0.000265327	-0.000243216
38.5187	-9.84925e-05	-0.000219095	-0.000138693	-6.43216e-05	-0.000207035	-0.000295477	-0.000219095	-0.000243216	-0.000243216	-0.000245226
38.525	-0.000104523	-0.000211055	-0.000152764	-6.63317e-05	-0.000207035	-0.000313568	-0.000186935	-0.000299497	-0.000299497	-0.000213065
38.5312	-0.000101173	-0.000233166	-0.000176884	-8.64322e-05	-0.000203015	-0.000303518	-0.000245226	-0.000261307	-0.000261307	-0.000201005
38.5375	-0.000101173	-0.000229146	-0.000192965	-0.000106533	-0.000196985	-0.000303518	-0.000209045	-0.000301508	-0.000301508	-0.000192965
38.5438	-9.44724e-05	-0.000251256	-0.000207035	-0.000148744	-0.000207035	-0.000283417	-0.000261307	-0.000263317	-0.000263317	-0.000203015
38.55	-9.04523e-05	-0.000227136	-0.000227136	-0.000136683	-0.000203015	-0.000271357	-0.000211055	-0.000279397	-0.000279397	-0.000180905
38.5562	-9.11223e-05	-0.000235176	-0.000237186	-0.000132663	-0.000213065	-0.000273367	-0.000227136	-0.000273367	-0.000273367	-0.000166834
38.5625	-8.37521e-05	-0.000225126	-0.000229146	-0.000136683	-0.000190955	-0.000251256	-0.000188945	-0.000255276	-0.000255276	-0.000170854
38.5688	-8.77722e-05	-0.000219095	-0.000231156	-0.000144724	-0.000186935	-0.000263317	-0.000196985	-0.000265327	-0.000265327	-0.000150754
38.575	-8.30821e-05	-0.000221106	-0.000231156	-0.000112563	-0.000170854	-0.000249246	-0.000201005	-0.000225126	-0.000225126	-0.000158794
38.5812	-8.91122e-05	-0.000225126	-0.000229146	-0.000114573	-0.000172864	-0.000267337	-0.000203015	-0.000245226	-0.000245226	-0.000160804
38.5875	-8.0402e-05	-0.000245226	-0.000235176	-0.000112563	-0.000164824	-0.000241206	-0.000243216	-0.000178894	-0.000178894	-0.000184925
38.5938	-8.30821e-05	-0.000217085	-0.000227136	-9.84925e-05	-0.000170854	-0.000249246	-0.000207035	-0.000229146	-0.000229146	-0.000184925
38.6	-7.70519e-05	-0.000245226	-0.000211055	-9.24623e-05	-0.000182915	-0.000231156	-0.000247236	-0.000176884	-0.000176884	-0.000190955
38.6063	-7.63819e-05	-0.000219095	-0.000219095	-0.000116583	-0.000174874	-0.000229146	-0.000188945	-0.000196985	-0.000196985	-0.000198995
38.6125	-7.23618e-05	-0.000259296	-0.000227136	-0.000130653	-0.000168844	-0.000217085	-0.000217085	-0.000174874	-0.000174874	-0.000194975
38.6187	-7.10218e-05	-0.000245226	-0.000217085	-0.000120603	-0.000164824	-0.000213065	-0.000178894	-0.000194975	-0.000194975	-0.000196985
38.625	-6.96817e-05	-0.000273367	-0.000221106	-0.000130653	-0.000182915	-0.000209045	-0.000203015	-0.000180905	-0.000180905	-0.000188945
38.6313	-6.70017e-05	-0.000257286	-0.000233166	-0.000106533	-0.000184925	-0.000201005	-0.000184925	-0.000152764	-0.000152764	-0.000196985
38.6375	-6.83417e-05	-0.000259296	-0.000233166	-9.24623e-05	-0.000196985	-0.000205025	-0.000201005	-0.000176884	-0.000176884	-0.000172864
38.6437	-6.03015e-05	-0.000245226	-0.000229146	-6.63317e-05	-0.000211055	-0.000180905	-0.000221106	-0.000122613	-0.000122613	-0.000186935
38.65	-6.43216e-05	-0.000221106	-0.000231156	-7.03518e-05	-0.000225126	-0.000192965	-0.000229146	-0.000158794	-0.000158794	-0.000174874
38.6562	-5.89615e-05	-0.000235176	-0.000253266	-5.22613e-05	-0.000213065	-0.000176884	-0.000271357	-0.000100503	-0.000100503	-0.000176884
38.6625	-5.15913e-05	-0.000211055	-0.000251256	-6.83417e-05	-0.000213065	-0.000154774	-0.000241206	-0.000160804	-0.000160804	-0.000166834
38.6688	-4.69012e-05	-0.000231156	-0.000261307	-6.43216e-05	-0.000217085	-0.000140704	-0.000281407	-0.000120603	-0.000120603	-0.000182915
38.675	-4.62312e-05	-0.000198995	-0.000269347	-8.64322e-05	-0.000217085	-0.000138693	-0.000243216	-0.000168844	-0.000168844	-0.000192965
38.6812	-4.75712e-05	-0.000221106	-0.000279397	-9.24623e-05	-0.000194975	-0.000142714	-0.000295477	-0.000150754	-0.000150754	-0.000194975
38.6875	-4.89112e-05	-0.000198995	-0.000261307	-0.000102513	-0.000182915	-0.000146734	-0.000267337	-0.000160804	-0.000160804	-0.000213065
38.6938	-6.09715e-05	-0.000219095	-0.000257286	-0.000106533	-0.000168844	-0.000182915	-0.000317588	-0.000160804	-0.000160804	-0.000217085
38.7	-5.76214e-05	-0.000211055	-0.000245226	-0.000100503	-0.000146734	-0.000172864	-0.000321608	-0.000136683	-0.000136683	-0.000229146
38.7062	-6.29816e-05	-0.000237186	-0.000239196	-0.000106533	-0.000130653	-0.000188945	-0.000331658	-0.000142714	-0.000142714	-0.000198995
38.7125	-5.62814e-05	-0.000249246	-0.000233166	-9.64824e-05	-0.000138693	-0.000168844	-0.000335678	-0.000104523	-0.000104523	-0.000201005
38.7188	-6.29816e-05	-0.000257286	-0.000229146	-9.04523e-05	-0.000146734	-0.000188945	-0.000321608	-0.000172864	-0.000172864	-0.000205025
38.725	-5.62814e-05	-0.000275377	-0.000245226	-8.84422e-05	-0.000146734	-0.000168844	-0.000349749	-0.000134673	-0.000134673	-0.000205025
38.7313	-6.56616e-05	-0.000279397	-0.000253266	-9.64824e-05	-0.000156784	-0.000196985	-0.000321608	-0.000203015	-0.000203015	-0.000182915
38.7375	-7.23618e-05	-0.000293467	-0.000253266	-7.63819e-05	-0.000170854	-0.000217085	-0.000369849	-0.000217085	-0.000217085	-0.000198995
38.7437	-7.23618e-05	-0.000291457	-0.000247236	-9.24623e-05	-0.000172864	-0.000217085	-0.000315578	-0.000259296	-0.000259296	-0.000198995
38.75	-7.37018e-05	-0.000307538	-0.000249246	-0.000120603	-0.000186935	-0.000221106	-0.000355779	-0.000255276	-0.000255276	-0.000184925
38.7563	-7.50419e-05	-0.000303518	-0.000231156	-0.000126633	-0.000211055	-0.000225126	-0.000303518	-0.000271357	-0.000271357	-0.000203015
38.7625	-7.57119e-05	-0.000313568	-0.000231156	-0.000134673	-0.000213065	-0.000227136	-0.000301508	-0.000299497	-0.000299497	-0.000225126
38.7687	-6.83417e-05	-0.000315578	-0.000215075	-0.000148744	-0.000203015	-0.000205025	-0.000267337	-0.000271357	-0.000271357	-0.000245226
38.775	-7.37018e-05	-0.000301508	-0.000213065	-0.000138693	-0.000217085	-0.000221106	-0.000259296	-0.000303518	-0.000303518	-0.000259296
38.7812	-7.16918e-05	-0.000311558	-0.000188945	-0.000132663	-0.000209045	-0.000215075	-0.000239196	-0.000263317	-0.000263317	-0.000273367
38.7875	-6.83417e-05	-0.000309548	-0.000176884	-0.000136683	-0.000194975	-0.000205025	-0.000205025	-0.000311558	-0.000311558	-0.000259296
38.7938	-6.90117e-05	-0.000319598	-0.000146734	-0.000128643	-0.000201005	-0.000207035	-0.000237186	-0.000249246	-0.000249246	-0.000267337
38.8	-7.23618e-05	-0.000305528	0.000209045	-0.000122613	-0.000223116	-0.000217085	-0.000190955	-0.000279397	-0.000279397	-0.000261307
38.8062	-7.9732e-05	-0.000327638	0.000160804	-0.000116583	-0.000213065	-0.000239196	-0.000213065	-0.000245226	-0.000245226	-0.000257286
38.8125	-7.77219e-05	-0.000313568	0.000154372	-0.000104523	-0.000215075	-0.000233166	7.16583e-05	-0.000271357	-0.000271357	-0.000261307
38.8188	-8.97822e-05	-0.000323618	0.000135075	-0.000102513	-0.000219095	-0.000269347	-0.000267337	-0.000251256	-0.000251256	-0.000283417
38.825	-8.64322e-05	-0.000301508	0.000128643	-0.000104523	-0.000219095	-0.000259296	-0.000259296	-0.000237186	-0.000237186	-0.000285427
38.8312	-9.64824e-05	0.000252764	9.96985e-05	-0.000100503	-0.000209045	-0.000289447	-0.000239196	-0.000227136	-0.000227136	-0.000283417
38.8375	-9.31323e-05	6.98492e-05	9.32663e-05	-0.000132663	-0.000209045	-0.000279397	-0.000205025	-0.000182915	-0.000182915	-0.000293467
38.8438	-9.84925e-05	0.000916583	0.000102915	-0.000140704	-0.000213065	-0.000295477	-0.000237186	-0.000207035	-0.000207035	-0.000289447
38.85	-9.11223e-05	0.00117	0.000102915	-0.000124623	-0.000217085	-0.000273367	-0.000190955	-0.000140704	-0.000140704	-0.000263317
38.8563	-9.31323e-05	0.00128	8.0402e-05	-0.000100503	-0.000229146	-0.000279397	0.000505528	-0.000188945	-0.000188945	-0.000261307
38.8625	-8.44221e-05	0.00132	9.96985e-05	-9.84925e-05	-0.000241206	-0.000253266	0.000639698	-0.000142714	-0.000142714	-0.000267337
38.8687	-8.1072e-05	0.00145	0.000102915	-7.03518e-05	-0.000247236	-0.000243216	0.000833166	-0.000188945	-0.000188945	-0.000259296
38.875	-8.50921e-05	0.00159	8.36181e-05	-5.62814e-05	-0.000245226	-0.000255276	0.000936683	-0.000146734	-0.000146734	-0.000259296
38.8813	-8.64322e-05	0.00163	9.32663e-05	-6.03015e-05	-0.000247236	-0.000259296	0.00106	-0.000188945	-0.000188945	-0.000269347
38.8875	-9.24623e-05	0.0018	0.000125427	-9.64824e-05	-0.000233166	-0.000277387	0.00113	-0.000190955	-0.000190955	-0.000257286
38.8937	-9.51424e-05	0.0018	0.000128643	-0.000112563	-0.000217085	-0.000285427	0.00121	-0.000209045	-0.000209045	-0.000253266
38.9	-0.000103853	0.0019	0.00016402	-0.000128643	-0.000217085	-0.000311558	0.00137	-0.000235176	-0.000235176	-0.000249246
38.9062	-0.000101173	0.00201	0.000199397	-0.000130653	-0.000213065	-0.000303518	0.00145	-0.000217085	-0.000217085	-0.000231156
38.9125	-0.000110553	0.00214	0.000228342	-0.000140704	-0.000213065	-0.000331658	0.0014	-0.000251256	-0.000251256	-0.000221106
38.9188	-0.000106533	0.00221	0.000270151	-0.000124623	-0.000225126	-0.000319598	0.0015	-0.000194975	-0.000194975	-0.000219095
38.925	-0.000108543	0.00231	0.000321608	-0.000122613	-0.000215075	-0.000325628	0.00164	-0.000231156	-0.000231156	-0.000188945
38.9312	-0.000100503	0.00258	0.000337688	-0.000102513	-0.000211055	-0.000301508	0.00162	-0.000168844	-0.000168844	-0.000184925
38.9375	-9.71524e-05	0.00276	0.000360201	-0.000112563	-0.000207035	-0.000291457	0.00168	-0.000207035	-0.000207035	-0.000178894
38.9438	-8.77722e-05	0.0026	0.000382714	-0.000108543	-0.000188945	-0.000263317	0.00147	-0.000170854	-0.000170854	-0.000170854
38.95	-8.37521e-05	0.00259	0.000382714	-0.000104523	-0.000172864	-0.000251256	0.00142	-0.000178894	-0.000178894	-0.000166834
38.9562	-7.8392e-05	0.00248	0.000395578	-0.000106533	-0.000180905	-0.000235176	0.00135	-0.000176884	-0.000176884	-0.000192965
38.9625	-7.10218e-05	0.00226	0.000405226	-0.000122613	-0.000168844	-0.000213065	0.00132	-0.000174874	-0.000174874	-0.000205025
38.9688	-6.90117e-05	0.00207	0.00041809	-0.000132663	-0.000188945	-0.000207035	0.0013	-0.000205025	-0.000205025	-0.000215075
38.975	-6.56616e-05	0.00181	0.000421307	-0.000130653	-0.000196985	-0.000196985	0.00129	-0.000174874	-0.000174874	-0.000227136
38.9813	-6.16415e-05	0.00169	0.000447035	-0.000158794	-0.000211055	-0.000184925	0.00116	-0.000245226	-0.000245226	-0.000225126
38.9875	-5.29313e-05	0.00151	0.000453467	-0.000162814	-0.000211055	-0.000158794	0.00102	-0.000186935	-0.000186935	-0.000233166
38.9937	-5.49414e-05	0.00149	0.000453467	-0.000172864	-0.000231156	-0.000164824	0.00104	-0.000257286	-0.000257286	-0.000223116
39	-4.75712e-05	0.0012	0.000447035	-0.000164824	-0.000213065	-0.000142714	-0.000237186	-0.000207035	-0.000207035	-0.000217085
39.0063	-4.1541e-05	0.0012	0.000430955	-0.000172864	-0.000213065	-0.000124623	-0.000194975	-0.000249246	-0.000249246	-0.000229146
39.0125	-4.75712e-05	0.00121	0.00040201	-0.000144724	-0.000203015	-0.000142714	-0.000223116	-0.000203015	-0.000203015	-0.000243216
39.0187	-4.75712e-05	0.00109	0.00040201	-0.000118593	-0.000196985	-0.000142714	-0.000180905	-0.000235176	-0.000235176	-0.000249246
39.025	-5.02513e-05	0.000919095	0.000414874	-0.000104523	-0.000170854	-0.000150754	-0.000198995	-0.000235176	-0.000235176	-0.000253266
39.0312	-4.89112e-05	-0.000229146	0.000414874	-9.44724e-05	-0.000152764	-0.000146734	-0.000182915	-0.000209045	-0.000209045	-0.000281407
39.0375	-6.09715e-05	-0.000233166	0.000434171	-8.24121e-05	-0.000142714	-0.000182915	-0.000186935	-0.000243216	-0.000243216	-0.000279397
39.0438	-5.89615e-05	-0.000259296	0.000459899	-8.24121e-05	-0.000134673	-0.000176884	-0.000201005	-0.000211055	-0.000211055	-0.000273367
39.05	-6.16415e-05	-0.000251256	0.000469548	-9.44724e-05	-0.000114573	-0.000184925	-0.000180905	-0.000255276	-0.000255276	-0.000251256
39.0562	-6.23116e-05	-0.000263317	0.000485628	-8.84422e-05	-0.000108543	-0.000186935	-0.000215075	-0.000188945	-0.000188945	-0.000253266
39.0625	-7.03518e-05	-0.000243216	0.000504925	-0.000102513	-0.000108543	-0.000211055	-0.000156784	-0.000249246	-0.000249246	-0.000239196
39.0688	-7.03518e-05	-0.000231156	0.000521005	-0.000116583	-9.44724e-05	-0.000211055	-0.000211055	-0.000192965	-0.000192965	-0.000247236
39.075	-7.10218e-05	-0.000213065	0.000508141	-0.000122613	-9.24623e-05	-0.000213065	-0.000172864	-0.000223116	-0.000223116	-0.000259296
39.0812	-8.1072e-05	-0.000221106	0.000472764	-0.000142714	-0.000102513	-0.000243216	-0.000247236	-0.000205025	-0.000205025	-0.000269347
39.0875	-7.37018e-05	-0.000180905	0.000453467	-0.000148744	-9.64824e-05	-0.000221106	-0.000221106	-0.000215075	-0.000215075	-0.000275377
39.0938	-7.8392e-05	-0.000184925	0.000427739	-0.000144724	-0.000100503	-0.000235176	-0.000287437	-0.000219095	-0.000219095	-0.000295477
39.1	-7.10218e-05	-0.000184925	-0.000251256	-0.000112563	-0.000104523	-0.000213065	-0.000301508	-0.000219095	-0.000219095	-0.000295477
39.1063	-7.77219e-05	-0.000154774	-0.000239196	-9.44724e-05	-0.000108543	-0.000233166	-0.000329648	-0.000277387	-0.000277387	-0.000293467
39.1125	-6.90117e-05	-0.000158794	-0.000247236	-7.23618e-05	-0.000118593	-0.000207035	-0.000327638	-0.000247236	-0.000247236	-0.000299497
39.1187	-7.77219e-05	-0.000160804	-0.000239196	-7.63819e-05	-0.000146734	-0.000233166	-0.000309548	-0.000313568	-0.000313568	-0.000295477
39.125	-7.03518e-05	-0.000172864	-0.000253266	-6.23116e-05	-0.000156784	-0.000211055	-0.000345729	-0.000275377	-0.000275377	-0.000293467
39.1313	-7.57119e-05	-0.000164824	-0.000253266	-9.24623e-05	-0.000170854	-0.000227136	-0.000297487	-0.000335678	-0.000335678	-0.000297487
39.1375	-7.03518e-05	-0.000215075	-0.000255276	-0.000112563	-0.000170854	-0.000211055	-0.000335678	-0.000287437	-0.000287437	-0.000289447
39.1437	-7.30318e-05	-0.000211055	-0.000241206	-0.000118593	-0.000174874	-0.000219095	-0.000301508	-0.000329648	-0.000329648	-0.000285427
39.15	-7.8392e-05	-0.000243216	-0.000245226	-0.000112563	-0.000188945	-0.000235176	-0.000353769	-0.000311558	-0.000311558	-0.000277387
39.1562	-7.8392e-05	-0.000255276	-0.000237186	-0.000124623	-0.000192965	-0.000235176	-0.000309548	-0.000329648	-0.000329648	-0.000253266
39.1625	-7.77219e-05	-0.000285427	-0.000243216	-0.000112563	-0.000209045	-0.000233166	-0.000319598	-0.000327638	-0.000327638	-0.000235176
39.1688	-7.23618e-05	-0.000285427	-0.000241206	-9.84925e-05	-0.000198995	-0.000217085	-0.000289447	-0.000311558	-0.000311558	-0.000249246
39.175	-7.63819e-05	-0.000301508	-0.000245226	-8.84422e-05	-0.000221106	-0.000229146	-0.000273367	-0.000345729	-0.000345729	-0.000255276
39.1812	-6.76717e-05	-0.000321608	-0.000227136	-9.84925e-05	-0.000207035	-0.000203015	-0.000289447	-0.000317588	-0.000317588	-0.000277387
39.1875	-6.96817e-05	-0.000303518	-0.000225126	-0.000104523	-0.000225126	-0.000209045	-0.000273367	-0.000347739	-0.000347739	-0.000307538
39.1938	-6.96817e-05	-0.000309548	-0.000201005	-9.64824e-05	-0.000223116	-0.000209045	-0.000325628	-0.000301508	-0.000301508	-0.000325628
39.2	-7.70519e-05	-0.000303518	-0.000188945	-0.000116583	-0.000253266	-0.000231156	-0.000305528	-0.000357789	-0.000357789	-0.000329648
39.2062	-7.37018e-05	-0.000311558	-0.000180905	-0.000138693	-0.000245226	-0.000221106	-0.000359799	-0.000307538	-0.000307538	-0.000335678
39.2125	-7.9732e-05	-0.000303518	-0.000192965	-0.000152764	-0.000267337	-0.000239196	-0.000297487	-0.000333668	-0.000333668	-0.000337688
39.2188	-8.57621e-05	-0.000339698	-0.000184925	-0.000152764	-0.000269347	-0.000257286	-0.000319598	-0.000305528	-0.000305528	-0.000337688
39.225	-8.50921e-05	-0.000347739	-0.000186935	-0.000180905	-0.000279397	-0.000255276	-0.000281407	-0.000309548	-0.000309548	-0.000349749
39.2313	-8.77722e-05	-0.000347739	-0.000188945	-0.000182915	-0.000307538	-0.000263317	-0.000289447	-0.000305528	-0.000305528	-0.000365829
39.2375	-9.04523e-05	-0.000367839	-0.000184925	-0.000176884	-0.000323618	-0.000271357	-0.000293467	-0.000287437	-0.000287437	-0.000373869
39.2437	-9.11223e-05	-0.000359799	-0.000174874	-0.000164824	-0.000327638	-0.000273367	-0.000293467	-0.000313568	-0.000313568	-0.000357789
39.25	-8.91122e-05	-0.000375879	-0.000160804	-0.000162814	-0.000329648	-0.000267337	-0.000323618	-0.000281407	-0.000281407	-0.000353769
39.2563	-9.91625e-05	-0.000355779	-0.000144724	-0.000142714	-0.000333668	-0.000297487	-0.000275377	-0.000319598	-0.000319598	-0.000323618
39.2625	-0.000101843	-0.00038191	-0.000150754	-0.000142714	-0.000325628	-0.000305528	-0.000311558	-0.000265327	-0.000265327	-0.000301508
39.2687	-0.000102513	-0.000365829	-0.000156784	-0.000134673	-0.000327638	-0.000307538	-0.000247236	-0.000299497	-0.000299497	-0.000285427
39.275	-0.000109213	-0.00038794	-0.000152764	-0.000132663	-0.000321608	-0.000327638	-0.000295477	-0.000263317	-0.000263317	-0.000287437
39.2812	-0.000107873	-0.000359799	-0.000162814	-0.000132663	-0.000317588	-0.000323618	-0.000247236	-0.000283417	-0.000283417	-0.000273367
39.2875	-0.000109883	-0.000375879	-0.000182915	-0.000126633	-0.000299497	-0.000329648	-0.000297487	-0.000267337	-0.000267337	-0.000285427
39.2938	-0.000106533	-0.000355779	-0.000172864	-0.000124623	-0.000271357	-0.000319598	-0.000271357	-0.000259296	-0.000259296	-0.000277387
39.3	-0.000115243	-0.000341709	-0.000176884	-0.000130653	-0.000249246	-0.000345729	-0.000289447	-0.000279397	-0.000279397	-0.000271357
39.3062	-0.000108543	-0.000355779	-0.000182915	-0.000110553	-0.000243216	-0.000325628	-0.000279397	-0.000241206	-0.000241206	-0.000259296
39.3125	-0.000111223	-0.000365829	-0.000184925	-0.000100503	-0.000233166	-0.000333668	-0.000247236	-0.000283417	-0.000283417	-0.000235176
39.3188	-0.000103853	-0.000363819	-0.000188945	-0.000114573	-0.000237186	-0.000311558	-0.000265327	-0.000257286	-0.000257286	-0.000229146
39.325	-0.000103853	-0.000349749	-0.000213065	-0.000114573	-0.000259296	-0.000311558	-0.000235176	-0.000301508	-0.000301508	-0.000213065
39.3312	-9.98325e-05	-0.000363819	-0.000213065	-0.000116583	-0.000275377	-0.000299497	-0.000269347	-0.000235176	-0.000235176	-0.000196985
39.3375	-9.71524e-05	-0.000317588	-0.000241206	-0.000132663	-0.000287437	-0.000291457	-0.000225126	-0.000275377	-0.000275377	-0.000213065
39.3438	-0.000105863	-0.000315578	-0.000257286	-0.000136683	-0.000297487	-0.000317588	-0.000293467	-0.000235176	-0.000235176	-0.000247236
39.35	-0.000104523	-0.000315578	-0.000273367	-0.000142714	-0.000303518	-0.000313568	-0.000249246	-0.000243216	-0.000243216	-0.000239196
39.3563	-0.000107203	-0.000327638	-0.000279397	-0.000144724	-0.000295477	-0.000321608	-0.000273367	-0.000261307	-0.000261307	-0.000249246
39.3625	-9.91625e-05	-0.000321608	-0.000307538	-0.000128643	-0.000281407	-0.000297487	-0.000251256	-0.000267337	-0.000267337	-0.000261307
39.3687	-0.000105193	-0.000317588	-0.000309548	-0.000130653	-0.000273367	-0.000315578	-0.000267337	-0.000291457	-0.000291457	-0.000251256
39.375	-9.38023e-05	-0.000309548	-0.000323618	-0.000120603	-0.000267337	-0.000281407	-0.000275377	-0.000255276	-0.000255276	-0.000259296
39.3813	-9.64824e-05	-0.000293467	-0.000325628	-0.000118593	-0.000265327	-0.000289447	-0.000251256	-0.000295477	-0.000295477	-0.000273367
39.3875	-8.57621e-05	-0.000311558	-0.000339698	-0.000106533	-0.000233166	-0.000257286	-0.000271357	-0.000225126	-0.000225126	-0.000285427
39.3937	-8.84422e-05	-0.000317588	-0.000345729	-0.000112563	-0.000219095	-0.000265327	-0.000213065	-0.000269347	-0.000269347	-0.000299497
39.4	-8.30821e-05	-0.000349749	-0.000339698	-9.44724e-05	-0.000207035	-0.000249246	-0.000231156	-0.000203015	-0.000203015	-0.000301508
39.4062	-8.1742e-05	-0.000317588	-0.000353769	-9.64824e-05	-0.000192965	-0.000245226	-0.000158794	-0.000249246	-0.000249246	-0.000295477
39.4125	-8.1742e-05	-0.000323618	-0.000359799	-8.84422e-05	-0.000166834	-0.000245226	-0.000209045	-0.000221106	-0.000221106	-0.000299497
39.4188	-8.37521e-05	-0.000305528	-0.000357789	-9.84925e-05	-0.000174874	-0.000251256	-0.000168844	-0.000249246	-0.000249246	-0.000311558
39.425	-9.17923e-05	-0.000277387	-0.000349749	-0.000124623	-0.000178894	-0.000275377	-0.000203015	-0.000251256	-0.000251256	-0.000295477
39.4312	-9.04523e-05	-0.000255276	-0.000355779	-0.000140704	-0.000166834	-0.000271357	-0.000178894	-0.000251256	-0.000251256	-0.000313568
39.4375	-9.64824e-05	-0.000265327	-0.000335678	-0.000164824	-0.000156784	-0.000289447	-0.000166834	-0.000291457	-0.000291457	-0.000297487
39.4438	-9.11223e-05	-0.000273367	-0.000333668	-0.000168844	-0.000164824	-0.000273367	-0.000156784	-0.000235176	-0.000235176	-0.000299497
39.45	-9.44724e-05	-0.000239196	-0.000323618	-0.000168844	-0.000162814	-0.000283417	-0.000132663	-0.000281407	-0.000281407	-0.000295477
39.4562	-8.50921e-05	-0.000265327	-0.000331658	-0.000148744	-0.000152764	-0.000255276	-0.000162814	-0.000231156	-0.000231156	-0.000311558
39.4625	-8.44221e-05	-0.000239196	-0.000341709	-0.000150754	-0.000154774	-0.000253266	-0.000116583	-0.000285427	-0.000285427	-0.000315578
39.4688	-7.77219e-05	-0.000253266	-0.000341709	-0.000138693	-0.000168844	-0.000233166	-0.000168844	-0.000211055	-0.000211055	-0.000335678
39.475	-7.30318e-05	-0.000223116	-0.000331658	-0.000152764	-0.000168844	-0.000219095	-0.000116583	-0.000255276	-0.000255276	-0.000329648
39.4813	-7.23618e-05	-0.000247236	-0.000339698	-0.000164824	-0.000168844	-0.000217085	-0.000138693	-0.000227136	-0.000227136	-0.000311558
39.4875	-7.03518e-05	-0.000215075	-0.000327638	-0.000198995	-0.000160804	-0.000211055	-9.04523e-05	-0.000235176	-0.000235176	-0.000305528
39.4937	-7.43719e-05	-0.000217085	-0.000335678	-0.000207035	-0.000156784	-0.000223116	-0.000118593	-0.000257286	-0.000257286	-0.000277387
39.5	-7.23618e-05	-0.000196985	-0.000351759	-0.000207035	-0.000150754	-0.000217085	-9.44724e-05	-0.000265327	-0.000265327	-0.000261307
39.5063	-8.30821e-05	-0.000194975	-0.000377889	-0.000194975	-0.000148744	-0.000249246	-9.04523e-05	-0.000325628	-0.000325628	-0.000241206
39.5125	-8.0402e-05	-0.000198995	-0.000377889	-0.000180905	-0.000152764	-0.000241206	-0.000106533	-0.000291457	-0.000291457	-0.000247236
39.5187	-8.1072e-05	-0.000184925	-0.000367839	-0.000156784	-0.000180905	-0.000243216	-0.000100503	-0.000351759	-0.000351759	-0.000229146
39.525	-7.9062e-05	-0.000211055	-0.000353769	-0.000148744	-0.000184925	-0.000237186	-0.000156784	-0.000307538	-0.000307538	-0.000225126
39.5312	-8.0402e-05	-0.000196985	-0.000327638	-0.000150754	-0.000194975	-0.000241206	-0.000134673	-0.000365829	-0.000365829	-0.000207035
39.5375	-7.8392e-05	-0.000219095	-0.000303518	-0.000176884	-0.000194975	-0.000235176	-0.000221106	-0.000323618	-0.000323618	-0.000207035
39.5438	-7.43719e-05	-0.000201005	-0.000289447	-0.000203015	-0.000196985	-0.000223116	-0.000207035	-0.000353769	-0.000353769	-0.000186935
39.55	-8.1742e-05	-0.000229146	-0.000293467	-0.000211055	-0.000192965	-0.000245226	-0.000263317	-0.000335678	-0.000335678	-0.000190955
39.5562	-7.43719e-05	-0.000205025	-0.000275377	-0.000215075	-0.000203015	-0.000223116	-0.000227136	-0.000315578	-0.000315578	-0.000203015
39.5625	-7.9732e-05	-0.000239196	-0.000275377	-0.000219095	-0.000194975	-0.000239196	-0.000255276	-0.000327638	-0.000327638	-0.000205025
39.5688	-7.70519e-05	-0.000231156	-0.000303518	-0.000215075	-0.000186935	-0.000231156	-0.000245226	-0.000305528	-0.000305528	-0.000233166
39.575	-8.77722e-05	-0.000233166	-0.000295477	-0.000205025	-0.000207035	-0.000263317	-0.000263317	-0.000345729	-0.000345729	-0.000253266
39.5812	-7.8392e-05	-0.000241206	-0.000291457	-0.000203015	-0.000209045	-0.000235176	-0.000273367	-0.000299497	-0.000299497	-0.000259296
39.5875	-8.84422e-05	-0.000235176	-0.000295477	-0.000209045	-0.000225126	-0.000265327	-0.000265327	-0.000349749	-0.000349749	-0.000255276
39.5938	-8.97822e-05	-0.000249246	-0.000279397	-0.000207035	-0.000239196	-0.000269347	-0.000323618	-0.000289447	-0.000289447	-0.000263317
39.6	-8.84422e-05	-0.000229146	-0.000249246	-0.000184925	-0.000267337	-0.000265327	-0.000281407	-0.000317588	-0.000317588	-0.000253266
39.6063	-8.37521e-05	-0.000261307	-0.000237186	-0.000166834	-0.000253266	-0.000251256	-0.000319598	-0.000273367	-0.000273367	-0.000245226
39.6125	-8.57621e-05	-0.000251256	-0.000227136	-0.000158794	-0.000251256	-0.000257286	-0.000287437	-0.000301508	-0.000301508	-0.000249246
39.6187	-8.84422e-05	-0.000297487	-0.000198995	-0.000160804	-0.000239196	-0.000265327	-0.000329648	-0.000287437	-0.000287437	-0.000243216
39.625	-8.91122e-05	-0.000289447	-0.000196985	-0.000162814	-0.000237186	-0.000267337	-0.000305528	-0.000269347	-0.000269347	-0.000245226
39.6313	-0.000101173	-0.000327638	-0.000174874	-0.000168844	-0.000239196	-0.000303518	-0.000333668	-0.000255276	-0.000255276	-0.000245226
39.6375	-0.000105863	-0.000327638	-0.000168844	-0.000182915	-0.000231156	-0.000317588	-0.000329648	-0.000205025	-0.000205025	-0.000233166
39.6437	-0.000117253	-0.000347739	-0.000164824	-0.000178894	-0.000233166	-0.000351759	-0.000323618	-0.000215075	-0.000215075	-0.000219095
39.65	-0.000117923	-0.000353769	-0.000176884	-0.000178894	-0.000235176	-0.000353769	-0.000339698	-0.000164824	-0.000164824	-0.000211055
39.6562	-0.000122613	-0.000345729	-0.000158794	-0.000166834	-0.000247236	-0.000367839	-0.000299497	-0.000207035	-0.000207035	-0.000192965
39.6625	-0.000117253	-0.000351759	-0.000152764	-0.000156784	-0.000239196	-0.000351759	-0.000343719	-0.000166834	-0.000166834	-0.000174874
39.6688	-0.000118593	-0.000321608	-0.000156784	-0.000158794	-0.000249246	-0.000355779	-0.000303518	-0.000233166	-0.000233166	-0.000176884
39.675	-0.000112563	-0.000327638	-0.000136683	-0.000162814	-0.000245226	-0.000337688	-0.000347739	-0.000203015	-0.000203015	-0.000194975
39.6812	-0.000105863	-0.000299497	-0.000118593	-0.000170854	-0.000239196	-0.000317588	-0.000307538	-0.000225126	-0.000225126	-0.000219095
39.6875	-0.000106533	-0.000299497	-0.000114573	-0.000178894	-0.000229146	-0.000319598	-0.000335678	-0.000229146	-0.000229146	-0.000241206
39.6938	-0.000103183	-0.000291457	-0.000104523	-0.000188945	-0.000225126	-0.000309548	-0.000303518	-0.000233166	-0.000233166	-0.000261307
39.7	-0.000107873	-0.000317588	-9.04523e-05	-0.000168844	-0.000231156	-0.000323618	-0.000321608	-0.000237186	-0.000237186	-0.000283417
39.7062	-0.000102513	-0.000307538	-9.04523e-05	-0.000154774	-0.000235176	-0.000307538	-0.000329648	-0.000194975	-0.000194975	-0.000291457
39.7125	-0.000108543	-0.000297487	-8.84422e-05	-0.000126633	-0.000251256	-0.000325628	-0.000317588	-0.000231156	-0.000231156	-0.000285427
39.7188	-9.91625e-05	-0.000307538	-8.64322e-05	-0.000122613	-0.000253266	-0.000297487	-0.000335678	-0.000162814	-0.000162814	-0.000293467
39.725	-9.91625e-05	-0.000271357	-9.24623e-05	-0.000122613	-0.000263317	-0.000297487	-0.000293467	-0.000213065	-0.000213065	-0.000291457
39.7313	-8.91122e-05	-0.000261307	-8.84422e-05	-0.000118593	-0.000245226	-0.000267337	-0.000315578	-0.000130653	-0.000130653	-0.000291457
39.7375	-8.97822e-05	-0.000233166	-0.000106533	-0.000122613	-0.000247236	-0.000269347	-0.000267337	-0.000176884	-0.000176884	-0.000291457
39.7437	-8.91122e-05	-0.000253266	-0.000104523	-0.000132663	-0.000231156	-0.000267337	-0.000309548	-0.000116583	-0.000116583	-0.000299497
39.75	-8.24121e-05	-0.000227136	-0.000122613	-0.000134673	-0.000217085	-0.000247236	-0.000283417	-0.000146734	-0.000146734	-0.000299497
39.7563	-7.9732e-05	-0.000233166	-0.000126633	-0.000116583	-0.000219095	-0.000239196	-0.000329648	-0.000118593	-0.000118593	-0.000299497
39.7625	-7.50419e-05	-0.000219095	-0.000158794	-0.000130653	-0.000217085	-0.000225126	-0.000287437	-0.000126633	-0.000126633	-0.000301508
39.7687	-7.63819e-05	-0.000243216	-0.000158794	-0.000130653	-0.000217085	-0.000229146	-0.000289447	-0.000146734	-0.000146734	-0.000309548
39.775	-6.36516e-05	-0.000251256	-0.000188945	-0.000114573	-0.000211055	-0.000190955	-0.000291457	-0.000136683	-0.000136683	-0.000315578
39.7812	-7.03518e-05	-0.000251256	-0.000188945	-0.000106533	-0.000217085	-0.000211055	-0.000263317	-0.000184925	-0.000184925	-0.000323618
39.7875	-7.03518e-05	-0.000285427	-0.000221106	-0.000112563	-0.000213065	-0.000211055	-0.000289447	-0.000138693	-0.000138693	-0.000321608
39.7938	-7.43719e-05	-0.000275377	-0.000215075	-0.000110553	-0.000233166	-0.000223116	-0.000279397	-0.000201005	-0.000201005	-0.000311558
39.8	-6.70017e-05	-0.000277387	-0.000223116	-0.000100503	-0.000221106	-0.000201005	-0.000325628	-0.000144724	-0.000144724	-0.000299497
39.8062	-6.70017e-05	-0.000257286	-0.000207035	-0.000102513	-0.000245226	-0.000201005	-0.000259296	-0.000184925	-0.000184925	-0.000311558
39.8125	-6.63317e-05	-0.000289447	-0.000215075	-8.64322e-05	-0.000247236	-0.000198995	-0.000293467	-0.000152764	-0.000152764	-0.000295477
39.8188	-6.03015e-05	-0.000269347	-0.000196985	-8.24121e-05	-0.000261307	-0.000180905	-0.000213065	-0.000192965	-0.000192965	-0.000321608
39.825	-5.96315e-05	-0.000301508	-0.000205025	-6.23116e-05	-0.000263317	-0.000178894	-0.000225126	-0.000194975	-0.000194975	-0.000333668
39.8312	-6.09715e-05	-0.000305528	-0.000205025	-5.82915e-05	-0.000277387	-0.000182915	-0.000168844	-0.000194975	-0.000194975	-0.000345729
39.8375	-6.03015e-05	-0.000305528	-0.000221106	-5.22613e-05	-0.000257286	-0.000180905	-0.000172864	-0.000213065	-0.000213065	-0.000339698
39.8438	-5.29313e-05	-0.000325628	-0.000233166	-5.82915e-05	-0.000267337	-0.000158794	-0.000176884	-0.000174874	-0.000174874	-0.000359799
39.85	-5.96315e-05	-0.000337688	-0.000233166	-5.02513e-05	-0.000247236	-0.000178894	-0.000166834	-0.000221106	-0.000221106	-0.000337688
39.8563	-5.69514e-05	-0.000335678	-0.000237186	-5.42714e-05	-0.000241206	-0.000170854	-0.000184925	-0.000160804	-0.000160804	-0.000339698
39.8625	-5.82915e-05	-0.000327638	-0.000243216	-7.8392e-05	-0.000249246	-0.000174874	-0.000148744	-0.000235176	-0.000235176	-0.000349749
39.8687	-6.43216e-05	-0.000349749	-0.000255276	-0.000100503	-0.000247236	-0.000192965	-0.000188945	-0.000209045	-0.000209045	-0.000325628
39.875	-6.36516e-05	-0.000303518	-0.000263317	-0.000136683	-0.000233166	-0.000190955	-0.000130653	-0.000271357	-0.000271357	-0.000333668
39.8813	-6.29816e-05	-0.000295477	-0.000283417	-0.000168844	-0.000225126	-0.000188945	-0.000158794	-0.000243216	-0.000243216	-0.000319598
39.8875	-5.69514e-05	-0.000295477	-0.000311558	-0.000176884	-0.000207035	-0.000170854	-9.44724e-05	-0.000277387	-0.000277387	-0.000303518
39.8937	-5.49414e-05	-0.000295477	-0.000343719	-0.000174874	-0.000180905	-0.000164824	-0.000108543	-0.000285427	-0.000285427	-0.000271357
39.9	-4.69012e-05	-0.000293467	-0.000351759	-0.000172864	-0.000174874	-0.000140704	-5.82915e-05	-0.000269347	-0.000269347	-0.000281407
39.9062	-4.48911e-05	-0.000297487	-0.000363819	-0.000170854	-0.000170854	-0.000134673	-4.82412e-05	-0.000281407	-0.000281407	-0.000267337
39.9125	-3.8861e-05	-0.000323618	-0.000377889	-0.000156784	-0.000166834	-0.000116583	-4.22111e-05	-0.000249246	-0.000249246	-0.000283417
39.9188	-4.22111e-05	-0.000301508	-0.000367839	-0.000182915	-0.000158794	-0.000126633	-2.01005e-05	-0.000281407	-0.000281407	-0.000291457
39.925	-4.22111e-05	-0.000321608	-0.000363819	-0.000192965	-0.000168844	-0.000126633	-4.62312e-05	-0.000221106	-0.000221106	-0.000297487
39.9312	-4.75712e-05	-0.000293467	-0.000369849	-0.000203015	-0.000174874	-0.000142714	-1.00503e-05	-0.000285427	-0.000285427	-0.000287437
39.9375	-5.56114e-05	-0.000315578	-0.00038392	-0.000213065	-0.000166834	-0.000166834	-5.22613e-05	-0.000247236	-0.000247236	-0.000277387
39.9438	-5.22613e-05	-0.000287437	-0.00039196	-0.000237186	-0.000178894	-0.000156784	-8.0402e-06	-0.000287437	-0.000287437	-0.000271357
39.95	-5.36013e-05	-0.000315578	-0.00040402	-0.000251256	-0.000201005	-0.000160804	-4.42211e-05	-0.000279397	-0.000279397	-0.000261307
39.9562	-4.55611e-05	-0.000279397	-0.00040804	-0.000239196	-0.000198995	-0.000136683	-8.0402e-06	-0.000275377	-0.000275377	-0.000243216
39.9625	-4.82412e-05	-0.000285427	-0.00041608	-0.000245226	-0.000213065	-0.000144724	-3.41709e-05	-0.000271357	-0.000271357	-0.000229146
39.9688	-3.8191e-05	-0.000253266	-0.00041407	-0.000227136	-0.000221106	-0.000114573	-2.01005e-05	-0.000245226	-0.000245226	-0.000209045
39.975	-4.35511e-05	-0.000227136	-0.00040201	-0.000215075	-0.000223116	-0.000130653	-2.61307e-05	-0.000265327	-0.000265327	-0.000178894
39.9813	-3.35008e-05	-0.000223116	-0.00038392	-0.000188945	-0.000217085	-0.000100503	-6.63317e-05	-0.000215075	-0.000215075	-0.000176884
39.9875	-3.41709e-05	-0.000227136	-0.000353769	-0.000194975	-0.000229146	-0.000102513	-5.62814e-05	-0.000273367	-0.000273367	-0.000188945
39.9937	-2.74707e-05	-0.000241206	-0.000343719	-0.000201005	-0.000188945	-8.24121e-05	-9.84925e-05	-0.000235176	-0.000235176	-0.000170854
40	-3.08208e-05	-0.000239196	-0.000327638	-0.000205025	-0.000186935	-9.24623e-05	-8.44221e-05	-0.000307538	-0.000307538	-0.000184925
40.0063	-3.01508e-05	-0.000275377	-0.000331658	-0.000207035	-0.000180905	-9.04523e-05	-0.000148744	-0.000283417	-0.000283417	-0.000170854
40.0125	-3.55109e-05	-0.000251256	-0.000319598	-0.000211055	-0.000184925	-0.000106533	-0.000116583	-0.000343719	-0.000343719	-0.000154774
40.0187	-4.89112e-05	-0.000255276	-0.000319598	-0.000201005	-0.000170854	-0.000146734	-0.000178894	-0.000325628	-0.000325628	-9.44724e-05
40.025	-4.62312e-05	-0.000237186	-0.000307538	-0.000178894	-0.000203015	-0.000138693	-0.000180905	-0.000297487	-0.000297487	-9.84925e-05
40.0312	-5.02513e-05	-0.000235176	-0.000289447	-0.000170854	-0.000201005	-0.000150754	-0.000217085	-0.000273367	-0.000273367	-6.43216e-05
40.0375	-4.22111e-05	-0.000239196	-0.000265327	-0.000152764	-0.000184925	-0.000126633	-0.000231156	-0.000225126	-0.000225126	-9.64824e-05
40.0438	-4.55611e-05	-0.000225126	-0.000261307	-0.000140704	-0.000162814	-0.000136683	-0.000243216	-0.000231156	-0.000231156	-9.84925e-05
40.05	-3.75209e-05	-0.000245226	-0.000239196	-0.000138693	-0.000156784	-0.000112563	-0.000269347	-0.000180905	-0.000180905	-0.000128643
40.0562	-4.1541e-05	-0.000233166	-0.000207035	-0.000136683	-0.000134673	-0.000124623	-0.000269347	-0.000247236	-0.000247236	-0.000132663
40.0625	-4.1541e-05	-0.000263317	-0.000190955	-0.000124623	-0.000120603	-0.000124623	-0.000311558	-0.000215075	-0.000215075	-0.000154774
40.0688	-4.82412e-05	-0.000227136	-0.000176884	-0.000124623	-0.000130653	-0.000144724	-0.000277387	-0.000279397	-0.000279397	-0.000144724
40.075	-5.49414e-05	-0.000251256	-0.000164824	-0.000116583	-0.000126633	-0.000164824	-0.000335678	-0.000245226	-0.000245226	-0.000144724
40.0812	-5.56114e-05	-0.000215075	-0.000164824	-0.000114573	-0.000130653	-0.000166834	-0.000319598	-0.000289447	-0.000289447	-0.000170854
40.0875	-7.10218e-05	-0.000237186	-0.000170854	-0.000102513	-0.000138693	-0.000213065	-0.000357789	-0.000289447	-0.000289447	-0.000207035
40.0938	-7.10218e-05	-0.000217085	-0.000170854	-0.000106533	-0.000156784	-0.000213065	-0.000351759	-0.000295477	-0.000295477	-0.000211055
40.1	-8.30821e-05	-0.000229146	-0.000160804	-9.44724e-05	-0.000148744	-0.000249246	-0.00038392	-0.000295477	-0.000295477	-0.000207035
40.1063	-7.9062e-05	-0.000239196	-0.000154774	-0.000104523	-0.000162814	-0.000237186	-0.00039598	-0.000271357	-0.000271357	-0.000215075
40.1125	-9.17923e-05	-0.000241206	-0.000156784	-9.04523e-05	-0.000152764	-0.000275377	-0.0004	-0.000289447	-0.000289447	-0.000196985
40.1187	-8.1072e-05	-0.000251256	-0.000158794	-9.64824e-05	-0.000152764	-0.000243216	-0.000420101	-0.000225126	-0.000225126	-0.000180905
40.125	-8.37521e-05	-0.000247236	-0.000160804	-0.000104523	-0.000146734	-0.000251256	-0.00039598	-0.000273367	-0.000273367	-0.000203015
40.1313	-7.23618e-05	-0.000281407	-0.000162814	-0.000120603	-0.000142714	-0.000217085	-0.000420101	-0.000221106	-0.000221106	-0.000231156
40.1375	-7.30318e-05	-0.000253266	-0.000164824	-0.000114573	-0.000142714	-0.000219095	-0.000377889	-0.000259296	-0.000259296	-0.000259296
40.1437	-6.76717e-05	-0.000289447	-0.000168844	-0.000122613	-0.000140704	-0.000203015	-0.00039196	-0.000239196	-0.000239196	-0.000279397
40.15	-6.56616e-05	-0.000283417	-0.000162814	-0.000124623	-0.000144724	-0.000196985	-0.000347739	-0.000279397	-0.000279397	-0.000293467
40.1562	-7.10218e-05	-0.000291457	-0.000160804	-0.000114573	-0.000146734	-0.000213065	-0.000355779	-0.000269347	-0.000269347	-0.000293467
40.1625	-7.43719e-05	-0.000283417	-0.000154774	-0.000118593	-0.000168844	-0.000223116	-0.000343719	-0.000275377	-0.000275377	-0.000303518
40.1688	-8.30821e-05	-0.000301508	-0.000158794	-0.000130653	-0.000166834	-0.000249246	-0.000351759	-0.000303518	-0.000303518	-0.000313568
40.175	-8.1742e-05	-0.000311558	-0.000170854	-0.000154774	-0.000174874	-0.000245226	-0.000367839	-0.000249246	-0.000249246	-0.000343719
40.1812	-9.11223e-05	-0.000299497	-0.000180905	-0.000182915	-0.000172864	-0.000273367	-0.000365829	-0.000269347	-0.000269347	-0.000357789
40.1875	-8.44221e-05	-0.000343719	-0.000188945	-0.000198995	-0.000156784	-0.000253266	-0.00039799	-0.000203015	-0.000203015	-0.000373869
40.1938	-8.57621e-05	-0.000313568	-0.000211055	-0.000211055	-0.000170854	-0.000257286	-0.000365829	-0.000249246	-0.000249246	-0.00038794
40.2	-7.9732e-05	-0.000333668	-0.000227136	-0.000211055	-0.000190955	-0.000239196	-0.00039598	-0.000180905	-0.000180905	-0.00038794
40.2062	-7.50419e-05	-0.000317588	-0.000225126	-0.000194975	-0.000211055	-0.000225126	-0.000353769	-0.000233166	-0.000233166	-0.00040804
40.2125	-7.03518e-05	-0.000349749	-0.000235176	-0.000162814	-0.000217085	-0.000211055	-0.00038191	-0.000205025	-0.000205025	-0.000422111
40.2188	-6.90117e-05	-0.000321608	-0.000249246	-0.000156784	-0.000265327	-0.000207035	-0.000335678	-0.000237186	-0.000237186	-0.000444221
40.225	-7.10218e-05	-0.000355779	-0.000261307	-0.000146734	-0.000257286	-0.000213065	-0.000335678	-0.000231156	-0.000231156	-0.000446231
40.2313	-7.03518e-05	-0.000359799	-0.000265327	-0.000146734	-0.000261307	-0.000211055	-0.000295477	-0.000219095	-0.000219095	-0.000460302
40.2375	-8.37521e-05	-0.000343719	-0.000281407	-0.000166834	-0.000265327	-0.000251256	-0.000271357	-0.000247236	-0.000247236	-0.000448241
40.2437	-7.8392e-05	-0.000345729	-0.000283417	-0.000176884	-0.000279397	-0.000235176	-0.000259296	-0.000227136	-0.000227136	-0.000442211
40.25	-8.84422e-05	-0.000325628	-0.000285427	-0.000188945	-0.000267337	-0.000265327	-0.000231156	-0.000281407	-0.000281407	-0.000422111
40.2563	-9.04523e-05	-0.000341709	-0.000273367	-0.000201005	-0.000263317	-0.000271357	-0.000265327	-0.000237186	-0.000237186	-0.000420101
40.2625	-9.11223e-05	-0.000317588	-0.000261307	-0.000194975	-0.000275377	-0.000273367	-0.000219095	-0.000301508	-0.000301508	-0.000424121
40.2687	-8.97822e-05	-0.000357789	-0.000263317	-0.000186935	-0.000265327	-0.000269347	-0.000253266	-0.000249246	-0.000249246	-0.000430151
40.275	-9.31323e-05	-0.000347739	-0.000269347	-0.000184925	-0.000267337	-0.000279397	-0.000201005	-0.000275377	-0.000275377	-0.000442211
40.2812	-9.51424e-05	-0.000371859	-0.000279397	-0.000176884	-0.000261307	-0.000285427	-0.000239196	-0.000231156	-0.000231156	-0.000454271
40.2875	-9.17923e-05	-0.000351759	-0.000301508	-0.000172864	-0.000263317	-0.000275377	-0.000194975	-0.000251256	-0.000251256	-0.000464322
40.2938	-9.44724e-05	-0.000349749	-0.000331658	-0.000176884	-0.000261307	-0.000283417	-0.000237186	-0.000249246	-0.000249246	-0.000440201
40.3	-8.30821e-05	-0.000323618	-0.000349749	-0.000192965	-0.000277387	-0.000249246	-0.000229146	-0.000251256	-0.000251256	-0.000444221
40.3062	-8.24121e-05	-0.000305528	-0.000361809	-0.000196985	-0.000273367	-0.000247236	-0.000227136	-0.000281407	-0.000281407	-0.000432161
40.3125	-6.96817e-05	-0.000307538	-0.00038392	-0.000201005	-0.000279397	-0.000209045	-0.000223116	-0.000243216	-0.000243216	-0.00041407
40.3188	-7.30318e-05	-0.000271357	-0.00040201	-0.000215075	-0.000291457	-0.000219095	-0.000182915	-0.000277387	-0.000277387	-0.00040603
40.325	-6.63317e-05	-0.000289447	-0.00040402	-0.000229146	-0.000269347	-0.000198995	-0.000178894	-0.000245226	-0.000245226	-0.00041608
40.3312	-7.16918e-05	-0.000269347	-0.00041005	-0.000219095	-0.000263317	-0.000215075	-0.000120603	-0.000275377	-0.000275377	-0.00041005
40.3375	-7.43719e-05	-0.000303518	-0.000430151	-0.000239196	-0.000269347	-0.000223116	-0.000138693	-0.000237186	-0.000237186	-0.00038392
40.3438	-7.43719e-05	-0.000283417	-0.00041809	-0.000235176	-0.000265327	-0.000223116	-8.84422e-05	-0.000291457	-0.000291457	-0.00040402
40.35	-7.70519e-05	-0.000329648	-0.000420101	-0.000213065	-0.000259296	-0.000231156	-0.000128643	-0.000267337	-0.000267337	-0.00038794
40.3563	-7.63819e-05	-0.000325628	-0.000432161	-0.000213065	-0.000269347	-0.000229146	-9.64824e-05	-0.000269347	-0.000269347	-0.00038392
40.3625	-8.44221e-05	-0.000353769	-0.000422111	-0.000201005	-0.000279397	-0.000253266	-0.000106533	-0.000281407	-0.000281407	-0.000359799
40.3687	-8.50921e-05	-0.000347739	-0.00041608	-0.000174874	-0.000287437	-0.000255276	-9.24623e-05	-0.000265327	-0.000265327	-0.00039196
40.375	-9.98325e-05	-0.000359799	-0.00041206	-0.000180905	-0.000301508	-0.000299497	-8.24121e-05	-0.000285427	-0.000285427	-0.000369849
40.3813	-0.000101173	-0.000369849	-0.00039196	-0.000196985	-0.000325628	-0.000303518	-8.44221e-05	-0.000255276	-0.000255276	-0.000359799
40.3875	-0.000118593	-0.000365829	-0.00038794	-0.000194975	-0.000349749	-0.000355779	-4.42211e-05	-0.000287437	-0.000287437	-0.000351759
40.3937	-0.000121943	-0.00038794	-0.00039598	-0.000209045	-0.000359799	-0.000365829	-6.43216e-05	-0.000253266	-0.000253266	-0.000327638
40.4	-0.000125293	-0.000365829	-0.00038593	-0.000235176	-0.000365829	-0.000375879	-2.21106e-05	-0.000303518	-0.000303518	-0.000293467
40.4062	-0.000126633	-0.00039799	-0.00040402	-0.000247236	-0.000367839	-0.000379899	-5.62814e-05	-0.000263317	-0.000263317	-0.000259296
40.4125	-0.000125293	-0.000363819	-0.00041608	-0.000251256	-0.000361809	-0.000375879	-1.20603e-05	-0.000297487	-0.000297487	-0.000269347
40.4188	-0.000121273	-0.00038191	-0.00041407	-0.000239196	-0.000335678	-0.000363819	-5.22613e-05	-0.000275377	-0.000275377	-0.000245226
40.425	-0.000111893	-0.000351759	-0.00041005	-0.000233166	-0.000307538	-0.000335678	-4.42211e-05	-0.000267337	-0.000267337	-0.000271357
40.4312	-0.000121273	-0.000345729	-0.00040603	-0.000221106	-0.000271357	-0.000363819	-7.03518e-05	-0.000251256	-0.000251256	-0.000275377
40.4375	-0.000109883	-0.000323618	-0.00038794	-0.000198995	-0.000253266	-0.000329648	-7.23618e-05	-0.000211055	-0.000211055	-0.000285427
40.4438	-0.000113903	-0.000305528	-0.00038593	-0.000184925	-0.000213065	-0.000341709	-8.0402e-05	-0.000247236	-0.000247236	-0.000263317
40.45	-0.000105863	-0.000295477	-0.00038392	-0.000192965	-0.000201005	-0.000317588	-0.000124623	-0.000223116	-0.000223116	-0.000257286
40.4562	-0.000112563	-0.000263317	-0.000367839	-0.000205025	-0.000205025	-0.000337688	-0.000108543	-0.000265327	-0.000265327	-0.000229146
40.4625	-0.000102513	-0.000281407	-0.000373869	-0.000225126	-0.000201005	-0.000307538	-0.000156784	-0.000229146	-0.000229146	-0.000203015
40.4688	-0.000108543	-0.000247236	-0.000367839	-0.000239196	-0.000172864	-0.000325628	-0.000132663	-0.000283417	-0.000283417	-0.000196985
40.475	-0.000107203	-0.000269347	-0.000339698	-0.000251256	-0.000158794	-0.000321608	-0.000192965	-0.000215075	-0.000215075	-0.000168844
40.4813	-0.000105863	-0.000241206	-0.000311558	-0.000263317	-0.000148744	-0.000317588	-0.000166834	-0.000241206	-0.000241206	-0.000160804
40.4875	-0.000102513	-0.000255276	-0.000303518	-0.000239196	-0.000114573	-0.000307538	-0.000221106	-0.000227136	-0.000227136	-0.000146734
40.4937	-9.51424e-05	-0.000245226	-0.000291457	-0.000217085	-0.000102513	-0.000285427	-0.000225126	-0.000237186	-0.000237186	-0.000162814
40.5	-9.11223e-05	-0.000235176	-0.000277387	-0.000192965	-0.000102513	-0.000273367	-0.000277387	-0.000249246	-0.000249246	-0.000156784
40.5063	-8.30821e-05	-0.000227136	-0.000271357	-0.000186935	-0.000106533	-0.000249246	-0.000293467	-0.000231156	-0.000231156	-0.000176884
40.5125	-8.97822e-05	-0.000229146	-0.000265327	-0.000162814	-9.84925e-05	-0.000269347	-0.000299497	-0.000263317	-0.000263317	-0.000170854
40.5187	-8.37521e-05	-0.000231156	-0.000263317	-0.000186935	-0.000104523	-0.000251256	-0.000345729	-0.000209045	-0.000209045	-0.000176884
40.525	-8.71022e-05	-0.000196985	-0.000235176	-0.000192965	-0.000106533	-0.000261307	-0.000321608	-0.000233166	-0.000233166	-0.000170854
40.5312	-8.50921e-05	-0.000217085	-0.000233166	-0.000221106	-0.000108543	-0.000255276	-0.000361809	-0.000170854	-0.000170854	-0.000174874
40.5375	-8.1072e-05	-0.000196985	-0.000243216	-0.000211055	-0.000104523	-0.000243216	-0.000331658	-0.000213065	-0.000213065	-0.000194975
40.5438	-7.50419e-05	-0.000219095	-0.000251256	-0.000235176	-9.44724e-05	-0.000225126	-0.00038191	-0.000160804	-0.000160804	-0.000211055
40.55	-6.83417e-05	-0.000211055	-0.000233166	-0.000229146	-9.04523e-05	-0.000205025	-0.000345729	-0.000192965	-0.000192965	-0.000239196
40.5562	-7.16918e-05	-0.000223116	-0.000233166	-0.000215075	-7.23618e-05	-0.000215075	-0.00040201	-0.000182915	-0.000182915	-0.000233166
40.5625	-6.43216e-05	-0.000221106	-0.000221106	-0.000196985	-6.63317e-05	-0.000192965	-0.000377889	-0.000190955	-0.000190955	-0.000243216
40.5688	-7.23618e-05	-0.000239196	-0.000194975	-0.000194975	-5.22613e-05	-0.000217085	-0.0004	-0.000223116	-0.000223116	-0.000227136
40.575	-6.49916e-05	-0.000231156	-0.000172864	-0.000160804	-6.83417e-05	-0.000194975	-0.00040603	-0.000203015	-0.000203015	-0.000245226
40.5812	-7.30318e-05	-0.000235176	-0.000162814	-0.000146734	-8.0402e-05	-0.000219095	-0.00040603	-0.000239196	-0.000239196	-0.000243216
40.5875	-6.56616e-05	-0.000259296	-0.000150754	-0.000144724	-9.84925e-05	-0.000196985	-0.000430151	-0.000194975	-0.000194975	-0.000267337
40.5938	-7.03518e-05	-0.000233166	-0.000138693	-0.000130653	-0.000120603	-0.000211055	-0.00040201	-0.000257286	-0.000257286	-0.000269347
40.6	-6.56616e-05	-0.000249246	-0.000136683	-0.000124623	-0.000144724	-0.000196985	-0.000452261	-0.000192965	-0.000192965	-0.000275377
40.6063	-6.96817e-05	-0.000233166	-0.000124623	-0.000140704	-0.000142714	-0.000209045	-0.000424121	-0.000245226	-0.000245226	-0.000289447
40.6125	-6.96817e-05	-0.000231156	-0.000140704	-0.000124623	-0.000130653	-0.000209045	-0.000442211	-0.000213065	-0.000213065	-0.000283417
40.6187	-6.70017e-05	-0.000221106	-0.000136683	-0.000114573	-0.000116583	-0.000201005	-0.00038995	-0.000255276	-0.000255276	-0.000291457
40.625	-7.63819e-05	-0.000265327	-0.000152764	-0.000110553	-9.44724e-05	-0.000229146	-0.00040804	-0.000245226	-0.000245226	-0.000297487
40.6313	-7.03518e-05	-0.000263317	-0.000158794	-0.000120603	-0.000106533	-0.000211055	-0.000363819	-0.000269347	-0.000269347	-0.000311558
40.6375	-7.23618e-05	-0.000263317	-0.000178894	-0.000106533	-0.000112563	-0.000217085	-0.000345729	-0.000295477	-0.000295477	-0.000311558
40.6437	-6.09715e-05	-0.000285427	-0.000180905	-0.000110553	-0.000142714	-0.000182915	-0.000351759	-0.000259296	-0.000259296	-0.000329648
40.65	-6.16415e-05	-0.000267337	-0.000217085	-0.000114573	-0.000168844	-0.000184925	-0.000343719	-0.000301508	-0.000301508	-0.000333668
40.6562	-5.02513e-05	-0.000265327	-0.000237186	-0.000120603	-0.000188945	-0.000150754	-0.00038593	-0.000241206	-0.000241206	-0.000335678
40.6625	-4.95812e-05	-0.000245226	-0.000269347	-0.000136683	-0.000188945	-0.000148744	-0.000333668	-0.000275377	-0.000275377	-0.000347739
40.6688	-4.48911e-05	-0.000273367	-0.000291457	-0.000144724	-0.000203015	-0.000134673	-0.000373869	-0.000211055	-0.000211055	-0.000349749
40.675	-4.69012e-05	-0.000253266	-0.000313568	-0.000156784	-0.000194975	-0.000140704	-0.000305528	-0.000251256	-0.000251256	-0.000357789
40.6812	-4.62312e-05	-0.000287437	-0.000329648	-0.000170854	-0.000194975	-0.000138693	-0.000337688	-0.000219095	-0.000219095	-0.000351759
40.6875	-4.0871e-05	-0.000285427	-0.000331658	-0.000190955	-0.000198995	-0.000122613	-0.000267337	-0.000251256	-0.000251256	-0.000369849
40.6938	-4.35511e-05	-0.000303518	-0.000331658	-0.000186935	-0.000209045	-0.000130653	-0.000281407	-0.000245226	-0.000245226	-0.000365829
40.7	-4.48911e-05	-0.000285427	-0.000315578	-0.000188945	-0.000203015	-0.000134673	-0.000247236	-0.000259296	-0.000259296	-0.00038392
40.7062	-4.82412e-05	-0.000295477	-0.000319598	-0.000198995	-0.000203015	-0.000144724	-0.000247236	-0.000295477	-0.000295477	-0.000379899
40.7125	-4.48911e-05	-0.000297487	-0.000305528	-0.000194975	-0.000219095	-0.000134673	-0.000233166	-0.000265327	-0.000265327	-0.00038995
40.7188	-5.42714e-05	-0.000273367	-0.000305528	-0.000190955	-0.000225126	-0.000162814	-0.000217085	-0.000301508	-0.000301508	-0.00039196
40.725	-5.56114e-05	-0.000305528	-0.000307538	-0.000180905	-0.000217085	-0.000166834	-0.000247236	-0.000263317	-0.000263317	-0.00038794
40.7313	-5.82915e-05	-0.000305528	-0.000327638	-0.000188945	-0.000231156	-0.000174874	-0.000190955	-0.000311558	-0.000311558	-0.000377889
40.7375	-6.29816e-05	-0.000331658	-0.000323618	-0.000186935	-0.000223116	-0.000188945	-0.000209045	-0.000287437	-0.000287437	-0.000357789
40.7437	-6.29816e-05	-0.000321608	-0.000313568	-0.000194975	-0.000233166	-0.000188945	-0.000138693	-0.000311558	-0.000311558	-0.000355779
40.75	-6.29816e-05	-0.000351759	-0.000323618	-0.000192965	-0.000243216	-0.000188945	-0.000146734	-0.000295477	-0.000295477	-0.000335678
40.7563	-5.15913e-05	-0.000321608	-0.000327638	-0.000192965	-0.000257286	-0.000154774	-0.000102513	-0.000313568	-0.000313568	-0.000359799
40.7625	-5.22613e-05	-0.000335678	-0.000343719	-0.000194975	-0.000259296	-0.000156784	-0.000114573	-0.000299497	-0.000299497	-0.000351759
40.7687	-4.0201e-05	-0.000317588	-0.000351759	-0.000186935	-0.000289447	-0.000120603	-0.000104523	-0.000271357	-0.000271357	-0.000375879
40.775	-4.89112e-05	-0.000307538	-0.00038392	-0.000180905	-0.000283417	-0.000146734	-9.64824e-05	-0.000287437	-0.000287437	-0.000363819
40.7812	-4.22111e-05	-0.000307538	-0.000373869	-0.000178894	-0.000281407	-0.000126633	-0.000110553	-0.000231156	-0.000231156	-0.000365829
40.7875	-4.95812e-05	-0.000293467	-0.000377889	-0.000174874	-0.000275377	-0.000148744	-6.23116e-05	-0.000245226	-0.000245226	-0.000331658
40.7938	-4.35511e-05	-0.000315578	-0.00038794	-0.000174874	-0.000271357	-0.000130653	-8.24121e-05	-0.000184925	-0.000184925	-0.000305528
40.8	-4.69012e-05	-0.000301508	-0.0004	-0.000190955	-0.000269347	-0.000140704	-3.01508e-05	-0.000213065	-0.000213065	-0.000287437
40.8062	-4.1541e-05	-0.000343719	-0.00041608	-0.000188945	-0.000255276	-0.000124623	-6.83417e-05	-0.000172864	-0.000172864	-0.000273367
40.8125	-3.9531e-05	-0.000333668	-0.000442211	-0.000198995	-0.000245226	-0.000118593	-8.0402e-06	-0.000203015	-0.000203015	-0.000261307
40.8188	-4.75712e-05	-0.000357789	-0.000452261	-0.000211055	-0.000229146	-0.000142714	-5.02513e-05	-0.000178894	-0.000178894	-0.000249246
40.825	-4.35511e-05	-0.000347739	-0.000452261	-0.000207035	-0.000227136	-0.000130653	-1.20603e-05	-0.000172864	-0.000172864	-0.000251256
40.8312	-5.15913e-05	-0.000373869	-0.000448241	-0.000198995	-0.000209045	-0.000154774	-2.81407e-05	-0.000170854	-0.000170854	-0.000229146
40.8375	-4.42211e-05	-0.000355779	-0.000442211	-0.000207035	-0.000217085	-0.000132663	-1.60804e-05	-0.000150754	-0.000150754	-0.000219095
40.8438	-4.55611e-05	-0.000353769	-0.000442211	-0.000209045	-0.000215075	-0.000136683	-2.81407e-05	-0.000184925	-0.000184925	-0.000196985
40.85	-3.55109e-05	-0.000363819	-0.000436181	-0.000209045	-0.000233166	-0.000106533	-3.41709e-05	-0.000136683	-0.000136683	-0.000182915
40.8563	-3.9531e-05	-0.000331658	-0.00041608	-0.000215075	-0.000237186	-0.000118593	-8.0402e-06	-0.000196985	-0.000196985	-0.000168844
40.8625	-3.35008e-05	-0.000333668	-0.0004	-0.000209045	-0.000225126	-0.000100503	-4.42211e-05	-0.000144724	-0.000144724	-0.000168844
40.8687	-3.8191e-05	-0.000305528	-0.000379899	-0.000205025	-0.000225126	-0.000114573	-8.0402e-06	-0.000176884	-0.000176884	-0.000172864
40.875	-4.1541e-05	-0.000323618	-0.000365829	-0.000217085	-0.000231156	-0.000124623	-6.03015e-05	-0.000134673	-0.000134673	-0.000180905
40.8813	-3.9531e-05	-0.000287437	-0.000355779	-0.000215075	-0.000221106	-0.000118593	-3.61809e-05	-0.000176884	-0.000176884	-0.000184925
40.8875	-4.1541e-05	-0.000313568	-0.000353769	-0.000207035	-0.000198995	-0.000124623	-7.8392e-05	-0.000156784	-0.000156784	-0.000166834
40.8937	-3.28308e-05	-0.000287437	-0.000345729	-0.000247236	-0.000201005	-9.84925e-05	-6.63317e-05	-0.000176884	-0.000176884	-0.000170854
40.9	-3.61809e-05	-0.000281407	-0.000327638	-0.000253266	-0.000192965	-0.000108543	-9.84925e-05	-0.000182915	-0.000182915	-0.000172864
40.9062	-3.08208e-05	-0.000265327	-0.000309548	-0.000253266	-0.000180905	-9.24623e-05	-9.04523e-05	-0.000154774	-0.000154774	-0.000176884
40.9125	-3.41709e-05	-0.000249246	-0.000305528	-0.000247236	-0.000172864	-0.000102513	-9.04523e-05	-0.000164824	-0.000164824	-0.000182915
40.9188	-2.41206e-05	-0.000237186	-0.000293467	-0.000253266	-0.000170854	-7.23618e-05	-0.000140704	-0.000108543	-0.000108543	-0.000203015
40.925	-3.01508e-05	-0.000203015	-0.000283417	-0.000225126	-0.000168844	-9.04523e-05	-0.000122613	-0.000142714	-0.000142714	-0.000207035
40.9312	-2.41206e-05	-0.000217085	-0.000277387	-0.000239196	-0.000154774	-7.23618e-05	-0.000182915	-9.84925e-05	-9.84925e-05	-0.000201005
40.9375	-1.94305e-05	-0.000174874	-0.000259296	-0.000219095	-0.000162814	-5.82915e-05	-0.000156784	-0.000136683	-0.000136683	-0.000207035
40.9438	-2.21106e-05	-0.000203015	-0.000227136	-0.000227136	-0.000176884	-6.63317e-05	-0.000213065	-0.000112563	-0.000112563	-0.000192965
40.95	-2.21106e-05	-0.000168844	-0.000201005	-0.000227136	-0.000192965	-6.63317e-05	-0.000174874	-0.000136683	-0.000136683	-0.000184925
40.9562	-2.41206e-05	-0.000190955	-0.000184925	-0.000239196	-0.000184925	-7.23618e-05	-0.000211055	-0.000120603	-0.000120603	-0.000160804
40.9625	-1.54104e-05	-0.000170854	-0.000178894	-0.000229146	-0.000194975	-4.62312e-05	-0.000182915	-0.000118593	-0.000118593	-0.000166834
40.9688	-2.14405e-05	-0.000180905	-0.000174874	-0.000235176	-0.000172864	-6.43216e-05	-0.000211055	-0.000130653	-0.000130653	-0.000140704
40.975	-1.34003e-05	-0.000180905	-0.000178894	-0.000241206	-0.000160804	-4.0201e-05	-0.000225126	-9.24623e-05	-9.24623e-05	-0.000162814
40.9813	-1.87605e-05	-0.000168844	-0.000192965	-0.000241206	-0.000132663	-5.62814e-05	-0.000241206	-0.000134673	-0.000134673	-0.000158794
40.9875	-1.47404e-05	-0.000188945	-0.000196985	-0.000235176	-0.000134673	-4.42211e-05	-0.000295477	-6.63317e-05	-6.63317e-05	-0.000184925
40.9937	-2.14405e-05	-0.000186935	-0.000188945	-0.000229146	-0.000122613	-6.43216e-05	-0.000283417	-0.000104523	-0.000104523	-0.000186935
41	-1.27303e-05	-0.000205025	-0.000188945	-0.000215075	-0.000126633	-3.8191e-05	-0.000333668	-4.22111e-05	-4.22111e-05	-0.000194975
41.0063	-9.38023e-06	-0.000174874	-0.000184925	-0.000188945	-0.000102513	-2.81407e-05	-0.000299497	-9.64824e-05	-9.64824e-05	-0.000198995
41.0125	-1.07203e-05	-0.000194975	-0.000174874	-0.000172864	-0.000108543	-3.21608e-05	-0.000327638	-5.62814e-05	-5.62814e-05	-0.000203015
41.0187	-9.38023e-06	-0.000170854	-0.000158794	-0.000156784	-0.000102513	-2.81407e-05	-0.000285427	-9.84925e-05	-9.84925e-05	-0.000198995
41.025	-1.54104e-05	-0.000180905	-0.000158794	-0.000140704	-9.44724e-05	-4.62312e-05	-0.000303518	-9.44724e-05	-9.44724e-05	-0.000192965
41.0312	-1.47404e-05	-0.000180905	-0.000162814	-0.000132663	-8.44221e-05	-4.42211e-05	-0.000295477	-0.000106533	-0.000106533	-0.000225126
41.0375	-2.27806e-05	-0.000182915	-0.000182915	-0.000114573	-8.0402e-05	-6.83417e-05	-0.000305528	-0.000140704	-0.000140704	-0.000215075
41.0438	-1.67504e-05	-0.000207035	-0.000188945	-0.000116583	-8.24121e-05	-5.02513e-05	-0.000325628	-0.000126633	-0.000126633	-0.000239196
41.05	-1.67504e-05	-0.000196985	-0.000203015	-0.000108543	-7.63819e-05	-5.02513e-05	-0.000309548	-0.000190955	-0.000190955	-0.000241206
41.0562	-1.20603e-05	-0.000209045	-0.000203015	-0.000118593	-7.23618e-05	-3.61809e-05	-0.000345729	-0.000150754	-0.000150754	-0.000269347
41.0625	-1.60804e-05	-0.000207035	-0.000203015	-0.000122613	-6.23116e-05	-4.82412e-05	-0.000287437	-0.000217085	-0.000217085	-0.000265327
41.0688	-1.07203e-05	-0.000245226	-0.000186935	-0.000144724	-7.8392e-05	-3.21608e-05	-0.000335678	-0.000174874	-0.000174874	-0.000285427
41.075	-8.71022e-06	-0.000223116	-0.000172864	-0.000136683	-6.43216e-05	-2.61307e-05	-0.000293467	-0.000223116	-0.000223116	-0.000307538
41.0812	-6.03015e-06	-0.000271357	-0.000158794	-0.000128643	-5.82915e-05	-1.80905e-05	-0.000339698	-0.000186935	-0.000186935	-0.000323618
41.0875	-4.0201e-06	-0.000283417	-0.000166834	-0.000122613	-6.63317e-05	-1.20603e-05	-0.000319598	-0.000223116	-0.000223116	-0.000347739
41.0938	-1.20603e-05	-0.000297487	-0.000162814	-0.000122613	-6.63317e-05	-3.61809e-05	-0.000355779	-0.000219095	-0.000219095	-0.000357789
41.1	-1.07203e-05	-0.000295477	-0.000162814	-0.000122613	-6.63317e-05	-3.21608e-05	-0.000323618	-0.000211055	-0.000211055	-0.00039598
41.1063	-2.54606e-05	-0.000309548	-0.000176884	-0.000136683	-6.83417e-05	-7.63819e-05	-0.000309548	-0.000237186	-0.000237186	-0.00040201
41.1125	-2.88107e-05	-0.000301508	-0.000192965	-0.000158794	-7.8392e-05	-8.64322e-05	-0.000309548	-0.000215075	-0.000215075	-0.000436181
41.1187	-3.48409e-05	-0.000283417	-0.000196985	-0.000158794	-7.8392e-05	-0.000104523	-0.000257286	-0.000265327	-0.000265327	-0.000432161
41.125	-3.41709e-05	-0.000299497	-0.000211055	-0.000170854	-0.000108543	-0.000102513	-0.000285427	-0.000237186	-0.000237186	-0.000456281
41.1313	-4.28811e-05	-0.000271357	-0.000225126	-0.000170854	-0.000128643	-0.000128643	-0.000243216	-0.000295477	-0.000295477	-0.000448241
41.1375	-4.0201e-05	-0.000285427	-0.000237186	-0.000164824	-0.000148744	-0.000120603	-0.000293467	-0.000281407	-0.000281407	-0.000432161
41.1437	-4.48911e-05	-0.000265327	-0.000257286	-0.000156784	-0.000170854	-0.000134673	-0.000251256	-0.000331658	-0.000331658	-0.000434171
41.15	-4.95812e-05	-0.000289447	-0.000271357	-0.000158794	-0.000190955	-0.000148744	-0.000291457	-0.000321608	-0.000321608	-0.000436181
41.1562	-5.29313e-05	-0.000265327	-0.000287437	-0.000142714	-0.000190955	-0.000158794	-0.000243216	-0.000325628	-0.000325628	-0.000448241
41.1625	-6.63317e-05	-0.000295477	-0.000303518	-0.000138693	-0.000176884	-0.000198995	-0.000265327	-0.000341709	-0.000341709	-0.000434171
41.1688	-6.36516e-05	-0.000303518	-0.000317588	-0.000130653	-0.000182915	-0.000190955	-0.000239196	-0.000311558	-0.000311558	-0.000456281
41.175	-7.30318e-05	-0.000311558	-0.000333668	-0.000136683	-0.000178894	-0.000219095	-0.000219095	-0.000319598	-0.000319598	-0.000434171
41.1812	-7.70519e-05	-0.000323618	-0.000327638	-0.000142714	-0.000190955	-0.000231156	-0.000225126	-0.000281407	-0.000281407	-0.000436181
41.1875	-8.30821e-05	-0.000333668	-0.000329648	-0.000146734	-0.000201005	-0.000249246	-0.000190955	-0.000333668	-0.000333668	-0.00040603
41.1938	-7.8392e-05	-0.000343719	-0.000323618	-0.000160804	-0.000223116	-0.000235176	-0.000201005	-0.000273367	-0.000273367	-0.00039196
41.2	-8.97822e-05	-0.000327638	-0.000333668	-0.000178894	-0.000233166	-0.000269347	-0.000150754	-0.000317588	-0.000317588	-0.000373869
41.2062	-9.71524e-05	-0.000347739	-0.000333668	-0.000174874	-0.000253266	-0.000291457	-0.000186935	-0.000275377	-0.000275377	-0.000345729
41.2125	-0.000101173	-0.000323618	-0.000369849	-0.000162814	-0.000249246	-0.000303518	-0.000128643	-0.000297487	-0.000297487	-0.000317588
41.2188	-0.000115913	-0.000335678	-0.000377889	-0.000170854	-0.000245226	-0.000347739	-0.000152764	-0.000259296	-0.000259296	-0.000291457
41.225	-0.000118593	-0.000323618	-0.00040402	-0.000174874	-0.000251256	-0.000355779	-0.000110553	-0.000271357	-0.000271357	-0.000275377
41.2313	-0.000131323	-0.000321608	-0.00040402	-0.000172864	-0.000263317	-0.00039397	-0.000124623	-0.000279397	-0.000279397	-0.000255276
41.2375	-0.000129313	-0.000317588	-0.00040804	-0.000178894	-0.000263317	-0.00038794	-0.000100503	-0.000267337	-0.000267337	-0.000271357
41.2437	-0.000139363	-0.000301508	-0.00038995	-0.000186935	-0.000265327	-0.00041809	-9.04523e-05	-0.000289447	-0.000289447	-0.000265327
41.25	-0.000130653	-0.000295477	-0.00040201	-0.000194975	-0.000275377	-0.00039196	-0.000100503	-0.000263317	-0.000263317	-0.000271357
41.2563	-0.000136013	-0.000271357	-0.0004	-0.000184925	-0.000269347	-0.00040804	-7.23618e-05	-0.000309548	-0.000309548	-0.000271357
41.2625	-0.000129313	-0.000287437	-0.00041005	-0.000190955	-0.000259296	-0.00038794	-8.64322e-05	-0.000263317	-0.000263317	-0.000259296
41.2687	-0.000131993	-0.000263317	-0.000422111	-0.000198995	-0.000255276	-0.00039598	-4.62312e-05	-0.000315578	-0.000315578	-0.000243216
41.275	-0.000125293	-0.000287437	-0.000436181	-0.000209045	-0.000255276	-0.000375879	-7.43719e-05	-0.000275377	-0.000275377	-0.000223116
41.2812	-0.000120603	-0.000275377	-0.000424121	-0.000209045	-0.000251256	-0.000361809	-2.21106e-05	-0.000299497	-0.000299497	-0.000227136
41.2875	-0.000120603	-0.000311558	-0.000432161	-0.000227136	-0.000239196	-0.000361809	-3.8191e-05	-0.000273367	-0.000273367	-0.000215075
41.2938	-0.000115243	-0.000289447	-0.000432161	-0.000239196	-0.000247236	-0.000345729	-2.81407e-05	-0.000271357	-0.000271357	-0.000205025
41.3	-0.000121273	-0.000309548	-0.00041809	-0.000245226	-0.000235176	-0.000363819	-5.02513e-05	-0.000255276	-0.000255276	-0.000186935
41.3062	-0.000121273	-0.000313568	-0.00040402	-0.000239196	-0.000241206	-0.000363819	-6.23116e-05	-0.000217085	-0.000217085	-0.000186935
41.3125	-0.000129313	-0.000307538	-0.00039196	-0.000237186	-0.000239196	-0.00038794	-7.23618e-05	-0.000231156	-0.000231156	-0.000162814
41.3188	-0.000123283	-0.000307538	-0.000373869	-0.000243216	-0.000249246	-0.000369849	-0.000120603	-0.000184925	-0.000184925	-0.000168844
41.325	-0.000127303	-0.000303518	-0.000353769	-0.000243216	-0.000235176	-0.00038191	-8.44221e-05	-0.000219095	-0.000219095	-0.000194975
41.3312	-0.000119263	-0.000319598	-0.000341709	-0.000241206	-0.000247236	-0.000357789	-0.000118593	-0.000166834	-0.000166834	-0.000211055
41.3375	-0.000113233	-0.000295477	-0.000353769	-0.000249246	-0.000223116	-0.000339698	-8.64322e-05	-0.000209045	-0.000209045	-0.000231156
41.3438	-0.000112563	-0.000315578	-0.000357789	-0.000269347	-0.000223116	-0.000337688	-0.000146734	-0.000172864	-0.000172864	-0.000243216
41.35	-0.000108543	-0.000283417	-0.000343719	-0.000269347	-0.000205025	-0.000325628	-0.000110553	-0.000186935	-0.000186935	-0.000261307
41.3563	-0.000107203	-0.000293467	-0.000335678	-0.000271357	-0.000198995	-0.000321608	-0.000158794	-0.000166834	-0.000166834	-0.000253266
41.3625	-9.78224e-05	-0.000281407	-0.000335678	-0.000261307	-0.000178894	-0.000293467	-0.000154774	-0.000162814	-0.000162814	-0.000271357
41.3687	-0.000103183	-0.000295477	-0.000313568	-0.000271357	-0.000170854	-0.000309548	-0.000184925	-0.000180905	-0.000180905	-0.000255276
41.375	-9.04523e-05	-0.000301508	-0.000311558	-0.000273367	-0.000158794	-0.000271357	-0.000186935	-0.000144724	-0.000144724	-0.000269347
41.3813	-9.38023e-05	-0.000295477	-0.000309548	-0.000281407	-0.000152764	-0.000281407	-0.000194975	-0.000182915	-0.000182915	-0.000251256
41.3875	-8.44221e-05	-0.000311558	-0.000297487	-0.000271357	-0.000162814	-0.000253266	-0.000237186	-0.000134673	-0.000134673	-0.000249246
41.3937	-8.91122e-05	-0.000279397	-0.000301508	-0.000285427	-0.000162814	-0.000267337	-0.000217085	-0.000170854	-0.000170854	-0.000241206
41.4	-8.44221e-05	-0.000279397	-0.000289447	-0.000277387	-0.000180905	-0.000253266	-0.000269347	-0.000124623	-0.000124623	-0.000245226
41.4062	-8.77722e-05	-0.000233166	-0.000281407	-0.000261307	-0.000166834	-0.000263317	-0.000239196	-0.000162814	-0.000162814	-0.000243216
41.4125	-9.24623e-05	-0.000245226	-0.000291457	-0.000237186	-0.000166834	-0.000277387	-0.000289447	-0.000110553	-0.000110553	-0.000233166
41.4188	-8.91122e-05	-0.000209045	-0.000285427	-0.000255276	-0.000138693	-0.000267337	-0.000257286	-0.000124623	-0.000124623	-0.000249246
41.425	-9.31323e-05	-0.000215075	-0.000285427	-0.000251256	-0.000126633	-0.000279397	-0.000305528	-0.000130653	-0.000130653	-0.000223116
41.4312	-8.50921e-05	-0.000205025	-0.000275377	-0.000261307	-0.000124623	-0.000255276	-0.000285427	-0.000112563	-0.000112563	-0.000245226
41.4375	-8.71022e-05	-0.000217085	-0.000263317	-0.000263317	-0.000128643	-0.000261307	-0.000293467	-0.000150754	-0.000150754	-0.000217085
41.4438	-7.03518e-05	-0.000209045	-0.000241206	-0.000267337	-0.000148744	-0.000211055	-0.000293467	-0.000134673	-0.000134673	-0.000245226
41.45	-8.0402e-05	-0.000207035	-0.000225126	-0.000253266	-0.000156784	-0.000241206	-0.000281407	-0.000186935	-0.000186935	-0.000233166
41.4562	-7.50419e-05	-0.000231156	-0.000188945	-0.000269347	-0.000162814	-0.000225126	-0.000305528	-0.000156784	-0.000156784	-0.000251256
41.4625	-8.44221e-05	-0.000201005	-0.000184925	-0.000247236	-0.000162814	-0.000253266	-0.000259296	-0.000215075	-0.000215075	-0.000235176
41.4688	-8.44221e-05	-0.000221106	-0.000176884	-0.000249246	-0.000182915	-0.000253266	-0.000301508	-0.000164824	-0.000164824	-0.000263317
41.475	-8.71022e-05	-0.000209045	-0.000188945	-0.000249246	-0.000176884	-0.000261307	-0.000259296	-0.000207035	-0.000207035	-0.000267337
41.4813	-8.50921e-05	-0.000251256	-0.000227136	-0.000247236	-0.000180905	-0.000255276	-0.000293467	-0.000178894	-0.000178894	-0.000271357
41.4875	-7.77219e-05	-0.000237186	-0.000253266	-0.000221106	-0.000196985	-0.000233166	-0.000233166	-0.000186935	-0.000186935	-0.000291457
41.4937	-7.63819e-05	-0.000251256	-0.000281407	-0.000241206	-0.000180905	-0.000229146	-0.000253266	-0.000203015	-0.000203015	-0.000305528
41.5	-6.83417e-05	-0.000241206	-0.000291457	-0.000237186	-0.000182915	-0.000205025	-0.000211055	-0.000198995	-0.000198995	-0.000323618
41.5063	-7.37018e-05	-0.000243216	-0.000299497	-0.000227136	-0.000174874	-0.000221106	-0.000203015	-0.000221106	-0.000221106	-0.000321608
41.5125	-6.63317e-05	-0.000219095	-0.000295477	-0.000215075	-0.000182915	-0.000198995	-0.000196985	-0.000186935	-0.000186935	-0.000339698
41.5187	-7.10218e-05	-0.000182915	-0.000289447	-0.000215075	-0.000182915	-0.000213065	-0.000182915	-0.000231156	-0.000231156	-0.000339698
41.525	-6.90117e-05	-0.000209045	-0.000273367	-0.000196985	-0.000213065	-0.000207035	-0.000209045	-0.000182915	-0.000182915	-0.000345729
41.5312	-7.03518e-05	-0.000188945	-0.000287437	-0.000190955	-0.000203015	-0.000211055	-0.000186935	-0.000219095	-0.000219095	-0.000335678
41.5375	-7.37018e-05	-0.000223116	-0.000281407	-0.000198995	-0.000213065	-0.000221106	-0.000233166	-0.000188945	-0.000188945	-0.000329648
41.5438	-7.43719e-05	-0.000227136	-0.000259296	-0.000209045	-0.000205025	-0.000223116	-0.000184925	-0.000231156	-0.000231156	-0.000339698
41.55	-7.57119e-05	-0.000269347	-0.000243216	-0.000201005	-0.000207035	-0.000227136	-0.000227136	-0.000213065	-0.000213065	-0.000331658
41.5562	-7.03518e-05	-0.000267337	-0.000235176	-0.000209045	-0.000203015	-0.000211055	-0.000211055	-0.000221106	-0.000221106	-0.000343719
41.5625	-7.37018e-05	-0.000309548	-0.000229146	-0.000211055	-0.000207035	-0.000221106	-0.000217085	-0.000229146	-0.000229146	-0.000341709
41.5688	-6.43216e-05	-0.000307538	-0.000231156	-0.000203015	-0.000211055	-0.000192965	-0.000207035	-0.000217085	-0.000217085	-0.000363819
41.575	-7.23618e-05	-0.000319598	-0.000245226	-0.000192965	-0.000201005	-0.000217085	-0.000221106	-0.000263317	-0.000263317	-0.000349749
41.5812	-6.96817e-05	-0.000329648	-0.000277387	-0.000209045	-0.000190955	-0.000209045	-0.000237186	-0.000239196	-0.000239196	-0.000355779
41.5875	-7.50419e-05	-0.000299497	-0.000299497	-0.000205025	-0.000160804	-0.000225126	-0.000201005	-0.000291457	-0.000291457	-0.000347739
41.5938	-6.96817e-05	-0.000327638	-0.000307538	-0.000221106	-0.000172864	-0.000209045	-0.000265327	-0.000251256	-0.000251256	-0.000367839
41.6	-7.70519e-05	-0.000311558	-0.000309548	-0.000213065	-0.000158794	-0.000231156	-0.000221106	-0.000295477	-0.000295477	-0.000371859
41.6063	-7.77219e-05	-0.000331658	-0.000325628	-0.000209045	-0.000194975	-0.000233166	-0.000283417	-0.000243216	-0.000243216	-0.000375879
41.6125	-7.50419e-05	-0.000323618	-0.000329648	-0.000184925	-0.000190955	-0.000225126	-0.000257286	-0.000267337	-0.000267337	-0.00038392
41.6187	-7.77219e-05	-0.000365829	-0.000331658	-0.000176884	-0.000213065	-0.000233166	-0.000321608	-0.000235176	-0.000235176	-0.000375879
41.625	-7.57119e-05	-0.000335678	-0.000349749	-0.000152764	-0.000201005	-0.000227136	-0.000305528	-0.000247236	-0.000247236	-0.000373869
41.6313	-7.10218e-05	-0.000343719	-0.000373869	-0.000154774	-0.000219095	-0.000213065	-0.000339698	-0.000245226	-0.000245226	-0.000359799
41.6375	-5.89615e-05	-0.000343719	-0.000379899	-0.000160804	-0.000217085	-0.000176884	-0.000325628	-0.000233166	-0.000233166	-0.000369849
41.6437	-6.23116e-05	-0.000353769	-0.00038392	-0.000174874	-0.000233166	-0.000186935	-0.000313568	-0.000251256	-0.000251256	-0.000365829
41.65	-5.49414e-05	-0.000361809	-0.00039397	-0.000172864	-0.000239196	-0.000164824	-0.000319598	-0.000229146	-0.000229146	-0.000379899
41.6562	-5.82915e-05	-0.000339698	-0.000365829	-0.000178894	-0.000243216	-0.000174874	-0.000273367	-0.000267337	-0.000267337	-0.000365829
41.6625	-5.69514e-05	-0.000361809	-0.000363819	-0.000188945	-0.000237186	-0.000170854	-0.000307538	-0.000233166	-0.000233166	-0.000365829
41.6688	-5.76214e-05	-0.000307538	-0.000369849	-0.000196985	-0.000229146	-0.000172864	-0.000247236	-0.000283417	-0.000283417	-0.000367839
41.675	-5.82915e-05	-0.000315578	-0.000379899	-0.000201005	-0.000245226	-0.000174874	-0.000273367	-0.000265327	-0.000265327	-0.000361809
41.6812	-5.29313e-05	-0.000281407	-0.00038995	-0.000205025	-0.000243216	-0.000158794	-0.000217085	-0.000297487	-0.000297487	-0.000349749
41.6875	-5.62814e-05	-0.000301508	-0.00041407	-0.000227136	-0.000249246	-0.000168844	-0.000223116	-0.000297487	-0.000297487	-0.000345729
41.6938	-5.29313e-05	-0.000285427	-0.00041206	-0.000235176	-0.000251256	-0.000158794	-0.000170854	-0.000311558	-0.000311558	-0.000353769
41.7	-5.76214e-05	-0.000323618	-0.00040804	-0.000235176	-0.000253266	-0.000172864	-0.000178894	-0.000311558	-0.000311558	-0.000331658
41.7062	-5.22613e-05	-0.000317588	-0.000422111	-0.000239196	-0.000243216	-0.000156784	-0.000166834	-0.000293467	-0.000293467	-0.000349749
41.7125	-5.96315e-05	-0.000333668	-0.000432161	-0.000253266	-0.000263317	-0.000178894	-0.000144724	-0.000323618	-0.000323618	-0.000331658
41.7188	-5.49414e-05	-0.000359799	-0.000448241	-0.000247236	-0.000273367	-0.000164824	-0.000158794	-0.000289447	-0.000289447	-0.000335678
41.725	-5.96315e-05	-0.000355779	-0.000446231	-0.000263317	-0.000291457	-0.000178894	-0.000116583	-0.000317588	-0.000317588	-0.000315578
41.7313	-5.62814e-05	-0.000377889	-0.000458291	-0.000281407	-0.000293467	-0.000168844	-0.000138693	-0.000281407	-0.000281407	-0.000313568
41.7375	-5.69514e-05	-0.000361809	-0.000450251	-0.000289447	-0.000279397	-0.000170854	-8.84422e-05	-0.000311558	-0.000311558	-0.000295477
41.7437	-5.69514e-05	-0.000373869	-0.000448241	-0.000295477	-0.000263317	-0.000170854	-0.000108543	-0.000275377	-0.000275377	-0.000303518
41.75	-5.02513e-05	-0.000333668	-0.000448241	-0.000297487	-0.000245226	-0.000150754	-6.03015e-05	-0.000301508	-0.000301508	-0.000287437
41.7563	-5.22613e-05	-0.000343719	-0.000456281	-0.000281407	-0.000247236	-0.000156784	-8.24121e-05	-0.000287437	-0.000287437	-0.000269347
41.7625	-4.75712e-05	-0.000315578	-0.000454271	-0.000263317	-0.000245226	-0.000142714	-5.02513e-05	-0.000257286	-0.000257286	-0.000269347
41.7687	-4.55611e-05	-0.000331658	-0.000464322	-0.000257286	-0.000251256	-0.000136683	-4.42211e-05	-0.000255276	-0.000255276	-0.000241206
41.775	-3.8191e-05	-0.000327638	-0.000444221	-0.000261307	-0.000259296	-0.000114573	-6.43216e-05	-0.000213065	-0.000213065	-0.000239196
41.7812	-4.42211e-05	-0.000317588	-0.000432161	-0.000261307	-0.000261307	-0.000132663	-7.03518e-05	-0.000221106	-0.000221106	-0.000227136
41.7875	-3.55109e-05	-0.000339698	-0.00041608	-0.000277387	-0.000255276	-0.000106533	-0.000130653	-0.000162814	-0.000162814	-0.000235176
41.7938	-3.8861e-05	-0.000329648	-0.00040603	-0.000289447	-0.000249246	-0.000116583	-0.000118593	-0.000223116	-0.000223116	-0.000223116
41.8	-4.0871e-05	-0.000309548	-0.000369849	-0.000289447	-0.000249246	-0.000122613	-0.000201005	-0.000184925	-0.000184925	-0.000237186
41.8062	-4.0201e-05	-0.000265327	-0.000375879	-0.000279397	-0.000235176	-0.000120603	-0.000176884	-0.000225126	-0.000225126	-0.000233166
41.8125	-3.8191e-05	-0.000285427	-0.000357789	-0.000277387	-0.000225126	-0.000114573	-0.000221106	-0.000196985	-0.000196985	-0.000231156
41.8188	-3.61809e-05	-0.000239196	-0.000345729	-0.000261307	-0.000209045	-0.000108543	-0.000176884	-0.000227136	-0.000227136	-0.000255276
41.825	-3.8861e-05	-0.000231156	-0.000343719	-0.000245226	-0.000203015	-0.000116583	-0.000215075	-0.000213065	-0.000213065	-0.000251256
41.8312	-3.41709e-05	-0.000229146	-0.000349749	-0.000241206	-0.000194975	-0.000102513	-0.000172864	-0.000211055	-0.000211055	-0.000249246
41.8375	-3.8861e-05	-0.000243216	-0.000355779	-0.000225126	-0.000182915	-0.000116583	-0.000172864	-0.000227136	-0.000227136	-0.000229146
41.8438	-3.48409e-05	-0.000229146	-0.000353769	-0.000221106	-0.000182915	-0.000104523	-0.000166834	-0.000209045	-0.000209045	-0.000241206
41.85	-3.41709e-05	-0.000213065	-0.000355779	-0.000209045	-0.000168844	-0.000102513	-0.000152764	-0.000243216	-0.000243216	-0.000217085
41.8563	-2.21106e-05	-0.000215075	-0.000345729	-0.000213065	-0.000160804	-6.63317e-05	-0.000180905	-0.000198995	-0.000198995	-0.000225126
41.8625	-2.27806e-05	-0.000184925	-0.000337688	-0.000203015	-0.000142714	-6.83417e-05	-0.000146734	-0.000229146	-0.000229146	-0.000231156
41.8687	-1.54104e-05	-0.000196985	-0.000313568	-0.000213065	-0.000138693	-4.62312e-05	-0.000186935	-0.000172864	-0.000172864	-0.000253266
41.875	-6.03015e-06	-0.000176884	-0.000307538	-0.000205025	-0.000134673	-1.80905e-05	-0.000158794	-0.000182915	-0.000182915	-0.000255276
41.8813	-1.00503e-05	-0.000196985	-0.000287437	-0.000215075	-0.000126633	-3.01508e-05	-0.000209045	-0.000142714	-0.000142714	-0.000253266
41.8875	-4.0201e-06	-0.000176884	-0.000269347	-0.000205025	-0.000122613	-1.20603e-05	-0.000174874	-0.000154774	-0.000154774	-0.000259296
41.8937	-5.36013e-06	-0.000184925	-0.000255276	-0.000217085	-0.000104523	-1.60804e-05	-0.000209045	-0.000160804	-0.000160804	-0.000249246
41.9	-5.64689e-22	-0.000180905	-0.000245226	-0.000225126	-9.44724e-05	-1.69407e-21	-0.000207035	-0.000164824	-0.000164824	-0.000267337
41.9062	-1.00503e-05	-0.000184925	-0.000239196	-0.000237186	-8.0402e-05	-3.01508e-05	-0.000213065	-0.000196985	-0.000196985	-0.000255276
41.9125	-6.70017e-07	-0.000198995	-0.000227136	-0.000243216	-8.44221e-05	-2.01005e-06	-0.000215075	-0.000180905	-0.000180905	-0.000293467
41.9188	-1.13903e-05	-0.000209045	-0.000219095	-0.000265327	-8.64322e-05	-3.41709e-05	-0.000182915	-0.000225126	-0.000225126	-0.000283417
41.925	-7.37018e-06	-0.000239196	-0.000207035	-0.000283417	-0.000120603	-2.21106e-05	-0.000213065	-0.000188945	-0.000188945	-0.000297487
41.9312	-1.27303e-05	-0.000211055	-0.000196985	-0.000291457	-0.000114573	-3.8191e-05	-0.000162814	-0.000239196	-0.000239196	-0.000287437
41.9375	-1.27303e-05	-0.000239196	-0.000188945	-0.000301508	-0.000112563	-3.8191e-05	-0.000194975	-0.000219095	-0.000219095	-0.000305528
41.9438	-1.40704e-05	-0.000213065	-0.000201005	-0.000297487	-0.000100503	-4.22111e-05	-0.000152764	-0.000259296	-0.000259296	-0.000285427
41.95	-1.74204e-05	-0.000233166	-0.000205025	-0.000287437	-0.000106533	-5.22613e-05	-0.000188945	-0.000223116	-0.000223116	-0.000287437
41.9562	-1.20603e-05	-0.000225126	-0.000207035	-0.000261307	-9.44724e-05	-3.61809e-05	-0.000144724	-0.000219095	-0.000219095	-0.000287437
41.9625	-1.67504e-05	-0.000255276	-0.000203015	-0.000241206	-0.000118593	-5.02513e-05	-0.000154774	-0.000217085	-0.000217085	-0.000263317
41.9688	-1.00503e-05	-0.000261307	-0.000192965	-0.000231156	-0.000126633	-3.01508e-05	-0.000144724	-0.000192965	-0.000192965	-0.000265327
41.975	-1.40704e-05	-0.000281407	-0.000190955	-0.000225126	-0.000134673	-4.22111e-05	-0.000124623	-0.000207035	-0.000207035	-0.000249246
41.9813	-5.36013e-06	-0.000297487	-0.000190955	-0.000237186	-0.000134673	-1.60804e-05	-0.000144724	-0.000170854	-0.000170854	-0.000267337
41.9875	-7.37018e-06	-0.000277387	-0.000196985	-0.000245226	-0.000126633	-2.21106e-05	-0.000130653	-0.000209045	-0.000209045	-0.000259296
41.9937	-4.69012e-06	-0.000289447	-0.000205025	-0.000253266	-0.000124623	-1.40704e-05	-0.000178894	-0.000148744	-0.000148744	-0.000289447
42	-1.13903e-05	-0.000259296	-0.000209045	-0.000245226	-0.000126633	-3.41709e-05	-0.000148744	-0.000178894	-0.000178894	-0.000291457
42.0063	-1.74204e-05	-0.000251256	-0.000201005	-0.000257286	-0.000134673	-5.22613e-05	-0.000211055	-0.000148744	-0.000148744	-0.000309548
42.0125	-2.01005e-05	-0.000231156	-0.000211055	-0.000245226	-0.000134673	-6.03015e-05	-0.000190955	-0.000176884	-0.000176884	-0.000305528
42.0187	-3.01508e-05	-0.000269347	-0.000211055	-0.000257286	-0.000164824	-9.04523e-05	-0.000243216	-0.000174874	-0.000174874	-0.000301508
42.025	-2.68007e-05	-0.000261307	-0.000217085	-0.000249246	-0.000160804	-8.0402e-05	-0.000225126	-0.000176884	-0.000176884	-0.000299497
42.0312	-2.68007e-05	-0.000287437	-0.000227136	-0.000255276	-0.000170854	-8.0402e-05	-0.000263317	-0.000188945	-0.000188945	-0.000291457
42.0375	-2.21106e-05	-0.000303518	-0.000235176	-0.000247236	-0.000176884	-6.63317e-05	-0.000271357	-0.000170854	-0.000170854	-0.000301508
42.0438	-3.14908e-05	-0.000303518	-0.000227136	-0.000235176	-0.000174874	-9.44724e-05	-0.000271357	-0.000205025	-0.000205025	-0.000307538
42.05	-2.81407e-05	-0.000309548	-0.000231156	-0.000227136	-0.000162814	-8.44221e-05	-0.000283417	-0.000178894	-0.000178894	-0.000339698
42.0562	-3.55109e-05	-0.000299497	-0.000235176	-0.000239196	-0.000170854	-0.000106533	-0.000263317	-0.000251256	-0.000251256	-0.000337688
42.0625	-3.8191e-05	-0.000319598	-0.000245226	-0.000249246	-0.000164824	-0.000114573	-0.000297487	-0.000194975	-0.000194975	-0.000359799
42.0688	-4.22111e-05	-0.000299497	-0.000265327	-0.000255276	-0.000158794	-0.000126633	-0.000259296	-0.000237186	-0.000237186	-0.000355779
42.075	-4.48911e-05	-0.000347739	-0.000289447	-0.000275377	-0.000148744	-0.000134673	-0.000307538	-0.000223116	-0.000223116	-0.000355779
42.0812	-4.62312e-05	-0.000353769	-0.000309548	-0.000269347	-0.000142714	-0.000138693	-0.000279397	-0.000233166	-0.000233166	-0.000339698
42.0875	-5.42714e-05	-0.00040201	-0.000329648	-0.000263317	-0.000130653	-0.000162814	-0.000301508	-0.000213065	-0.000213065	-0.000331658
42.0938	-5.62814e-05	-0.00041206	-0.000347739	-0.000247236	-0.000126633	-0.000168844	-0.000275377	-0.000233166	-0.000233166	-0.000319598
42.1	-6.56616e-05	-0.000448241	-0.000361809	-0.000251256	-0.000136683	-0.000196985	-0.000301508	-0.000251256	-0.000251256	-0.000297487
42.1063	-6.23116e-05	-0.000432161	-0.000361809	-0.000243216	-0.000150754	-0.000186935	-0.000295477	-0.000209045	-0.000209045	-0.000307538
42.1125	-7.23618e-05	-0.00041608	-0.000373869	-0.000249246	-0.000152764	-0.000217085	-0.000293467	-0.000257286	-0.000257286	-0.000307538
42.1187	-7.37018e-05	-0.00041809	-0.000379899	-0.000245226	-0.000148744	-0.000221106	-0.000325628	-0.000227136	-0.000227136	-0.000323618
42.125	-8.64322e-05	-0.00038191	-0.00038995	-0.000249246	-0.000142714	-0.000259296	-0.000303518	-0.000289447	-0.000289447	-0.000329648
42.1313	-9.04523e-05	-0.00038995	-0.00039598	-0.000245226	-0.000132663	-0.000271357	-0.000335678	-0.000243216	-0.000243216	-0.000345729
42.1375	-9.51424e-05	-0.000361809	-0.000424121	-0.000237186	-0.000116583	-0.000285427	-0.000295477	-0.000293467	-0.000293467	-0.000339698
42.1437	-9.84925e-05	-0.00038794	-0.000434171	-0.000227136	-0.000120603	-0.000295477	-0.000341709	-0.000235176	-0.000235176	-0.000339698
42.15	-9.38023e-05	-0.000351759	-0.000446231	-0.000237186	-0.000126633	-0.000281407	-0.000309548	-0.000245226	-0.000245226	-0.000323618
42.1562	-9.44724e-05	-0.000369849	-0.000454271	-0.000245226	-0.000142714	-0.000283417	-0.000329648	-0.000231156	-0.000231156	-0.000307538
42.1625	-8.57621e-05	-0.000353769	-0.000478392	-0.000247236	-0.000160804	-0.000257286	-0.000291457	-0.000231156	-0.000231156	-0.000309548
42.1688	-9.64824e-05	-0.000371859	-0.000482412	-0.000249246	-0.000182915	-0.000289447	-0.000289447	-0.000267337	-0.000267337	-0.000283417
42.175	-8.91122e-05	-0.000369849	-0.000480402	-0.000265327	-0.000205025	-0.000267337	-0.000273367	-0.000285427	-0.000285427	-0.000283417
42.1812	-8.91122e-05	-0.000355779	-0.000486432	-0.000253266	-0.000227136	-0.000267337	-0.000255276	-0.000339698	-0.000339698	-0.000295477
42.1875	-8.0402e-05	-0.000369849	-0.000484422	-0.000243216	-0.000241206	-0.000241206	-0.000285427	-0.000295477	-0.000295477	-0.000309548
42.1938	-8.50921e-05	-0.000351759	-0.000470352	-0.000229146	-0.000257286	-0.000255276	-0.000255276	-0.000323618	-0.000323618	-0.000315578
42.2	-7.10218e-05	-0.000369849	-0.000450251	-0.000231156	-0.000269347	-0.000213065	-0.000295477	-0.000261307	-0.000261307	-0.000327638
42.2062	-6.83417e-05	-0.000347739	-0.000462312	-0.000217085	-0.000265327	-0.000205025	-0.000243216	-0.000253266	-0.000253266	-0.000329648
42.2125	-7.10218e-05	-0.000371859	-0.000456281	-0.000217085	-0.000281407	-0.000213065	-0.000253266	-0.000203015	-0.000203015	-0.000309548
42.2188	-6.90117e-05	-0.000347739	-0.000462312	-0.000223116	-0.000269347	-0.000207035	-0.000205025	-0.000196985	-0.000196985	-0.000311558
42.225	-7.43719e-05	-0.000361809	-0.000464322	-0.000219095	-0.000269347	-0.000223116	-0.000219095	-0.000192965	-0.000192965	-0.000299497
42.2313	-7.37018e-05	-0.000349749	-0.000476382	-0.000213065	-0.000271357	-0.000221106	-0.000176884	-0.000160804	-0.000160804	-0.000285427
42.2375	-8.24121e-05	-0.000353769	-0.000464322	-0.000209045	-0.000295477	-0.000247236	-0.000168844	-0.000184925	-0.000184925	-0.000257286
42.2437	-8.1742e-05	-0.000371859	-0.000450251	-0.000215075	-0.000289447	-0.000245226	-0.000166834	-0.000138693	-0.000138693	-0.000271357
42.25	-8.71022e-05	-0.000355779	-0.000436181	-0.000194975	-0.000313568	-0.000261307	-0.000126633	-0.000192965	-0.000192965	-0.000261307
42.2563	-8.1742e-05	-0.000363819	-0.000426131	-0.000190955	-0.000311558	-0.000245226	-0.000136683	-0.000154774	-0.000154774	-0.000259296
42.2625	-8.64322e-05	-0.000331658	-0.00041005	-0.000198995	-0.000307538	-0.000259296	-9.24623e-05	-0.000227136	-0.000227136	-0.000271357
42.2687	-8.24121e-05	-0.000337688	-0.00040402	-0.000198995	-0.000279397	-0.000247236	-0.000112563	-0.000178894	-0.000178894	-0.000287437
42.275	-8.1072e-05	-0.000285427	-0.00039598	-0.000190955	-0.000271357	-0.000243216	-5.02513e-05	-0.000225126	-0.000225126	-0.000285427
42.2812	-8.1072e-05	-0.000307538	-0.00038191	-0.000178894	-0.000277387	-0.000243216	-8.44221e-05	-0.000176884	-0.000176884	-0.000269347
42.2875	-7.30318e-05	-0.000267337	-0.000367839	-0.000194975	-0.000253266	-0.000219095	-3.8191e-05	-0.000186935	-0.000186935	-0.000285427
42.2938	-7.9732e-05	-0.000271357	-0.000355779	-0.000186935	-0.000253266	-0.000239196	-4.82412e-05	-0.000192965	-0.000192965	-0.000261307
42.3	-8.1742e-05	-0.000239196	-0.000331658	-0.000192965	-0.000239196	-0.000245226	-3.21608e-05	-0.000182915	-0.000182915	-0.000261307
42.3062	-8.91122e-05	-0.000239196	-0.000331658	-0.000201005	-0.000221106	-0.000267337	-4.82412e-05	-0.000219095	-0.000219095	-0.000247236
42.3125	-8.97822e-05	-0.000217085	-0.000321608	-0.000219095	-0.000186935	-0.000269347	-6.03015e-05	-0.000198995	-0.000198995	-0.000263317
42.3188	-0.000101843	-0.000201005	-0.000307538	-0.000211055	-0.000186935	-0.000305528	-5.22613e-05	-0.000261307	-0.000261307	-0.000233166
42.325	-9.91625e-05	-0.000205025	-0.000289447	-0.000217085	-0.000168844	-0.000297487	-8.84422e-05	-0.000205025	-0.000205025	-0.000255276
42.3312	-9.31323e-05	-0.000184925	-0.000275377	-0.000192965	-0.000168844	-0.000279397	-4.82412e-05	-0.000273367	-0.000273367	-0.000255276
42.3375	-9.51424e-05	-0.000198995	-0.000261307	-0.000207035	-0.000148744	-0.000285427	-8.64322e-05	-0.000235176	-0.000235176	-0.000247236
42.3438	-9.71524e-05	-0.000180905	-0.000249246	-0.000209045	-0.000134673	-0.000291457	-4.0201e-05	-0.000277387	-0.000277387	-0.000249246
42.35	-0.000102513	-0.000203015	-0.000221106	-0.000223116	-0.000132663	-0.000307538	-8.24121e-05	-0.000235176	-0.000235176	-0.000259296
42.3563	-0.000104523	-0.000182915	-0.000219095	-0.000227136	-0.000128643	-0.000313568	-6.83417e-05	-0.000231156	-0.000231156	-0.000257286
42.3625	-0.000120603	-0.000192965	-0.000223116	-0.000267337	-0.000132663	-0.000361809	-0.000112563	-0.000227136	-0.000227136	-0.000261307
42.3687	-0.000115913	-0.000188945	-0.000198995	-0.000243216	-0.000156784	-0.000347739	-0.000112563	-0.000194975	-0.000194975	-0.000285427
42.375	-0.000125293	-0.000186935	-0.000196985	-0.000265327	-0.000176884	-0.000375879	-0.000118593	-0.000221106	-0.000221106	-0.000277387
42.3813	-0.000117923	-0.000176884	-0.000221106	-0.000271357	-0.000176884	-0.000353769	-0.000130653	-0.000180905	-0.000180905	-0.000279397
42.3875	-0.000116583	-0.000160804	-0.000231156	-0.000283417	-0.000184925	-0.000349749	-0.000106533	-0.000227136	-0.000227136	-0.000279397
42.3937	-0.000109213	-0.000178894	-0.000221106	-0.000281407	-0.000178894	-0.000327638	-0.000140704	-0.000166834	-0.000166834	-0.000269347
42.4	-0.000107873	-0.000162814	-0.000229146	-0.000313568	-0.000174874	-0.000323618	-0.000118593	-0.000205025	-0.000205025	-0.000247236
42.4062	-0.000103183	-0.000194975	-0.000223116	-0.000311558	-0.000174874	-0.000309548	-0.000184925	-0.000140704	-0.000140704	-0.000229146
42.4125	-9.91625e-05	-0.000205025	-0.000209045	-0.000303518	-0.000170854	-0.000297487	-0.000176884	-0.000170854	-0.000170854	-0.000241206
42.4188	-0.000101843	-0.000243216	-0.000184925	-0.000291457	-0.000164824	-0.000305528	-0.000233166	-0.000136683	-0.000136683	-0.000237186
42.425	-9.84925e-05	-0.000227136	-0.000184925	-0.000285427	-0.000172864	-0.000295477	-0.000209045	-0.000126633	-0.000126633	-0.000245226
42.4312	-9.98325e-05	-0.000237186	-0.000182915	-0.000275377	-0.000170854	-0.000299497	-0.000215075	-0.000146734	-0.000146734	-0.000271357
42.4375	-8.91122e-05	-0.000223116	-0.000184925	-0.000259296	-0.000162814	-0.000267337	-0.000205025	-0.000124623	-0.000124623	-0.000297487
42.4438	-9.11223e-05	-0.000194975	-0.000190955	-0.000277387	-0.000156784	-0.000273367	-0.000190955	-0.000150754	-0.000150754	-0.000283417
42.45	-8.1742e-05	-0.000198995	-0.000196985	-0.000275377	-0.000154774	-0.000245226	-0.000215075	-0.000126633	-0.000126633	-0.000287437
42.4562	-8.1072e-05	-0.000192965	-0.000209045	-0.000285427	-0.000140704	-0.000243216	-0.000196985	-0.000209045	-0.000209045	-0.000291457
42.4625	-7.50419e-05	-0.000219095	-0.000209045	-0.000291457	-0.000108543	-0.000225126	-0.000261307	-0.000158794	-0.000158794	-0.000265327
42.4688	-7.50419e-05	-0.000203015	-0.000227136	-0.000305528	-8.64322e-05	-0.000225126	-0.000217085	-0.000235176	-0.000235176	-0.000239196
42.475	-6.83417e-05	-0.000255276	-0.000223116	-0.000291457	-7.8392e-05	-0.000205025	-0.000261307	-0.000211055	-0.000211055	-0.000235176
42.4813	-6.23116e-05	-0.000237186	-0.000257286	-0.000303518	-6.23116e-05	-0.000186935	-0.000219095	-0.000251256	-0.000251256	-0.000237186
42.4875	-6.70017e-05	-0.000273367	-0.000277387	-0.000295477	-7.03518e-05	-0.000201005	-0.000249246	-0.000229146	-0.000229146	-0.000231156
42.4937	-7.03518e-05	-0.000261307	-0.000307538	-0.000287437	-8.44221e-05	-0.000211055	-0.000241206	-0.000241206	-0.000241206	-0.000257286
42.5	-8.1072e-05	-0.000281407	-0.000319598	-0.000287437	-9.44724e-05	-0.000243216	-0.000285427	-0.000249246	-0.000249246	-0.000267337
42.5063	-8.91122e-05	-0.000279397	-0.000341709	-0.000277387	-8.84422e-05	-0.000267337	-0.000293467	-0.000223116	-0.000223116	-0.000287437
42.5125	-0.000106533	-0.000279397	-0.000349749	-0.000279397	-9.84925e-05	-0.000319598	-0.000289447	-0.000263317	-0.000263317	-0.000283417
42.5187	-0.000104523	-0.000281407	-0.000347739	-0.000279397	-8.64322e-05	-0.000313568	-0.000329648	-0.000229146	-0.000229146	-0.000291457
42.525	-0.000116583	-0.000273367	-0.000367839	-0.000289447	-0.000106533	-0.000349749	-0.000291457	-0.000275377	-0.000275377	-0.000277387
42.5312	-0.000111893	-0.000297487	-0.000375879	-0.000281407	-0.000122613	-0.000335678	-0.000325628	-0.000229146	-0.000229146	-0.000291457
42.5375	-0.000116583	-0.000287437	-0.00039799	-0.000295477	-0.000146734	-0.000349749	-0.000301508	-0.000267337	-0.000267337	-0.000285427
42.5438	-0.000113903	-0.000323618	-0.0004	-0.000303518	-0.000158794	-0.000341709	-0.000351759	-0.000247236	-0.000247236	-0.000283417
42.55	-0.000115243	-0.000321608	-0.00041809	-0.000295477	-0.000168844	-0.000345729	-0.000311558	-0.000267337	-0.000267337	-0.000289447
42.5562	-0.000106533	-0.000343719	-0.00041809	-0.000283417	-0.000182915	-0.000319598	-0.000341709	-0.000267337	-0.000267337	-0.000303518
42.5625	-0.000100503	-0.000343719	-0.000430151	-0.000269347	-0.000182915	-0.000301508	-0.000327638	-0.000265327	-0.000265327	-0.000315578
42.5688	-9.98325e-05	-0.000367839	-0.000432161	-0.000253266	-0.000198995	-0.000299497	-0.000327638	-0.000299497	-0.000299497	-0.000307538
42.575	-9.71524e-05	-0.000375879	-0.000454271	-0.000223116	-0.000211055	-0.000291457	-0.000331658	-0.000243216	-0.000243216	-0.000325628
42.5812	-9.44724e-05	-0.000373869	-0.000462312	-0.000221106	-0.000231156	-0.000283417	-0.000323618	-0.000285427	-0.000285427	-0.000337688
42.5875	-9.24623e-05	-0.00039397	-0.000456281	-0.000223116	-0.000223116	-0.000277387	-0.000353769	-0.000227136	-0.000227136	-0.000347739
42.5938	-9.31323e-05	-0.000371859	-0.000454271	-0.000231156	-0.000239196	-0.000279397	-0.000305528	-0.000295477	-0.000295477	-0.000357789
42.6	-8.64322e-05	-0.000359799	-0.000450251	-0.000245226	-0.000255276	-0.000259296	-0.000327638	-0.000243216	-0.000243216	-0.00039196
42.6063	-7.63819e-05	-0.000319598	-0.000436181	-0.000255276	-0.000265327	-0.000229146	-0.000259296	-0.000309548	-0.000309548	-0.000422111
42.6125	-7.23618e-05	-0.000325628	-0.000434171	-0.000271357	-0.000283417	-0.000217085	-0.000277387	-0.000287437	-0.000287437	-0.000436181
42.6187	-6.43216e-05	-0.000295477	-0.000436181	-0.000255276	-0.000293467	-0.000192965	-0.000215075	-0.000325628	-0.000325628	-0.000440201
42.625	-6.36516e-05	-0.000299497	-0.000432161	-0.000261307	-0.000317588	-0.000190955	-0.000229146	-0.000303518	-0.000303518	-0.000434171
42.6313	-5.36013e-05	-0.000299497	-0.000442211	-0.000265327	-0.000305528	-0.000160804	-0.000194975	-0.000299497	-0.000299497	-0.000428141
42.6375	-5.15913e-05	-0.000285427	-0.000458291	-0.000261307	-0.000317588	-0.000154774	-0.000186935	-0.000315578	-0.000315578	-0.00041608
42.6437	-4.0871e-05	-0.000271357	-0.000458291	-0.000259296	-0.000309548	-0.000122613	-0.000184925	-0.000275377	-0.000275377	-0.00040201
42.65	-3.8191e-05	-0.000261307	-0.000454271	-0.000263317	-0.000329648	-0.000114573	-0.000154774	-0.000309548	-0.000309548	-0.00038392
42.6562	-3.08208e-05	-0.000273367	-0.000452261	-0.000249246	-0.000309548	-9.24623e-05	-0.000162814	-0.000263317	-0.000263317	-0.00038191
42.6625	-3.68509e-05	-0.000241206	-0.000454271	-0.000237186	-0.000315578	-0.000110553	-0.000124623	-0.000315578	-0.000315578	-0.000377889
42.6688	-3.8861e-05	-0.000289447	-0.000430151	-0.000245226	-0.000297487	-0.000116583	-0.000172864	-0.000265327	-0.000265327	-0.000371859
42.675	-4.0201e-05	-0.000287437	-0.00040804	-0.000227136	-0.000297487	-0.000120603	-0.000126633	-0.000297487	-0.000297487	-0.000375879
42.6812	-4.55611e-05	-0.000305528	-0.00041809	-0.000233166	-0.000295477	-0.000136683	-0.000172864	-0.000269347	-0.000269347	-0.000379899
42.6875	-4.0871e-05	-0.000283417	-0.000422111	-0.000257286	-0.000285427	-0.000122613	-0.000136683	-0.000271357	-0.000271357	-0.000377889
42.6938	-4.1541e-05	-0.000299497	-0.00040804	-0.000249246	-0.000281407	-0.000124623	-0.000162814	-0.000265327	-0.000265327	-0.000355779
42.7	-3.68509e-05	-0.000277387	-0.00039196	-0.000239196	-0.000275377	-0.000110553	-0.000134673	-0.000233166	-0.000233166	-0.000357789
42.7062	-4.42211e-05	-0.000259296	-0.00038995	-0.000231156	-0.000261307	-0.000132663	-0.000122613	-0.000259296	-0.000259296	-0.000321608
42.7125	-3.61809e-05	-0.000253266	-0.000377889	-0.000229146	-0.000235176	-0.000108543	-0.000120603	-0.000198995	-0.000198995	-0.000329648
42.7188	-4.35511e-05	-0.000237186	-0.000367839	-0.000207035	-0.000243216	-0.000130653	-9.64824e-05	-0.000229146	-0.000229146	-0.000315578
42.725	-3.9531e-05	-0.000227136	-0.000351759	-0.000229146	-0.000231156	-0.000118593	-0.000128643	-0.000160804	-0.000160804	-0.000325628
42.7313	-4.48911e-05	-0.000184925	-0.000359799	-0.000235176	-0.000229146	-0.000134673	-0.000100503	-0.000213065	-0.000213065	-0.000309548
42.7375	-4.28811e-05	-0.000192965	-0.000365829	-0.000257286	-0.000223116	-0.000128643	-0.000158794	-0.000150754	-0.000150754	-0.000317588
42.7437	-4.55611e-05	-0.000152764	-0.000355779	-0.000249246	-0.000227136	-0.000136683	-0.000120603	-0.000166834	-0.000166834	-0.000291457
42.75	-4.0871e-05	-0.000144724	-0.000343719	-0.000255276	-0.000229146	-0.000122613	-0.000180905	-0.000148744	-0.000148744	-0.000273367
42.7563	-3.28308e-05	-0.000118593	-0.000341709	-0.000241206	-0.000231156	-9.84925e-05	-0.000160804	-0.000150754	-0.000150754	-0.000255276
42.7625	-2.54606e-05	-0.000110553	-0.000321608	-0.000253266	-0.000241206	-7.63819e-05	-0.000188945	-0.000130653	-0.000130653	-0.000223116
42.7687	-1.34003e-05	-7.8392e-05	-0.000303518	-0.000255276	-0.000259296	-4.0201e-05	-0.000176884	-0.000104523	-0.000104523	-0.000225126
42.775	-6.70017e-06	-8.64322e-05	-0.000285427	-0.000267337	-0.000257286	-2.01005e-05	-0.000182915	0.000350754	-0.000150754	-0.000227136
42.7812	-6.70017e-07	-9.64824e-05	-0.000265327	0.000626635	-0.000249246	-2.01005e-06	-0.000182915	0.00060804	-0.000110553	-0.000237186
42.7875	-2.68007e-06	-8.84422e-05	-0.000257286	0.00089648	-0.000235176	-8.0402e-06	-0.000142714	0.000740201	-0.000152764	-0.000241206
42.7938	6.70017e-07	-0.000120603	-0.000253266	0.00102	-0.000215075	2.01005e-06	-0.000170854	0.000796985	-0.000108543	-0.000253266
42.8	1.34003e-06	-0.000116583	-0.000243216	0.00126	-0.000192965	4.0201e-06	-0.000132663	0.000717588	-0.000166834	-0.000249246
42.8062	2.01005e-06	-0.000130653	-0.000247236	0.00129	-0.000190955	6.03015e-06	-0.000170854	0.000719095	-0.000112563	-0.000241206
42.8125	6.70017e-06	-0.000122613	-0.000251256	0.0014	-0.000162814	2.01005e-05	-0.000134673	0.000796482	-0.000126633	-0.000239196
42.8188	1.07203e-05	-0.000136683	-0.000247236	0.00147	-0.000156784	3.21608e-05	-0.000172864	0.000730653	-9.64824e-05	-0.000229146
42.825	2.07705e-05	-0.000126633	-0.000235176	0.00152	-0.000154774	6.23116e-05	-0.000132663	0.000863819	-0.000102513	-0.000233166
42.8312	1.94305e-05	-0.000146734	-0.000243216	0.00151	-0.000144724	5.82915e-05	-0.000154774	0.000863819	-0.000102513	-0.000239196
42.8375	2.68007e-05	-0.000160804	-0.000231156	0.00166	-0.000118593	8.0402e-05	-0.000140704	0.000830653	-9.64824e-05	-0.000237186
42.8438	2.61307e-05	-0.000164824	-0.000235176	0.00163	-0.000124623	7.8392e-05	-0.000132663	0.00079598	-0.000144724	-0.000229146
42.85	3.14908e-05	-0.000192965	-0.000229146	0.00168	-0.000124623	9.44724e-05	-0.000152764	0.000741206	-0.000116583	-0.000219095
42.8563	2.68007e-05	-0.000194975	-0.000245226	0.00169	-0.000122613	8.0402e-05	-0.000148744	0.000817085	-0.000184925	-0.000186935
42.8625	3.08208e-05	-0.000225126	-0.000237186	0.00175	-0.000112563	9.24623e-05	-0.000180905	0.000773869	-0.000140704	-0.000168844
42.8687	2.61307e-05	-0.000192965	-0.000243216	0.00181	-0.000130653	7.8392e-05	-0.000148744	0.000839196	-0.000188945	-0.000148744
42.875	1.87605e-05	-0.000223116	-0.000221106	0.00183	-0.000122613	5.62814e-05	-0.000180905	0.000795477	-0.000162814	-0.000132663
42.8813	1.74204e-05	-0.000207035	-0.000223116	0.00182	-0.000112563	5.22613e-05	-0.000142714	0.000834171	-0.000196985	-0.000130653
42.8875	1.20603e-05	-0.000221106	-0.000203015	0.00189	-9.84925e-05	3.61809e-05	-0.000148744	0.000717588	-0.000166834	-0.000146734
42.8937	1.13903e-05	-0.000219095	-0.000215075	0.00185	-8.44221e-05	3.41709e-05	-0.000138693	0.000784422	-0.000160804	-0.000136683
42.9	0	-0.000257286	-0.000225126	0.00185	-5.82915e-05	0	-0.000152764	0.000761809	-0.000174874	-0.000146734
42.9062	3.35008e-06	-0.000257286	-0.000247236	0.00188	-4.62312e-05	1.00503e-05	-0.000170854	0.00060804	-0.000110553	-0.000162814
42.9125	-2.68007e-06	-0.000275377	-0.000255276	0.00177	-4.42211e-05	-8.0402e-06	-0.000172864	0.000640704	-0.000134673	-0.000166834
42.9188	-1.34003e-06	-0.000297487	-0.000263317	0.00163	-5.02513e-05	-4.0201e-06	-0.000221106	0.000642211	-8.0402e-05	-0.000174874
42.925	-8.0402e-06	-0.000289447	-0.000249246	0.00168	-5.82915e-05	-2.41206e-05	-0.000182915	0.000607538	-0.000128643	-0.000184925
42.9312	-4.69012e-06	-0.000295477	-0.000241206	0.00151	-6.43216e-05	-1.40704e-05	-0.000235176	0.000587437	-5.22613e-05	-0.000192965
42.9375	-8.0402e-06	-0.000297487	-0.000241206	0.00146	-7.8392e-05	-2.41206e-05	-0.000198995	0.000563819	-0.000102513	-0.000213065
42.9438	-1.27303e-05	-0.000309548	-0.000229146	0.00153	-9.04523e-05	-3.8191e-05	-0.000249246	0.000453769	-6.43216e-05	-0.000227136
42.95	-1.60804e-05	-0.000299497	-0.000249246	0.00154	-8.24121e-05	-4.82412e-05	-0.000211055	0.000479598	-9.44724e-05	-0.000241206
42.9562	-2.01005e-05	-0.000317588	-0.000257286	0.00155	-0.000106533	-6.03015e-05	-0.000257286	0.000469598	-9.44724e-05	-0.000243216
42.9625	-1.13903e-05	-0.000313568	-0.000279397	0.00149	-0.000110553	-3.41709e-05	-0.000231156	0.000458543	-9.24623e-05	-0.000269347
42.9688	-1.54104e-05	-0.000313568	-0.000285427	0.00139	-0.000132663	-4.62312e-05	-0.000239196	0.000430151	-0.000114573	-0.000259296
42.975	-1.00503e-05	-0.000329648	-0.000297487	0.00136	-0.000128643	-3.01508e-05	-0.000245226	0.000475377	-8.64322e-05	-0.000261307
42.9813	-1.07203e-05	-0.000323618	-0.000297487	0.00131	-0.000148744	-3.21608e-05	-0.000233166	0.000407538	-0.000128643	-0.000233166
42.9875	-6.70017e-06	-0.000329648	-0.000293467	0.00128	-0.000116583	-2.01005e-05	-0.000261307	0.000375879	-6.83417e-05	-0.000245226
42.9937	-1.60804e-05	-0.000317588	-0.000279397	0.00121	-0.000128643	-4.82412e-05	-0.000229146	0.000362814	-0.000138693	-0.000233166
43	-1.07203e-05	-0.000339698	-0.000273367	0.0012	-0.000112563	-3.21608e-05	-0.000281407	0.000396985	-0.000108543	-0.000243216
43.0063	-1.27303e-05	-0.000311558	-0.000277387	0.0011	-0.000108543	-3.8191e-05	-0.000227136	0.000357789	-0.000170854	-0.000275377
43.0125	-2.01005e-05	-0.000319598	-0.000271357	0.00108	-0.000112563	-6.03015e-05	-0.000277387	0.000346734	-0.000148744	-0.000303518
43.0187	-2.01005e-05	-0.000297487	-0.000287437	0.000918593	-0.000124623	-6.03015e-05	-0.000219095	0.000352262	-0.000194975	-0.000297487
43.025	-2.47906e-05	-0.000317588	-0.000287437	0.00086633	-0.000120603	-7.43719e-05	-0.000241206	0.000296482	-0.000184925	-0.000289447
43.0312	-2.07705e-05	-0.000303518	-0.000293467	0.000755276	-0.000134673	-6.23116e-05	-0.000196985	0.000266834	-0.000166834	-0.000287437
43.0375	-2.47906e-05	-0.000299497	-0.000303518	0.000671357	-0.000160804	-7.43719e-05	-0.000192965	0.000184925	-0.000184925	-0.000285427
43.0438	-1.74204e-05	-0.000317588	-0.000317588	0.000571357	-0.000156784	-5.22613e-05	-0.000178894	0.000158794	-0.000158794	-0.000297487
43.05	-2.41206e-05	-0.000319598	-0.000309548	0.000477387	-0.000188945	-7.23618e-05	-0.000168844	9.29648e-05	-0.000192965	-0.000313568
43.0562	-2.14405e-05	-0.000325628	-0.000297487	0.000381407	-0.000209045	-6.43216e-05	-0.000192965	-0.000146734	-0.000146734	-0.000323618
43.0625	-3.35008e-05	-0.000311558	-0.000293467	0.000291457	-0.000227136	-0.000100503	-0.000160804	-0.000215075	-0.000215075	-0.000329648
43.0688	-4.35511e-05	-0.000353769	-0.000281407	-0.000253266	-0.000237186	-0.000130653	-0.000213065	-0.000170854	-0.000170854	-0.000315578
43.075	-5.49414e-05	-0.000329648	-0.000277387	-0.000241206	-0.000255276	-0.000164824	-0.000154774	-0.000203015	-0.000203015	-0.000313568
43.0812	-6.23116e-05	-0.000357789	-0.000277387	-0.000219095	-0.000283417	-0.000186935	-0.000182915	-0.000162814	-0.000162814	-0.000299497
43.0875	-6.76717e-05	-0.000349749	-0.000291457	-0.000196985	-0.000307538	-0.000203015	-0.000140704	-0.000188945	-0.000188945	-0.000303518
43.0938	-8.1072e-05	-0.000361809	-0.000285427	-0.000170854	-0.000307538	-0.000243216	-0.000162814	-0.000188945	-0.000188945	-0.000295477
43.1	-7.9062e-05	-0.000337688	-0.000299497	-0.000166834	-0.000319598	-0.000237186	-0.000132663	-0.000188945	-0.000188945	-0.000293467
43.1063	-8.50921e-05	-0.000339698	-0.000303518	-0.000144724	-0.000337688	-0.000255276	-0.000158794	-0.000235176	-0.000235176	-0.000279397
43.1125	-8.71022e-05	-0.000343719	-0.000317588	-0.000114573	-0.000323618	-0.000261307	-0.000156784	-0.000213065	-0.000213065	-0.000293467
43.1187	-9.11223e-05	-0.000333668	-0.000329648	-9.64824e-05	-0.000327638	-0.000273367	-0.000146734	-0.000263317	-0.000263317	-0.000303518
43.125	-9.11223e-05	-0.000351759	-0.000355779	-9.04523e-05	-0.000335678	-0.000273367	-0.000174874	-0.000211055	-0.000211055	-0.000309548
43.1313	-9.44724e-05	-0.000329648	-0.000353769	-9.84925e-05	-0.000337688	-0.000283417	-0.000144724	-0.000237186	-0.000237186	-0.000315578
43.1375	-9.04523e-05	-0.000345729	-0.000353769	-0.000100503	-0.000331658	-0.000271357	-0.000180905	-0.000160804	-0.000160804	-0.000317588
43.1437	-8.50921e-05	-0.000325628	-0.000359799	-0.000118593	-0.000323618	-0.000255276	-0.000142714	-0.000188945	-0.000188945	-0.000325628
43.15	-9.11223e-05	-0.000353769	-0.000355779	-0.000122613	-0.000299497	-0.000273367	-0.000184925	-0.000146734	-0.000146734	-0.000311558
43.1562	-8.24121e-05	-0.000327638	-0.000363819	-0.000116583	-0.000299497	-0.000247236	-0.000156784	-0.000142714	-0.000142714	-0.000309548
43.1625	-8.84422e-05	-0.000337688	-0.00038593	-0.000116583	-0.000283417	-0.000265327	-0.000164824	-0.000162814	-0.000162814	-0.000287437
43.1688	-8.1742e-05	-0.000315578	-0.00040201	-0.000116583	-0.000283417	-0.000245226	-0.000138693	-0.000160804	-0.000160804	-0.000285427
43.175	-9.17923e-05	-0.000293467	-0.00041206	-0.000122613	-0.000291457	-0.000275377	-0.000144724	-0.000194975	-0.000194975	-0.000283417
43.1812	-8.1742e-05	-0.000253266	-0.000422111	-0.000128643	-0.000281407	-0.000245226	-0.000148744	-0.000164824	-0.000164824	-0.000283417
43.1875	-8.30821e-05	-0.000225126	-0.000420101	-0.000144724	-0.000263317	-0.000249246	-0.000120603	-0.000217085	-0.000217085	-0.000299497
43.1938	-7.57119e-05	-0.000237186	-0.00040603	-0.000154774	-0.000241206	-0.000227136	-0.000164824	-0.000146734	-0.000146734	-0.000309548
43.2	-8.0402e-05	-0.000215075	-0.00041206	-0.000180905	-0.000221106	-0.000241206	-0.000130653	-0.000188945	-0.000188945	-0.000331658
43.2062	-7.30318e-05	-0.000235176	-0.00040201	-0.000198995	-0.000198995	-0.000219095	-0.000170854	-0.000122613	-0.000122613	-0.000301508
43.2125	-7.43719e-05	-0.000221106	-0.00039799	-0.000207035	-0.000190955	-0.000223116	-0.000120603	-0.000132663	-0.000132663	-0.000293467
43.2188	-7.70519e-05	-0.000239196	-0.00038995	-0.000217085	-0.000178894	-0.000231156	-0.000154774	-0.000104523	-0.000104523	-0.000251256
43.225	-7.37018e-05	-0.000203015	-0.00038191	-0.000227136	-0.000168844	-0.000221106	-0.000112563	-0.000108543	-0.000108543	-0.000249246
43.2313	-7.50419e-05	-0.000201005	-0.000359799	-0.000229146	-0.000152764	-0.000225126	-0.000124623	-0.000110553	-0.000110553	-0.000192965
43.2375	-7.23618e-05	-0.000178894	-0.000359799	-0.000223116	-0.000120603	-0.000217085	-0.000108543	-8.64322e-05	-8.64322e-05	-0.000192965
43.2437	-7.16918e-05	-0.000160804	-0.000363819	-0.000231156	-0.000122613	-0.000215075	-0.000100503	-0.000114573	-0.000114573	-0.000188945
43.25	-6.83417e-05	-0.000138693	-0.000375879	-0.000237186	-8.64322e-05	-0.000205025	-0.000110553	-5.82915e-05	-5.82915e-05	-0.000184925
43.2563	-7.16918e-05	-0.000112563	-0.0004	-0.000243216	-8.24121e-05	-0.000215075	-8.0402e-05	-9.24623e-05	-9.24623e-05	-0.000164824
43.2625	-7.03518e-05	-0.000110553	-0.00039397	-0.000253266	-5.82915e-05	-0.000211055	-0.000120603	-4.0201e-05	-4.0201e-05	-0.000182915
43.2687	-7.10218e-05	-7.63819e-05	-0.00038593	-0.000283417	-6.83417e-05	-0.000213065	-8.24121e-05	-9.44724e-05	-9.44724e-05	-0.000176884
43.275	-7.03518e-05	-8.24121e-05	-0.000375879	-0.000293467	-3.21608e-05	-0.000211055	-0.000138693	-6.03015e-05	-6.03015e-05	-0.000186935
43.2812	-6.63317e-05	-6.23116e-05	-0.000359799	-0.000297487	-4.42211e-05	-0.000198995	-0.000100503	-9.44724e-05	-9.44724e-05	-0.000211055
43.2875	-6.70017e-05	-7.43719e-05	-0.000315578	-0.000297487	-2.01005e-05	-0.000201005	-0.000128643	-9.24623e-05	-9.24623e-05	-0.000203015
43.2938	-5.89615e-05	-8.24121e-05	-0.000299497	-0.000315578	-1.80905e-05	-0.000176884	-0.000108543	-8.84422e-05	-8.84422e-05	-0.000207035
43.3	-6.29816e-05	-9.64824e-05	-0.000275377	-0.000303518	-6.03015e-06	-0.000188945	-0.000136683	-0.000102513	-0.000102513	-0.000221106
43.3062	-5.89615e-05	-0.000110553	-0.000245226	-0.000313568	-1.40704e-05	-0.000176884	-0.000124623	-8.44221e-05	-8.44221e-05	-0.000209045
43.3125	-6.70017e-05	-0.000128643	-0.000223116	-0.000311558	-2.01005e-06	-0.000201005	-0.000110553	-0.000138693	-0.000138693	-0.000201005
43.3188	-6.16415e-05	-0.000170854	-0.000217085	-0.000307538	-6.03015e-06	-0.000184925	-0.000140704	-9.24623e-05	-9.24623e-05	-0.000207035
43.325	-7.37018e-05	-0.000160804	-0.000219095	-0.000285427	-1.20603e-05	-0.000221106	-9.84925e-05	-0.000142714	-0.000142714	-0.000203015
43.3312	-7.37018e-05	-0.000184925	-0.000205025	-0.000275377	-1.20603e-05	-0.000221106	-0.000140704	-8.44221e-05	-8.44221e-05	-0.000192965
43.3375	-7.43719e-05	-0.000156784	-0.000205025	-0.000261307	-1.80905e-05	-0.000223116	-0.000108543	-0.000108543	-0.000108543	-0.000209045
43.3438	-7.23618e-05	-0.000180905	-0.000198995	-0.000261307	-3.21608e-05	-0.000217085	-0.000162814	-5.22613e-05	-5.22613e-05	-0.000196985
43.35	-7.10218e-05	-0.000144724	-0.000194975	-0.000257286	-5.42714e-05	-0.000213065	-0.000114573	-7.63819e-05	-7.63819e-05	-0.000203015
43.3563	-7.57119e-05	-0.000148744	-0.000174874	-0.000245226	-6.63317e-05	-0.000227136	-0.000148744	-5.82915e-05	-5.82915e-05	-0.000205025
43.3625	-7.37018e-05	-0.000134673	-0.000192965	-0.000235176	-7.8392e-05	-0.000221106	-0.000110553	-6.63317e-05	-6.63317e-05	-0.000221106
43.3687	-8.71022e-05	-0.000154774	-0.000172864	-0.000231156	-8.64322e-05	-0.000261307	-0.000116583	-9.24623e-05	-9.24623e-05	-0.000209045
43.375	-8.24121e-05	-0.000144724	-0.000180905	-0.000233166	-8.44221e-05	-0.000247236	-0.000130653	-6.23116e-05	-6.23116e-05	-0.000219095
43.3813	-8.91122e-05	-0.000132663	-0.000196985	-0.000227136	-8.64322e-05	-0.000267337	-0.000150754	-0.000100503	-0.000100503	-0.000221106
43.3875	-7.9062e-05	-0.000150754	-0.000229146	-0.000245226	-9.04523e-05	-0.000237186	-0.000190955	-5.02513e-05	-5.02513e-05	-0.000225126
43.3937	-7.37018e-05	-0.000136683	-0.000237186	-0.000257286	-9.44724e-05	-0.000221106	-0.000168844	-0.000108543	-0.000108543	-0.000225126
43.4	-6.76717e-05	-0.000154774	-0.000255276	-0.000269347	-8.84422e-05	-0.000203015	-0.000223116	-7.03518e-05	-7.03518e-05	-0.000213065
43.4062	-7.10218e-05	-0.000136683	-0.000265327	-0.000283417	-0.000100503	-0.000213065	-0.000166834	-0.000124623	-0.000124623	-0.000209045
43.4125	-7.30318e-05	-0.000170854	-0.000269347	-0.000293467	-9.44724e-05	-0.000219095	-0.000196985	-0.000104523	-0.000104523	-0.000213065
43.4188	-6.83417e-05	-0.000150754	-0.000273367	-0.000303518	-8.84422e-05	-0.000205025	-0.000144724	-0.000142714	-0.000142714	-0.000233166
43.425	-7.30318e-05	-0.000164824	-0.000269347	-0.000311558	-9.04523e-05	-0.000219095	-0.000186935	-0.000134673	-0.000134673	-0.000215075
43.4312	-6.63317e-05	-0.000156784	-0.000291457	-0.000311558	-8.84422e-05	-0.000198995	-0.000166834	-0.000128643	-0.000128643	-0.000243216
43.4375	-6.03015e-05	-0.000140704	-0.000281407	-0.000323618	-9.04523e-05	-0.000180905	-0.000184925	-0.000168844	-0.000168844	-0.000247236
43.4438	-5.02513e-05	-0.000146734	-0.000269347	-0.000331658	-8.64322e-05	-0.000150754	-0.000192965	-0.000126633	-0.000126633	-0.000257286
43.45	-5.69514e-05	-0.000152764	-0.000255276	-0.000319598	-0.000104523	-0.000170854	-0.000188945	-0.000182915	-0.000182915	-0.000253266
43.4562	-5.56114e-05	-0.000186935	-0.000251256	-0.000329648	-0.000118593	-0.000166834	-0.000221106	-0.000140704	-0.000140704	-0.000279397
43.4625	-5.42714e-05	-0.000180905	-0.000249246	-0.000337688	-0.000150754	-0.000162814	-0.000188945	-0.000196985	-0.000196985	-0.000289447
43.4688	-5.69514e-05	-0.000225126	-0.000239196	-0.000325628	-0.000152764	-0.000170854	-0.000241206	-0.000140704	-0.000140704	-0.000285427
43.475	-5.42714e-05	-0.000201005	-0.000245226	-0.000337688	-0.000178894	-0.000162814	-0.000198995	-0.000190955	-0.000190955	-0.000297487
43.4813	-5.56114e-05	-0.000207035	-0.000239196	-0.000345729	-0.000196985	-0.000166834	-0.000235176	-0.000154774	-0.000154774	-0.000309548
43.4875	-5.15913e-05	-0.000178894	-0.000241206	-0.000351759	-0.000209045	-0.000154774	-0.000176884	-0.000182915	-0.000182915	-0.000327638
43.4937	-6.29816e-05	-0.000186935	-0.000229146	-0.000349749	-0.000223116	-0.000188945	-0.000209045	-0.000186935	-0.000186935	-0.000327638
43.5	-6.23116e-05	-0.000194975	-0.000239196	-0.000341709	-0.000259296	-0.000186935	-0.000194975	-0.000182915	-0.000182915	-0.000349749
43.5063	-7.57119e-05	-0.000196985	-0.000233166	-0.000329648	-0.000295477	-0.000227136	-0.000205025	-0.000211055	-0.000211055	-0.000339698
43.5125	-7.03518e-05	-0.000211055	-0.000235176	-0.000303518	-0.000301508	-0.000211055	-0.000229146	-0.000162814	-0.000162814	-0.000339698
43.5187	-7.50419e-05	-0.000198995	-0.000233166	-0.000261307	-0.000327638	-0.000225126	-0.000231156	-0.000201005	-0.000201005	-0.000317588
43.525	-6.90117e-05	-0.000227136	-0.000237186	-0.000225126	-0.000333668	-0.000207035	-0.000261307	-0.000140704	-0.000140704	-0.000317588
43.5312	-7.03518e-05	-0.000194975	-0.000245226	-0.000215075	-0.000333668	-0.000211055	-0.000207035	-0.000162814	-0.000162814	-0.000333668
43.5375	-7.03518e-05	-0.000215075	-0.000249246	-0.000194975	-0.000321608	-0.000211055	-0.000261307	-0.000116583	-0.000116583	-0.000345729
43.5438	-7.37018e-05	-0.000203015	-0.000267337	-0.000186935	-0.000315578	-0.000221106	-0.000227136	-0.000162814	-0.000162814	-0.000363819
43.55	-7.9062e-05	-0.000229146	-0.000271357	-0.000188945	-0.000311558	-0.000237186	-0.000271357	-0.000110553	-0.000110553	-0.000373869
43.5562	-7.30318e-05	-0.000213065	-0.000273367	-0.000192965	-0.000315578	-0.000219095	-0.000233166	-0.000126633	-0.000126633	-0.000375879
43.5625	-8.1072e-05	-0.000237186	-0.000291457	-0.000178894	-0.000309548	-0.000243216	-0.000267337	-0.000134673	-0.000134673	-0.000349749
43.5688	-6.90117e-05	-0.000235176	-0.000299497	-0.000166834	-0.000315578	-0.000207035	-0.000257286	-0.000114573	-0.000114573	-0.000343719
43.575	-7.10218e-05	-0.000237186	-0.000303518	-0.000174874	-0.000325628	-0.000213065	-0.000247236	-0.000148744	-0.000148744	-0.000329648
43.5812	-6.09715e-05	-0.000233166	-0.000317588	-0.000162814	-0.000313568	-0.000182915	-0.000255276	-0.000132663	-0.000132663	-0.000307538
43.5875	-6.49916e-05	-0.000231156	-0.000327638	-0.000174874	-0.000305528	-0.000194975	-0.000231156	-0.000176884	-0.000176884	-0.000275377
43.5938	-5.89615e-05	-0.000241206	-0.000327638	-0.000174874	-0.000315578	-0.000176884	-0.000251256	-0.000130653	-0.000130653	-0.000255276
43.6	-6.43216e-05	-0.000227136	-0.000357789	-0.000182915	-0.000315578	-0.000192965	-0.000176884	-0.000180905	-0.000180905	-0.000233166
43.6063	-6.09715e-05	-0.000225126	-0.00038191	-0.000180905	-0.000295477	-0.000182915	-0.000217085	-0.000122613	-0.000122613	-0.000188945
43.6125	-5.89615e-05	-0.000205025	-0.00040201	-0.000194975	-0.000287437	-0.000176884	-0.000162814	-0.000140704	-0.000140704	-0.000172864
43.6187	-5.62814e-05	-0.000194975	-0.000438191	-0.000186935	-0.000269347	-0.000168844	-0.000198995	-0.000108543	-0.000108543	-0.000160804
43.625	-4.95812e-05	-0.000172864	-0.000454271	-0.000188945	-0.000253266	-0.000148744	-0.000166834	-0.000110553	-0.000110553	-0.000160804
43.6313	-5.09213e-05	-0.000176884	-0.000452261	-0.000182915	-0.000221106	-0.000152764	-0.000198995	-9.84925e-05	-9.84925e-05	-0.000168844
43.6375	-4.62312e-05	-0.000170854	-0.000448241	-0.000180905	-0.000221106	-0.000138693	-0.000182915	-8.24121e-05	-8.24121e-05	-0.000172864
43.6437	-4.89112e-05	-0.000148744	-0.000462312	-0.000180905	-0.000219095	-0.000146734	-0.000170854	-0.000122613	-0.000122613	-0.000180905
43.65	-4.28811e-05	-0.000154774	-0.000456281	-0.000180905	-0.000217085	-0.000128643	-0.000178894	-9.04523e-05	-9.04523e-05	-0.000174874
43.6562	-4.0871e-05	-0.000126633	-0.000466332	-0.000184925	-0.000205025	-0.000122613	-0.000146734	-0.000128643	-0.000128643	-0.000184925
43.6625	-3.08208e-05	-0.000128643	-0.000460302	-0.000211055	-0.000207035	-9.24623e-05	-0.000162814	-8.84422e-05	-8.84422e-05	-0.000148744
43.6688	-2.68007e-05	-0.000100503	-0.000458291	-0.000221106	-0.000201005	-8.0402e-05	-0.000118593	-0.000128643	-0.000128643	-0.000162814
43.675	-2.07705e-05	-0.000134673	-0.000426131	-0.000227136	-0.000182915	-6.23116e-05	-0.000158794	-8.44221e-05	-8.44221e-05	-0.000144724
43.6812	-1.67504e-05	-0.000116583	-0.000426131	-0.000243216	-0.000182915	-5.02513e-05	-0.000104523	-0.000110553	-0.000110553	-0.000172864
43.6875	-2.07705e-05	-0.000134673	-0.00041005	-0.000267337	-0.000180905	-6.23116e-05	-0.000138693	-0.000110553	-0.000110553	-0.000150754
43.6938	-1.94305e-05	-0.000118593	-0.000422111	-0.000261307	-0.000176884	-5.82915e-05	-0.000120603	-0.000118593	-0.000118593	-0.000172864
43.7	-2.47906e-05	-0.000130653	-0.00040804	-0.000277387	-0.000178894	-7.43719e-05	-0.000130653	-0.000146734	-0.000146734	-0.000160804
43.7062	-2.01005e-05	-0.000146734	-0.00040402	-0.000279397	-0.000178894	-6.03015e-05	-0.000120603	-0.000140704	-0.000140704	-0.000172864
43.7125	-2.54606e-05	-0.000148744	-0.000377889	-0.000273367	-0.000178894	-7.63819e-05	-0.000122613	-0.000192965	-0.000192965	-0.000166834
43.7188	-1.54104e-05	-0.000174874	-0.000351759	-0.000253266	-0.000186935	-4.62312e-05	-0.000154774	-0.000144724	-0.000144724	-0.000178894
43.725	-1.13903e-05	-0.000158794	-0.000325628	-0.000249246	-0.000205025	-3.41709e-05	-0.000132663	-0.000203015	-0.000203015	-0.000180905
43.7313	-1.34003e-06	-0.000178894	-0.000303518	-0.000231156	-0.000196985	-4.0201e-06	-0.000174874	-0.000130653	-0.000130653	-0.000174874
43.7375	1.34003e-06	-0.000164824	-0.000305528	-0.000237186	-0.000205025	4.0201e-06	-0.000150754	-0.000154774	-0.000154774	-0.000190955
43.7437	4.0201e-06	-0.000180905	-0.000287437	-0.000219095	-0.000182915	1.20603e-05	-0.000203015	-9.64824e-05	-9.64824e-05	-0.000174874
43.75	1.07203e-05	-0.000158794	-0.000283417	-0.000221106	-0.000176884	3.21608e-05	-0.000160804	-0.000124623	-0.000124623	-0.000194975
43.7563	6.03015e-06	-0.000188945	-0.000269347	-0.000205025	-0.000158794	1.80905e-05	-0.000186935	-0.000108543	-0.000108543	-0.000194975
43.7625	8.0402e-06	-0.000194975	-0.000267337	-0.000211055	-0.000136683	2.41206e-05	-0.000162814	-0.000112563	-0.000112563	-0.000219095
43.7687	6.70017e-06	-0.000184925	-0.000261307	-0.000198995	-0.000124623	2.01005e-05	-0.000170854	-0.000120603	-0.000120603	-0.000215075
43.775	1.54104e-05	-0.000184925	-0.000261307	-0.000231156	-0.000136683	4.62312e-05	-0.000144724	-0.000106533	-0.000106533	-0.000237186
43.7812	1.27303e-05	-0.000192965	-0.000239196	-0.000223116	-0.000116583	3.8191e-05	-0.000140704	-0.000152764	-0.000152764	-0.000229146
43.7875	2.47906e-05	-0.000217085	-0.000241206	-0.000251256	-9.64824e-05	7.43719e-05	-0.000166834	-9.84925e-05	-9.84925e-05	-0.000227136
43.7938	2.88107e-05	-0.000196985	-0.000227136	-0.000265327	-0.000110553	8.64322e-05	-0.000126633	-0.000154774	-0.000154774	-0.000233166
43.8	3.41709e-05	-0.000229146	-0.000201005	-0.000285427	-0.000106533	0.000102513	-0.000152764	-0.000112563	-0.000112563	-0.000229146
43.8062	4.0871e-05	-0.000239196	-0.000194975	-0.000291457	-9.44724e-05	0.000122613	-0.000104523	-0.000154774	-0.000154774	-0.000235176
43.8125	4.69012e-05	-0.000261307	-0.000192965	-0.000313568	-0.000100503	0.000140704	-0.000138693	-0.000110553	-0.000110553	-0.000249246
43.8188	5.22613e-05	-0.000233166	-0.000186935	-0.000329648	-0.000110553	0.000156784	-0.000104523	-0.000136683	-0.000136683	-0.000273367
43.825	5.22613e-05	-0.000259296	-0.000182915	-0.000329648	-0.000124623	0.000156784	-0.000152764	-0.000138693	-0.000138693	-0.000275377
43.8312	6.03015e-05	-0.000261307	-0.000188945	-0.000341709	-0.000126633	0.000180905	-0.000148744	-0.000132663	-0.000132663	-0.000297487
43.8375	5.02513e-05	-0.000261307	-0.000196985	-0.000333668	-0.000140704	0.000150754	-0.000194975	-0.000144724	-0.000144724	-0.000293467
43.8438	4.82412e-05	-0.000275377	-0.000213065	-0.000351759	-0.000142714	0.000144724	-0.000194975	-0.000118593	-0.000118593	-0.000293467
43.85	4.1541e-05	-0.000295477	-0.000194975	-0.000365829	-0.000160804	0.000124623	-0.000184925	-0.000158794	-0.000158794	-0.000317588
43.8563	4.28811e-05	-0.000313568	-0.000192965	-0.00038995	-0.000142714	0.000128643	-0.000203015	-8.84422e-05	-8.84422e-05	-0.000335678
43.8625	3.35008e-05	-0.000295477	-0.000176884	-0.00039397	-0.000162814	0.000100503	-0.000176884	-0.000132663	-0.000132663	-0.000359799
43.8687	2.94807e-05	-0.000315578	-0.000158794	-0.00039799	-0.000170854	8.84422e-05	-0.000215075	-8.44221e-05	-8.44221e-05	-0.000361809
43.875	2.74707e-05	-0.000283417	-0.000158794	-0.0004	-0.000182915	8.24121e-05	-0.000166834	-0.000136683	-0.000136683	-0.00039196
43.8813	2.14405e-05	-0.000281407	-0.000176884	-0.000379899	-0.000172864	6.43216e-05	-0.000209045	-0.000100503	-0.000100503	-0.00038392
43.8875	2.07705e-05	-0.000259296	-0.000192965	-0.000367839	-0.000203015	6.23116e-05	-0.000176884	-0.000126633	-0.000126633	-0.00040201
43.8937	1.20603e-05	-0.000257286	-0.000198995	-0.000363819	-0.000190955	3.61809e-05	-0.000180905	-0.000130653	-0.000130653	-0.00038794
43.9	1.40704e-05	-0.000241206	-0.000207035	-0.00039196	-0.000196985	4.22111e-05	-0.000156784	-0.000136683	-0.000136683	-0.00041809
43.9062	2.01005e-06	-0.000241206	-0.000194975	-0.000379899	-0.000198995	6.03015e-06	-0.000172864	-0.000140704	-0.000140704	-0.000422111
43.9125	1.34003e-06	-0.000251256	-0.000201005	-0.00038794	-0.000207035	4.0201e-06	-0.000174874	-0.000108543	-0.000108543	-0.000420101
43.9188	-1.13903e-05	-0.000247236	-0.000198995	-0.00039799	-0.000205025	-3.41709e-05	-0.000146734	-0.000156784	-0.000156784	-0.00041608
43.925	-1.07203e-05	-0.000259296	-0.000217085	-0.00038392	-0.000203015	-3.21608e-05	-0.000209045	-0.000110553	-0.000110553	-0.00040402
43.9312	-1.47404e-05	-0.000239196	-0.000229146	-0.000369849	-0.000201005	-4.42211e-05	-0.000148744	-0.000150754	-0.000150754	-0.00041407
43.9375	-1.60804e-05	-0.000269347	-0.000251256	-0.000365829	-0.000209045	-4.82412e-05	-0.000198995	-0.000126633	-0.000126633	-0.00038794
43.9438	-1.87605e-05	-0.000263317	-0.000255276	-0.000363819	-0.000225126	-5.62814e-05	-0.000150754	-0.000182915	-0.000182915	-0.00039598
43.95	-2.47906e-05	-0.000277387	-0.000271357	-0.000347739	-0.000211055	-7.43719e-05	-0.000205025	-0.000174874	-0.000174874	-0.000367839
43.9562	-2.54606e-05	-0.000283417	-0.000279397	-0.000353769	-0.000249246	-7.63819e-05	-0.000156784	-0.000196985	-0.000196985	-0.000369849
43.9625	-4.0201e-05	-0.000293467	-0.000289447	-0.000329648	-0.000247236	-0.000120603	-0.000221106	-0.000203015	-0.000203015	-0.000339698
43.9688	-4.35511e-05	-0.000285427	-0.000295477	-0.000325628	-0.000241206	-0.000130653	-0.000198995	-0.000180905	-0.000180905	-0.000345729
43.975	-5.82915e-05	-0.000271357	-0.000297487	-0.000311558	-0.000229146	-0.000174874	-0.000213065	-0.000192965	-0.000192965	-0.000321608
43.9813	-5.62814e-05	-0.000283417	-0.000307538	-0.000309548	-0.000243216	-0.000168844	-0.000227136	-0.000132663	-0.000132663	-0.000319598
43.9875	-6.83417e-05	-0.000259296	-0.000323618	-0.000297487	-0.000211055	-0.000205025	-0.000207035	-0.000176884	-0.000176884	-0.000329648
43.9937	-6.56616e-05	-0.000297487	-0.000337688	-0.000299497	-0.000217085	-0.000196985	-0.000223116	-0.000120603	-0.000120603	-0.000321608
44	-7.37018e-05	-0.000275377	-0.000337688	-0.000281407	-0.000229146	-0.000221106	-0.000188945	-0.000170854	-0.000170854	-0.000303518
44.0063	-7.57119e-05	-0.000309548	-0.000349749	-0.000281407	-0.000233166	-0.000227136	-0.000239196	-0.000124623	-0.000124623	-0.000289447
44.0125	-7.70519e-05	-0.000287437	-0.000347739	-0.000273367	-0.000237186	-0.000231156	-0.000192965	-0.000166834	-0.000166834	-0.000293467
44.0187	-8.24121e-05	-0.000313568	-0.000345729	-0.000257286	-0.000239196	-0.000247236	-0.000233166	-0.000128643	-0.000128643	-0.000267337
44.025	-7.70519e-05	-0.000289447	-0.000345729	-0.000245226	-0.000239196	-0.000231156	-0.000209045	-0.000138693	-0.000138693	-0.000265327
44.0312	-8.24121e-05	-0.000287437	-0.000353769	-0.000245226	-0.000239196	-0.000247236	-0.000225126	-0.000132663	-0.000132663	-0.000261307
44.0375	-7.8392e-05	-0.000265327	-0.000353769	-0.000223116	-0.000251256	-0.000235176	-0.000213065	-0.000110553	-0.000110553	-0.000267337
44.0438	-8.44221e-05	-0.000259296	-0.000367839	-0.000207035	-0.000267337	-0.000253266	-0.000209045	-0.000128643	-0.000128643	-0.000249246
44.05	-7.50419e-05	-0.000271357	-0.000367839	-0.000203015	-0.000283417	-0.000225126	-0.000233166	-0.000100503	-0.000100503	-0.000247236
44.0562	-8.1742e-05	-0.000261307	-0.000367839	-0.000203015	-0.000291457	-0.000245226	-0.000201005	-0.000146734	-0.000146734	-0.000249246
44.0625	-7.10218e-05	-0.000291457	-0.000369849	-0.000207035	-0.000285427	-0.000213065	-0.000249246	-9.84925e-05	-9.84925e-05	-0.000251256
44.0688	-7.57119e-05	-0.000281407	-0.000363819	-0.000201005	-0.000281407	-0.000227136	-0.000201005	-0.000162814	-0.000162814	-0.000247236
44.075	-8.0402e-05	-0.000309548	-0.000361809	-0.000186935	-0.000263317	-0.000241206	-0.000275377	-0.000144724	-0.000144724	-0.000231156
44.0812	-7.9732e-05	-0.000285427	-0.000377889	-0.000201005	-0.000269347	-0.000239196	-0.000229146	-0.000174874	-0.000174874	-0.000219095
44.0875	-8.57621e-05	-0.000309548	-0.00039196	-0.000188945	-0.000261307	-0.000257286	-0.000277387	-0.000156784	-0.000156784	-0.000207035
44.0938	-8.30821e-05	-0.000303518	-0.000422111	-0.000178894	-0.000251256	-0.000249246	-0.000245226	-0.000170854	-0.000170854	-0.000192965
44.1	-8.24121e-05	-0.000321608	-0.000424121	-0.000172864	-0.000257286	-0.000247236	-0.000257286	-0.000178894	-0.000178894	-0.000182915
44.1063	-6.83417e-05	-0.000331658	-0.00040804	-0.000174874	-0.000261307	-0.000205025	-0.000225126	-0.000150754	-0.000150754	-0.000176884
44.1125	-7.43719e-05	-0.000315578	-0.00038794	-0.000150754	-0.000245226	-0.000223116	-0.000217085	-0.000184925	-0.000184925	-0.000176884
44.1187	-5.96315e-05	-0.000321608	-0.000367839	-0.000160804	-0.000245226	-0.000178894	-0.000229146	-0.000138693	-0.000138693	-0.000156784
44.125	-6.03015e-05	-0.000299497	-0.000337688	-0.000168844	-0.000249246	-0.000180905	-0.000194975	-0.000180905	-0.000180905	-0.000168844
44.1313	-4.95812e-05	-0.000315578	-0.000337688	-0.000203015	-0.000225126	-0.000148744	-0.000223116	-0.000112563	-0.000112563	-0.000152764
44.1375	-5.22613e-05	-0.000275377	-0.000343719	-0.000221106	-0.000217085	-0.000156784	-0.000166834	-0.000138693	-0.000138693	-0.000158794
44.1437	-4.89112e-05	-0.000309548	-0.000345729	-0.000247236	-0.000209045	-0.000146734	-0.000192965	-9.04523e-05	-9.04523e-05	-0.000146734
44.15	-5.09213e-05	-0.000281407	-0.000331658	-0.000265327	-0.000205025	-0.000152764	-0.000132663	-0.000118593	-0.000118593	-0.000158794
44.1562	-5.49414e-05	-0.000299497	-0.000319598	-0.000267337	-0.000182915	-0.000164824	-0.000146734	-8.64322e-05	-8.64322e-05	-0.000116583
44.1625	-5.42714e-05	-0.000267337	-0.000299497	-0.000259296	-0.000174874	-0.000162814	-0.000134673	-8.24121e-05	-8.24121e-05	-0.000130653
44.1688	-6.09715e-05	-0.000261307	-0.000275377	-0.000265327	-0.000168844	-0.000182915	-0.000162814	-0.000108543	-0.000108543	-0.000118593
44.175	-5.82915e-05	-0.000243216	-0.000255276	-0.000261307	-0.000164824	-0.000174874	-0.000168844	-8.84422e-05	-8.84422e-05	-0.000124623
44.1812	-6.70017e-05	-0.000221106	-0.000257286	-0.000235176	-0.000156784	-0.000201005	-0.000150754	-0.000120603	-0.000120603	-0.000104523
44.1875	-6.56616e-05	-0.000217085	-0.000243216	-0.000239196	-0.000170854	-0.000196985	-0.000188945	-8.0402e-05	-8.0402e-05	-0.000120603
44.1938	-6.90117e-05	-0.000198995	-0.000239196	-0.000231156	-0.000176884	-0.000207035	-0.000150754	-0.000138693	-0.000138693	-0.000118593
44.2	-6.56616e-05	-0.000213065	-0.000239196	-0.000233166	-0.000158794	-0.000196985	-0.000182915	-8.0402e-05	-8.0402e-05	-0.000108543
44.2062	-6.43216e-05	-0.000176884	-0.000239196	-0.000233166	-0.000160804	-0.000192965	-0.000146734	-0.000124623	-0.000124623	-0.000112563
44.2125	-5.96315e-05	-0.000168844	-0.000211055	-0.000257286	-0.000146734	-0.000178894	-0.000207035	-0.000100503	-0.000100503	-0.000128643
44.2188	-5.56114e-05	-0.000128643	-0.000203015	-0.000259296	-0.000152764	-0.000166834	-0.000160804	-0.000152764	-0.000152764	-0.000136683
44.225	-6.56616e-05	-0.000138693	-0.000192965	-0.000267337	-0.000142714	-0.000196985	-0.000188945	-0.000158794	-0.000158794	-0.000132663
44.2313	-6.09715e-05	-0.000138693	-0.000188945	-0.000273367	-0.000148744	-0.000182915	-0.000170854	-0.000178894	-0.000178894	-0.000154774
44.2375	-6.90117e-05	-0.000142714	-0.000170854	-0.000281407	-0.000140704	-0.000207035	-0.000172864	-0.000209045	-0.000209045	-0.000160804
44.2437	-6.29816e-05	-0.000174874	-0.000190955	-0.000299497	-0.000152764	-0.000188945	-0.000182915	-0.000180905	-0.000180905	-0.000178894
44.25	-6.43216e-05	-0.000174874	-0.000188945	-0.000309548	-0.000144724	-0.000192965	-0.000178894	-0.000196985	-0.000196985	-0.000196985
44.2563	-5.76214e-05	-0.000190955	-0.000190955	-0.000327638	-0.000136683	-0.000172864	-0.000203015	-0.000134673	-0.000134673	-0.000205025
44.2625	-6.56616e-05	-0.000156784	-0.000182915	-0.000331658	-0.000142714	-0.000196985	-0.000158794	-0.000166834	-0.000166834	-0.000243216
44.2687	-6.63317e-05	-0.000186935	-0.000196985	-0.000349749	-0.000146734	-0.000198995	-0.000188945	-9.24623e-05	-9.24623e-05	-0.000265327
44.275	-7.43719e-05	-0.000158794	-0.000182915	-0.000355779	-0.000142714	-0.000223116	-0.000118593	-0.000108543	-0.000108543	-0.000299497
44.2812	-8.1072e-05	-0.000166834	-0.000196985	-0.000363819	-0.000138693	-0.000243216	-0.000140704	-8.24121e-05	-8.24121e-05	-0.000311558
44.2875	-7.9732e-05	-0.000132663	-0.000205025	-0.000367839	-0.000148744	-0.000239196	-0.000102513	-0.000100503	-0.000100503	-0.000349749
44.2938	-8.50921e-05	-0.000138693	-0.000209045	-0.000379899	-0.000138693	-0.000255276	-0.000130653	-0.000118593	-0.000118593	-0.000335678
44.3	-8.1072e-05	-0.000116583	-0.000203015	-0.000373869	-0.000132663	-0.000243216	-0.000108543	-0.000130653	-0.000130653	-0.000343719
44.3062	-8.64322e-05	-0.000104523	-0.000209045	-0.000351759	-0.000140704	-0.000259296	-0.000126633	-0.000184925	-0.000184925	-0.000303518
44.3125	-8.44221e-05	-0.000122613	-0.000201005	-0.000339698	-0.000142714	-0.000253266	-0.000138693	-0.000152764	-0.000152764	-0.000297487
44.3188	-8.91122e-05	-0.000112563	-0.000198995	-0.000327638	-0.000150754	-0.000267337	-0.000130653	-0.000209045	-0.000209045	-0.000283417
44.325	-8.30821e-05	-0.000144724	-0.000192965	-0.000321608	-0.000154774	-0.000249246	-0.000160804	-0.000154774	-0.000154774	-0.000283417
44.3312	-8.64322e-05	-0.000116583	-0.000198995	-0.000317588	-0.000156784	-0.000259296	-0.000128643	-0.000213065	-0.000213065	-0.000275377
44.3375	-8.30821e-05	-0.000142714	-0.000198995	-0.000325628	-0.000130653	-0.000249246	-0.000172864	-0.000152764	-0.000152764	-0.000287437
44.3438	-8.50921e-05	-0.000122613	-0.000203015	-0.000339698	-0.000122613	-0.000255276	-0.000128643	-0.000192965	-0.000192965	-0.000309548
44.35	-8.91122e-05	-0.000156784	-0.000207035	-0.000343719	-0.000110553	-0.000267337	-0.000164824	-0.000164824	-0.000164824	-0.000327638
44.3563	-9.24623e-05	-0.000132663	-0.000229146	-0.000331658	-0.000126633	-0.000277387	-0.000114573	-0.000160804	-0.000160804	-0.000343719
44.3625	-9.91625e-05	-0.000150754	-0.000231156	-0.000321608	-0.000142714	-0.000297487	-0.000128643	-0.000150754	-0.000150754	-0.000329648
44.3687	-9.58124e-05	-0.000130653	-0.000227136	-0.000309548	-0.000164824	-0.000287437	-0.000114573	-0.000140704	-0.000140704	-0.000343719
44.375	-9.64824e-05	-0.000122613	-0.000221106	-0.000295477	-0.000174874	-0.000289447	-0.000148744	-0.000172864	-0.000172864	-0.000309548
44.3813	-8.97822e-05	-0.000122613	-0.000215075	-0.000295477	-0.000190955	-0.000269347	-0.000150754	-0.000126633	-0.000126633	-0.000275377
44.3875	-8.71022e-05	-0.000124623	-0.000201005	-0.000291457	-0.000190955	-0.000261307	-0.000132663	-0.000174874	-0.000174874	-0.000265327
44.3937	-7.63819e-05	-0.000156784	-0.000184925	-0.000287437	-0.000186935	-0.000229146	-0.000166834	-0.000112563	-0.000112563	-0.000261307
44.4	-7.10218e-05	-0.000170854	-0.000192965	-0.000281407	-0.000196985	-0.000213065	-0.000128643	-0.000170854	-0.000170854	-0.000253266
44.4062	-7.03518e-05	-0.000198995	-0.000186935	-0.000271357	-0.000209045	-0.000211055	-0.000150754	-0.000108543	-0.000108543	-0.000239196
44.4125	-6.29816e-05	-0.000168844	-0.000201005	-0.000265327	-0.000213065	-0.000188945	-0.000114573	-0.000142714	-0.000142714	-0.000259296
44.4188	-7.10218e-05	-0.000178894	-0.000205025	-0.000261307	-0.000219095	-0.000213065	-0.000170854	-0.000104523	-0.000104523	-0.000241206
44.425	-7.16918e-05	-0.000162814	-0.000241206	-0.000265327	-0.000237186	-0.000215075	-0.000156784	-0.000118593	-0.000118593	-0.000249246
44.4312	-8.57621e-05	-0.000172864	-0.000253266	-0.000277387	-0.000231156	-0.000257286	-0.000190955	-0.000108543	-0.000108543	-0.000237186
44.4375	-8.30821e-05	-0.000192965	-0.000287437	-0.000277387	-0.000237186	-0.000249246	-0.000180905	-8.0402e-05	-8.0402e-05	-0.000255276
44.4438	-9.71524e-05	-0.000207035	-0.000273367	-0.000271357	-0.000235176	-0.000291457	-0.000184925	-0.000110553	-0.000110553	-0.000219095
44.45	-8.71022e-05	-0.000215075	-0.000305528	-0.000279397	-0.000231156	-0.000261307	-0.000190955	-9.04523e-05	-9.04523e-05	-0.000221106
44.4562	-9.24623e-05	-0.000201005	-0.000297487	-0.000269347	-0.000213065	-0.000277387	-0.000162814	-0.000152764	-0.000152764	-0.000207035
44.4625	-8.97822e-05	-0.000215075	-0.000301508	-0.000247236	-0.000217085	-0.000269347	-0.000203015	-0.000104523	-0.000104523	-0.000188945
44.4688	-8.77722e-05	-0.000178894	-0.000305528	-0.000247236	-0.000209045	-0.000263317	-0.000148744	-0.000176884	-0.000176884	-0.000176884
44.475	-8.64322e-05	-0.000209045	-0.000321608	-0.000235176	-0.000209045	-0.000259296	-0.000196985	-0.000154774	-0.000154774	-0.000166834
44.4813	-8.50921e-05	-0.000203015	-0.000309548	-0.000219095	-0.000207035	-0.000255276	-0.000162814	-0.000217085	-0.000217085	-0.000174874
44.4875	-8.84422e-05	-0.000239196	-0.000333668	-0.000221106	-0.000217085	-0.000265327	-0.000198995	-0.000213065	-0.000213065	-0.000176884
44.4937	-7.8392e-05	-0.000219095	-0.000349749	-0.000247236	-0.000235176	-0.000235176	-0.000168844	-0.000253266	-0.000253266	-0.000190955
44.5	-8.71022e-05	-0.000247236	-0.000345729	-0.000243216	-0.000243216	-0.000261307	-0.000217085	-0.000289447	-0.000289447	-0.000178894
44.5063	-8.0402e-05	-0.000237186	-0.000359799	-0.000255276	-0.000257286	-0.000241206	-0.000213065	-0.000281407	-0.000281407	-0.000217085
44.5125	-8.57621e-05	-0.000217085	-0.000377889	-0.000255276	-0.000249246	-0.000257286	-0.000227136	-0.000323618	-0.000323618	-0.000203015
44.5187	-7.50419e-05	-0.000221106	-0.000369849	-0.000271357	-0.000249246	-0.000225126	-0.000243216	-0.000273367	-0.000273367	-0.000219095
44.525	-7.70519e-05	-0.000201005	-0.000367839	-0.000267337	-0.000247236	-0.000231156	-0.000217085	-0.000321608	-0.000321608	-0.000219095
44.5312	-7.10218e-05	-0.000201005	-0.000369849	-0.000287437	-0.000247236	-0.000213065	-0.000239196	-0.000255276	-0.000255276	-0.000221106
44.5375	-6.96817e-05	-0.000168844	-0.000377889	-0.000293467	-0.000241206	-0.000209045	-0.000186935	-0.000291457	-0.000291457	-0.000231156
44.5438	-6.56616e-05	-0.000190955	-0.000367839	-0.000307538	-0.000243216	-0.000196985	-0.000209045	-0.000247236	-0.000247236	-0.000225126
44.55	-6.43216e-05	-0.000158794	-0.000379899	-0.000301508	-0.000261307	-0.000192965	-0.000172864	-0.000277387	-0.000277387	-0.000225126
44.5562	-6.56616e-05	-0.000164824	-0.00038794	-0.000277387	-0.000257286	-0.000196985	-0.000207035	-0.000249246	-0.000249246	-0.000201005
44.5625	-5.56114e-05	-0.000160804	-0.00039799	-0.000279397	-0.000271357	-0.000166834	-0.000184925	-0.000253266	-0.000253266	-0.000233166
44.5688	-5.69514e-05	-0.000182915	-0.00039196	-0.000269347	-0.000275377	-0.000170854	-0.000198995	-0.000271357	-0.000271357	-0.000207035
44.575	-4.28811e-05	-0.000196985	-0.00038995	-0.000281407	-0.000299497	-0.000128643	-0.000203015	-0.000217085	-0.000217085	-0.000211055
44.5812	-4.22111e-05	-0.000180905	-0.000367839	-0.000291457	-0.000293467	-0.000126633	-0.000184925	-0.000247236	-0.000247236	-0.000180905
44.5875	-3.28308e-05	-0.000215075	-0.000339698	-0.000325628	-0.000299497	-9.84925e-05	-0.000201005	-0.000186935	-0.000186935	-0.000178894
44.5938	-3.21608e-05	-0.000182915	-0.000319598	-0.000323618	-0.000285427	-9.64824e-05	-0.000156784	-0.000213065	-0.000213065	-0.000146734
44.6	-2.34506e-05	-0.000198995	-0.000321608	-0.000347739	-0.000271357	-7.03518e-05	-0.000207035	-0.000132663	-0.000132663	-0.000122613
44.6063	-2.21106e-05	-0.000166834	-0.000309548	-0.000335678	-0.000263317	-6.63317e-05	-0.000160804	-0.000164824	-0.000164824	-0.000126633
44.6125	-1.94305e-05	-0.000192965	-0.000315578	-0.000335678	-0.000239196	-5.82915e-05	-0.000209045	-0.000112563	-0.000112563	-0.000118593
44.6187	-1.34003e-05	-0.000166834	-0.000305528	-0.000325628	-0.000213065	-4.0201e-05	-0.000158794	-0.000122613	-0.000122613	-0.000136683
44.625	-1.40704e-05	-0.000184925	-0.000299497	-0.000299497	-0.000192965	-4.22111e-05	-0.000223116	-0.000114573	-0.000114573	-0.000126633
44.6313	-5.36013e-06	-0.000176884	-0.000271357	-0.000285427	-0.000190955	-1.60804e-05	-0.000196985	-0.000102513	-0.000102513	-0.000150754
44.6375	-9.38023e-06	-0.000180905	-0.000269347	-0.000285427	-0.000166834	-2.81407e-05	-0.000217085	-0.000102513	-0.000102513	-0.000130653
44.6437	-1.34003e-06	-0.000182915	-0.000243216	-0.000293467	-0.000168844	-4.0201e-06	-0.000223116	-5.82915e-05	-5.82915e-05	-0.000156784
44.65	-8.0402e-06	-0.000160804	-0.000221106	-0.000307538	-0.000180905	-2.41206e-05	-0.000219095	-0.000108543	-0.000108543	-0.000162814
44.6562	-2.68007e-06	-0.000178894	-0.000201005	-0.000329648	-0.000186935	-8.0402e-06	-0.000215075	-4.0201e-05	-4.0201e-05	-0.000172864
44.6625	-8.71022e-06	-0.000168844	-0.000188945	-0.000349749	-0.000192965	-2.61307e-05	-0.000184925	-8.24121e-05	-8.24121e-05	-0.000164824
44.6688	-7.37018e-06	-0.000194975	-0.000182915	-0.000351759	-0.000170854	-2.21106e-05	-0.000223116	-3.21608e-05	-3.21608e-05	-0.000184925
44.675	-8.71022e-06	-0.000186935	-0.000184925	-0.000329648	-0.000156784	-2.61307e-05	-0.000184925	-7.03518e-05	-7.03518e-05	-0.000184925
44.6812	-2.68007e-06	-0.000229146	-0.000198995	-0.000307538	-0.000138693	-8.0402e-06	-0.000219095	-4.0201e-06	-4.0201e-06	-0.000156784
44.6875	6.03015e-06	-0.000203015	-0.000203015	-0.000317588	-0.000128643	1.80905e-05	-0.000194975	-3.61809e-05	-3.61809e-05	-0.000190955
44.6938	1.20603e-05	-0.000217085	-0.000182915	-0.000293467	-0.000104523	3.61809e-05	-0.000215075	-3.21608e-05	-3.21608e-05	-0.000184925
44.7	1.80905e-05	-0.000213065	-0.000166834	-0.000309548	-0.000130653	5.42714e-05	-0.000190955	-4.0201e-05	-4.0201e-05	-0.000194975
44.7062	1.47404e-05	-0.000209045	-0.000156784	-0.000293467	-0.000118593	4.42211e-05	-0.000182915	-6.23116e-05	-6.23116e-05	-0.000188945
44.7125	1.47404e-05	-0.000217085	-0.000162814	-0.000305528	-0.000112563	4.42211e-05	-0.000188945	-5.02513e-05	-5.02513e-05	-0.000217085
44.7188	4.0201e-06	-0.000219095	-0.000156784	-0.000299497	-0.000104523	1.20603e-05	-0.000152764	-9.24623e-05	-9.24623e-05	-0.000207035
44.725	-6.70017e-07	-0.000237186	-0.000190955	-0.000325628	-0.000104523	-2.01005e-06	-0.000170854	-3.61809e-05	-3.61809e-05	-0.000217085
44.7313	-4.0201e-06	-0.000217085	-0.000205025	-0.000301508	-8.24121e-05	-1.20603e-05	-0.000126633	-7.03518e-05	-7.03518e-05	-0.000225126
44.7375	-3.35008e-06	-0.000267337	-0.000198995	-0.000327638	-8.64322e-05	-1.00503e-05	-0.000160804	-2.81407e-05	-2.81407e-05	-0.000237186
44.7437	6.70017e-07	-0.000251256	-0.000194975	-0.000317588	-9.44724e-05	2.01005e-06	-0.000112563	-5.22613e-05	-5.22613e-05	-0.000275377
44.75	6.70017e-07	-0.000291457	-0.000192965	-0.000319598	-0.000102513	2.01005e-06	-0.000160804	-1.60804e-05	-1.60804e-05	-0.000277387
44.7563	4.0201e-06	-0.000275377	-0.000176884	-0.000309548	-0.000116583	1.20603e-05	-0.000130653	-4.62312e-05	-4.62312e-05	-0.000329648
44.7625	-1.34003e-06	-0.000295477	-0.000166834	-0.000319598	-0.000122613	-4.0201e-06	-0.000154774	-5.02513e-05	-5.02513e-05	-0.000299497
44.7687	8.0402e-06	-0.000269347	-0.000180905	-0.000319598	-0.000128643	2.41206e-05	-0.000140704	-3.21608e-05	-3.21608e-05	-0.000321608
44.775	-1.34003e-06	-0.000261307	-0.000188945	-0.000323618	-0.000120603	-4.0201e-06	-0.000128643	-6.83417e-05	-6.83417e-05	-0.000291457
44.7812	5.36013e-06	-0.000265327	-0.000203015	-0.000309548	-0.000114573	-3.21608e-05	-0.000126633	-2.01005e-05	-2.01005e-05	-0.000297487
44.7875	6.70017e-07	-0.000247236	-0.000215075	-0.000297487	-0.000106533	-4.0201e-06	-0.000100503	-5.82915e-05	-5.82915e-05	-0.000265327
44.7938	6.03015e-06	-0.000265327	-0.000245226	-0.000301508	-0.000114573	-3.61809e-05	-0.000146734	-1.80905e-05	-1.80905e-05	-0.000287437
44.8	0.000150084	-0.000243216	-0.000269347	-0.000293467	-0.000124623	-8.0402e-06	-0.000106533	-8.24121e-05	-8.24121e-05	-0.000285427
44.8062	0.000117253	-0.000271357	-0.000281407	-0.000289447	-0.000134673	-4.82412e-05	-0.000166834	-4.22111e-05	-4.22111e-05	-0.000267337
44.8125	0.000173534	-0.000237186	-0.000297487	-0.000299497	-0.000154774	-6.03015e-05	-0.000138693	-8.84422e-05	-8.84422e-05	-0.000263317
44.8188	0.000154774	-0.000259296	-0.000307538	-0.000305528	-0.000166834	-7.63819e-05	-0.000184925	-8.0402e-05	-8.0402e-05	-0.000245226
44.825	0.000196985	-0.000255276	-0.000285427	-0.000297487	-0.000196985	-0.000128643	-0.000134673	-9.44724e-05	-9.44724e-05	-0.000241206
44.8312	0.000364422	-0.000279397	-0.000267337	-0.000321608	-0.000201005	-0.000100503	-0.000180905	-9.04523e-05	-9.04523e-05	-0.000209045
44.8375	0.000502312	-0.000289447	-0.000247236	-0.000333668	-0.000211055	-0.000148744	-0.000182915	-6.63317e-05	-6.63317e-05	-0.000235176
44.8438	0.000574271	-0.000287437	-0.000241206	-0.000329648	-0.000205025	-0.000132663	-0.000188945	-0.000110553	-0.000110553	-0.000241206
44.85	0.000526533	-0.000317588	-0.000247236	-0.000329648	-0.000219095	-0.000168844	-0.000198995	-6.63317e-05	-6.63317e-05	-0.000255276
44.8563	0.000537889	-0.000299497	-0.000253266	-0.000337688	-0.000190955	-0.000148744	-0.000196985	-0.000122613	-0.000122613	-0.000261307
44.8625	0.000547739	-0.000315578	-0.000257286	-0.000327638	-0.000192965	-0.000205025	-0.000243216	-9.04523e-05	-9.04523e-05	-0.000265327
44.8687	0.00055608	-0.000269347	-0.000279397	-0.000323618	-0.000194975	-0.000152764	-0.000201005	-0.000160804	-0.000160804	-0.000269347
44.875	0.00052201	-0.000293467	-0.000285427	-0.000325628	-0.000201005	-9.24623e-05	-0.000231156	-0.000142714	-0.000142714	-0.000261307
44.8813	0.000472764	-0.000253266	-0.000273367	-0.000343719	-0.000198995	-5.62814e-05	-0.000186935	-0.000192965	-0.000192965	-0.000283417
44.8875	0.000699296	-0.000261307	-0.000285427	-0.000351759	-0.000201005	6.03015e-05	-0.000209045	-0.000180905	-0.000180905	-0.000277387
44.8937	0.000689447	-0.000241206	-0.000267337	-0.000357789	-0.000203015	0.000104523	-0.000162814	-0.000201005	-0.000201005	-0.000299497
44.9	0.00077809	-0.000259296	-0.000253266	-0.000355779	-0.000186935	0.000213065	-0.000180905	-0.000221106	-0.000221106	-0.000293467
44.9062	0.000689447	-0.000261307	-0.000233166	-0.000359799	-0.000190955	0.000192965	-0.000186935	-0.000194975	-0.000194975	-0.000301508
44.9125	0.000807638	-0.000263317	-0.000223116	-0.000313568	-0.000182915	0.000285427	-0.000194975	-0.000217085	-0.000217085	-0.000277387
44.9188	0.00078794	-0.000265327	-0.000223116	-0.000289447	-0.000188945	0.000281407	-0.000229146	-0.000172864	-0.000172864	-0.000287437
44.925	0.000699296	-0.000255276	-0.000215075	-0.000253266	-0.000203015	0.000317588	-0.000207035	-0.000221106	-0.000221106	-0.000283417
44.9312	0.000748543	-0.000283417	-0.000225126	-0.000241206	-0.000235176	0.000281407	-0.000239196	-0.000162814	-0.000162814	-0.000283417
44.9375	0.000640201	-0.000275377	-0.000235176	-0.000231156	-0.000257286	0.000329648	-0.000180905	-0.000207035	-0.000207035	-0.000293467
44.9438	0.000640201	-0.000293467	-0.000247236	-0.000239196	-0.000281407	0.000321608	-0.000213065	-0.000201005	-0.000201005	-0.000285427
44.95	0.000590955	-0.000285427	-0.000225126	-0.000227136	-0.000303518	0.000285427	-0.000172864	-0.000243216	-0.000243216	-0.000301508
44.9562	0.000689447	-0.000309548	-0.000257286	-0.000241206	-0.000305528	0.000305528	-0.000201005	-0.000239196	-0.000239196	-0.000277387
44.9625	0.000709146	-0.000305528	-0.000257286	-0.000235176	-0.000293467	0.000261307	-0.000174874	-0.000257286	-0.000257286	-0.000275377
44.9688	0.000827337	-0.000291457	-0.000273367	-0.000223116	-0.000291457	0.000261307	-0.000207035	-0.000269347	-0.000269347	-0.000245226
44.975	0.000847035	-0.000299497	-0.000269347	-0.000233166	-0.000289447	0.000241206	-0.000211055	-0.000241206	-0.000241206	-0.000265327
44.9813	0.000886432	-0.000281407	-0.000307538	-0.000229146	-0.000291457	0.000281407	-0.000203015	-0.000261307	-0.000261307	-0.000231156
44.9875	0.000886432	-0.000297487	-0.000311558	-0.000241206	-0.000291457	0.000289447	-0.000241206	-0.000223116	-0.000223116	-0.000245226
44.9937	0.000768241	-0.000241206	-0.000321608	-0.000241206	-0.000299497	0.000337688	-0.000211055	-0.000275377	-0.000275377	-0.000245226
45	0.000827337	-0.000257286	-0.000311558	-0.000255276	-0.000297487	0.000345729	-0.000239196	-0.000221106	-0.000221106	-0.000237186
45.0063	0.000679598	-0.000215075	-0.000323618	-0.000259296	-0.000299497	0.000361809	-0.000198995	-0.000255276	-0.000255276	-0.000239196
45.0125	0.000679598	-0.000239196	-0.000315578	-0.000277387	-0.000299497	0.000361809	-0.000227136	-0.000225126	-0.000225126	-0.000227136
45.0187	0.00052201	-0.000192965	-0.000327638	-0.000273367	-0.000305528	0.000313568	-0.000176884	-0.000217085	-0.000217085	-0.000229146
45.025	0.000590955	-0.000194975	-0.000331658	-0.000287437	-0.000309548	0.000337688	-0.000215075	-0.000194975	-0.000194975	-0.000194975
45.0312	0.000453065	-0.000182915	-0.000353769	-0.000289447	-0.000311558	0.000277387	-0.000190955	-0.000186935	-0.000186935	-0.000194975
45.0375	0.000512161	-0.000182915	-0.000359799	-0.000291457	-0.000313568	0.000277387	-0.000201005	-0.000176884	-0.000176884	-0.000136683
45.0438	0.000413668	-0.000180905	-0.000361809	-0.000301508	-0.000319598	0.000213065	-0.000194975	-0.000132663	-0.000132663	-0.000130653
45.05	0.000423518	-0.000176884	-0.000363819	-0.000309548	-0.000327638	-0.000120603	-0.000178894	-0.000156784	-0.000156784	-0.000100503
45.0562	0.000453065	-0.000215075	-0.000377889	-0.000321608	-0.000325628	-9.24623e-05	-0.000192965	-8.64322e-05	-8.64322e-05	-0.000106533
45.0625	0.000364154	-0.000186935	-0.00038392	-0.000319598	-0.000305528	-0.000104523	-0.000154774	-0.000122613	-0.000122613	-9.84925e-05
45.0688	0.000296985	-0.000231156	-0.00038995	-0.000325628	-0.000285427	-8.44221e-05	-0.000190955	-5.02513e-05	-5.02513e-05	-0.000112563
45.075	0.000236013	-0.000217085	-0.00038191	-0.000315578	-0.000285427	-8.64322e-05	-0.000150754	-8.24121e-05	-8.24121e-05	-0.000130653
45.0812	0.000182915	-0.000249246	-0.000363819	-0.000321608	-0.000255276	-9.24623e-05	-0.000174874	-3.61809e-05	-3.61809e-05	-0.000142714
45.0875	0.000178224	-0.000235176	-0.000347739	-0.000311558	-0.000235176	-7.03518e-05	-0.000128643	-3.61809e-05	-3.61809e-05	-0.000144724
45.0938	0.000181407	-0.000265327	-0.000327638	-0.000321608	-0.000229146	-8.44221e-05	-0.000152764	-2.21106e-05	-2.21106e-05	-0.000142714
45.1	0.000100168	-0.000249246	-0.000323618	-0.000319598	-0.000233166	-5.82915e-05	-0.000126633	-2.01005e-05	-2.01005e-05	-0.000160804
45.1063	0.000179899	-0.000255276	-0.000307538	-0.000331658	-0.000205025	-7.8392e-05	-0.000126633	-2.81407e-05	-2.81407e-05	-0.000146734
45.1125	0.000127303	-0.000265327	-0.000295477	-0.000321608	-0.000203015	-7.63819e-05	-0.000142714	-2.01005e-06	-2.01005e-06	-0.000140704
45.1187	0.000101005	-0.000247236	-0.000273367	-0.000325628	-0.000198995	-0.000120603	-0.000152764	-3.8191e-05	-3.8191e-05	-0.000136683
45.125	9.44054e-05	-0.000269347	-0.000261307	-0.000321608	-0.000215075	-0.000128643	-0.000186935	2.21106e-05	2.21106e-05	-0.000144724
45.1313	0.000171357	-0.000249246	-0.000255276	-0.000319598	-0.000198995	-0.000162814	-0.000158794	-3.8191e-05	-3.8191e-05	-0.000132663
45.1375	5.62814e-05	-0.000261307	-0.000259296	-0.000315578	-0.000203015	-0.000168844	-0.000209045	4.0201e-06	4.0201e-06	-0.000116583
45.1437	-5.76214e-05	-0.000233166	-0.000253266	-0.000313568	-0.000211055	-0.000172864	-0.000170854	-2.61307e-05	-2.61307e-05	-0.000122613
45.15	-6.36516e-05	-0.000263317	-0.000245226	-0.000291457	-0.000223116	-0.000190955	-0.000188945	-8.0402e-06	-8.0402e-06	-0.000124623
45.1562	-5.96315e-05	-0.000245226	-0.000227136	-0.000287437	-0.000215075	-0.000178894	-0.000178894	-4.0201e-05	-4.0201e-05	-0.000144724
45.1625	-6.90117e-05	-0.000267337	-0.000207035	-0.000273367	-0.000237186	-0.000207035	-0.000205025	-3.61809e-05	-3.61809e-05	-0.000138693
45.1688	-6.23116e-05	-0.000265327	-0.000196985	-0.000255276	-0.000261307	-0.000186935	-0.000201005	-2.81407e-05	-2.81407e-05	-0.000180905
45.175	-6.63317e-05	-0.000263317	-0.000209045	-0.000241206	-0.000285427	-0.000198995	-0.000198995	-5.42714e-05	-5.42714e-05	-0.000201005
45.1812	-5.49414e-05	-0.000287437	-0.000225126	-0.000261307	-0.000297487	-0.000164824	-0.000205025	-4.22111e-05	-4.22111e-05	-0.000223116
45.1875	-6.09715e-05	-0.000267337	-0.000245226	-0.000267337	-0.000301508	-0.000182915	-0.000162814	-8.24121e-05	-8.24121e-05	-0.000213065
45.1938	-5.15913e-05	-0.000287437	-0.000243216	-0.000267337	-0.000297487	-0.000154774	-0.000196985	-4.22111e-05	-4.22111e-05	-0.000235176
45.2	-5.82915e-05	-0.000269347	-0.000255276	-0.000279397	-0.000271357	-0.000174874	-0.000152764	-9.44724e-05	-9.44724e-05	-0.000229146
45.2062	-5.62814e-05	-0.000299497	-0.000257286	-0.000293467	-0.000245226	-0.000168844	-0.000194975	-7.63819e-05	-7.63819e-05	-0.000231156
45.2125	-5.62814e-05	-0.000253266	-0.000261307	-0.000285427	-0.000233166	-0.000168844	-0.000160804	-0.000108543	-0.000108543	-0.000241206
45.2188	-5.82915e-05	-0.000273367	-0.000249246	-0.000265327	-0.000219095	-0.000174874	-0.000205025	-0.000108543	-0.000108543	-0.000247236
45.225	-6.23116e-05	-0.000251256	-0.000253266	-0.000247236	-0.000196985	-0.000186935	-0.000176884	-0.000124623	-0.000124623	-0.000257286
45.2313	-6.43216e-05	-0.000255276	-0.000243216	-0.000243216	-0.000178894	-0.000192965	-0.000203015	-0.000148744	-0.000148744	-0.000247236
45.2375	-5.96315e-05	-0.000243216	-0.000231156	-0.000231156	-0.000168844	-0.000178894	-0.000196985	-0.000144724	-0.000144724	-0.000253266
45.2437	-6.83417e-05	-0.000247236	-0.000217085	-0.000225126	-0.000134673	-0.000205025	-0.000184925	-0.000194975	-0.000194975	-0.000249246
45.25	-5.49414e-05	-0.000249246	-0.000217085	-0.000219095	-0.000110553	-0.000164824	-0.000196985	-0.000182915	-0.000182915	-0.000261307
45.2563	-4.95812e-05	-0.000215075	-0.000217085	-0.000233166	-0.000106533	-0.000148744	-0.000182915	-0.000253266	-0.000253266	-0.000265327
45.2625	-4.28811e-05	-0.000257286	-0.000211055	-0.000217085	-0.000120603	-0.000128643	-0.000225126	-0.000209045	-0.000209045	-0.000279397
45.2687	-4.35511e-05	-0.000217085	-0.000207035	-0.000207035	-0.000110553	-0.000130653	-0.000188945	-0.000275377	-0.000275377	-0.000267337
45.275	-3.9531e-05	-0.000249246	-0.000194975	-0.000209045	-0.000122613	-0.000118593	-0.000241206	-0.000225126	-0.000225126	-0.000267337
45.2812	-4.48911e-05	-0.000223116	-0.000174874	-0.000233166	-0.000130653	-0.000134673	-0.000207035	-0.000233166	-0.000233166	-0.000275377
45.2875	-5.49414e-05	-0.000239196	-0.000164824	-0.000241206	-0.000138693	-0.000164824	-0.000223116	-0.000215075	-0.000215075	-0.000283417
45.2938	-5.56114e-05	-0.000192965	-0.000142714	-0.000251256	-0.000128643	-0.000166834	-0.000178894	-0.000227136	-0.000227136	-0.000305528
45.3	-6.36516e-05	-0.000213065	-0.000134673	-0.000249246	-0.000132663	-0.000190955	-0.000180905	-0.000219095	-0.000219095	-0.000333668
45.3062	-6.43216e-05	-0.000188945	-0.000134673	-0.000243216	-0.000154774	-0.000192965	-0.000168844	-0.000203015	-0.000203015	-0.000361809
45.3125	-6.96817e-05	-0.000190955	-0.000138693	-0.000211055	-0.000156784	-0.000209045	-0.000162814	-0.000237186	-0.000237186	-0.000363819
45.3188	-6.63317e-05	-0.000188945	-0.000140704	-0.000203015	-0.000148744	-0.000198995	-0.000182915	-0.000182915	-0.000182915	-0.000355779
45.325	-7.16918e-05	-0.000152764	-0.000160804	-0.000190955	-0.000146734	-0.000215075	-0.000154774	-0.000201005	-0.000201005	-0.000347739
45.3312	-7.03518e-05	-0.000166834	-0.000160804	-0.000196985	-0.000152764	-0.000211055	-0.000190955	-0.000128643	-0.000128643	-0.000329648
45.3375	-7.37018e-05	-0.000136683	-0.000152764	-0.000188945	-0.000124623	-0.000221106	-0.000148744	-0.000166834	-0.000166834	-0.000299497
45.3438	-8.37521e-05	-0.000162814	-0.000158794	-0.000211055	-0.000136683	-0.000251256	-0.000168844	-0.000116583	-0.000116583	-0.000293467
45.35	-8.97822e-05	-0.000140704	-0.000158794	-0.000207035	-0.000140704	-0.000269347	-0.000120603	-0.000144724	-0.000144724	-0.000317588
45.3563	-9.51424e-05	-0.000178894	-0.000160804	-0.000213065	-0.000144724	-0.000285427	-0.000128643	-0.000144724	-0.000144724	-0.000311558
45.3625	-9.24623e-05	-0.000152764	-0.000152764	-0.000219095	-0.000144724	-0.000277387	-0.000102513	-0.000152764	-0.000152764	-0.000319598
45.3687	-9.31323e-05	-0.000172864	-0.000166834	-0.000225126	-0.000164824	-0.000279397	-0.000122613	-0.000150754	-0.000150754	-0.000307538
45.375	-8.50921e-05	-0.000164824	-0.000180905	-0.000231156	-0.000162814	-0.000255276	-0.000136683	-0.000132663	-0.000132663	-0.000313568
45.3813	-8.44221e-05	-0.000164824	-0.000194975	-0.000227136	-0.000172864	-0.000253266	-0.000132663	-0.000154774	-0.000154774	-0.000283417
45.3875	-7.9062e-05	-0.000164824	-0.000215075	-0.000251256	-0.000198995	-0.000237186	-0.000180905	-0.000116583	-0.000116583	-0.000287437
45.3937	-7.9732e-05	-0.000132663	-0.000249246	-0.000263317	-0.000203015	-0.000239196	-0.000144724	-0.000168844	-0.000168844	-0.000273367
45.4	-7.9732e-05	-0.000148744	-0.000269347	-0.000295477	-0.000217085	-0.000239196	-0.000172864	-0.000132663	-0.000132663	-0.000281407
45.4062	-7.10218e-05	-0.000100503	-0.000277387	-0.000299497	-0.000235176	-0.000213065	-0.000124623	-0.000190955	-0.000190955	-0.000281407
45.4125	-6.49916e-05	-0.000116583	-0.000283417	-0.000313568	-0.000243216	-0.000194975	-0.000148744	-0.000174874	-0.000174874	-0.000275377
45.4188	-5.62814e-05	-8.64322e-05	-0.000287437	-0.000305528	-0.000245226	-0.000168844	-9.84925e-05	-0.000203015	-0.000203015	-0.000261307
45.425	-5.36013e-05	-0.000100503	-0.000309548	-0.000295477	-0.000269347	-0.000160804	-0.000150754	-0.000186935	-0.000186935	-0.000249246
45.4312	-3.68509e-05	-6.43216e-05	-0.000317588	-0.000263317	-0.000265327	-0.000110553	-0.000144724	-0.000178894	-0.000178894	-0.000249246
45.4375	-3.75209e-05	-8.24121e-05	-0.000321608	-0.000257286	-0.000261307	-0.000112563	-0.000176884	-0.000188945	-0.000188945	-0.000209045
45.4438	-3.28308e-05	-7.63819e-05	-0.000335678	-0.000267337	-0.000269347	-9.84925e-05	-0.000211055	-0.000156784	-0.000156784	-0.000215075
45.45	-3.21608e-05	-6.83417e-05	-0.000325628	-0.000277387	-0.000251256	-9.64824e-05	-0.000223116	-0.000186935	-0.000186935	-0.000213065
45.4562	-2.61307e-05	-9.24623e-05	-0.000303518	-0.000285427	-0.000231156	-7.8392e-05	-0.000235176	-0.000144724	-0.000144724	-0.000231156
45.4625	-2.68007e-05	-7.63819e-05	-0.000305528	-0.000307538	-0.000215075	-8.0402e-05	-0.000201005	-0.000192965	-0.000192965	-0.000231156
45.4688	-2.54606e-05	-9.24623e-05	-0.000323618	-0.000323618	-0.000225126	-7.63819e-05	-0.000223116	-0.000136683	-0.000136683	-0.000237186
45.475	-2.01005e-05	-6.43216e-05	-0.000319598	-0.000333668	-0.000217085	-6.03015e-05	-0.000182915	-0.000162814	-0.000162814	-0.000237186
45.4813	-2.68007e-05	-9.64824e-05	-0.000317588	-0.000333668	-0.000233166	-8.0402e-05	-0.000209045	-0.000124623	-0.000124623	-0.000223116
45.4875	-2.14405e-05	-6.63317e-05	-0.000331658	-0.000353769	-0.000245226	-6.43216e-05	-0.000190955	-0.000128643	-0.000128643	-0.000215075
45.4937	-2.88107e-05	-9.04523e-05	-0.000323618	-0.000349749	-0.000265327	-8.64322e-05	-0.000215075	-0.000124623	-0.000124623	-0.000184925
45.5	-1.74204e-05	-7.03518e-05	-0.000307538	-0.000335678	-0.000261307	-5.22613e-05	-0.000192965	-0.000108543	-0.000108543	-0.000188945
45.5063	-2.07705e-05	-7.63819e-05	-0.000295477	-0.000313568	-0.000257286	-6.23116e-05	-0.000178894	-0.000134673	-0.000134673	-0.000158794
45.5125	-1.34003e-05	-6.43216e-05	-0.000309548	-0.000319598	-0.000257286	-4.0201e-05	-0.000182915	-9.24623e-05	-9.24623e-05	-0.000168844
45.5187	-2.21106e-05	-7.03518e-05	-0.000299497	-0.000309548	-0.000263317	-6.63317e-05	-0.000148744	-0.000140704	-0.000140704	-0.000138693
45.525	-1.80905e-05	-8.84422e-05	-0.000297487	-0.000319598	-0.000281407	-5.42714e-05	-0.000170854	-8.44221e-05	-8.44221e-05	-0.000152764
45.5312	-2.41206e-05	-7.23618e-05	-0.000305528	-0.000323618	-0.000277387	-7.23618e-05	-0.000140704	-0.000126633	-0.000126633	-0.000142714
45.5375	-2.01005e-05	-0.000104523	-0.000315578	-0.000337688	-0.000297487	-6.03015e-05	-0.000203015	-7.43719e-05	-7.43719e-05	-0.000142714
45.5438	-1.40704e-05	-9.44724e-05	-0.000311558	-0.000335678	-0.000303518	-4.22111e-05	-0.000156784	-0.000110553	-0.000110553	-0.000130653
45.55	-1.94305e-05	-0.000118593	-0.000307538	-0.000325628	-0.000307538	-5.82915e-05	-0.000211055	-7.03518e-05	-7.03518e-05	-0.000114573
45.5562	-2.07705e-05	-0.000108543	-0.000305528	-0.000319598	-0.000289447	-6.23116e-05	-0.000184925	-8.0402e-05	-8.0402e-05	-9.84925e-05
45.5625	-3.21608e-05	-0.000130653	-0.000287437	-0.000321608	-0.000299497	-9.64824e-05	-0.000219095	-7.63819e-05	-7.63819e-05	-8.44221e-05
45.5688	-3.14908e-05	-0.000128643	-0.000295477	-0.000319598	-0.000291457	-9.44724e-05	-0.000209045	-5.42714e-05	-5.42714e-05	-9.24623e-05
45.575	-4.75712e-05	-0.000132663	-0.000281407	-0.000313568	-0.000273367	-0.000142714	-0.000231156	-7.8392e-05	-7.8392e-05	-8.24121e-05
45.5812	-3.8861e-05	-0.000142714	-0.000275377	-0.000303518	-0.000269347	-0.000116583	-0.000231156	-4.62312e-05	-4.62312e-05	-0.000116583
45.5875	-3.8861e-05	-0.000136683	-0.000263317	-0.000293467	-0.000265327	-0.000116583	-0.000215075	-8.64322e-05	-8.64322e-05	-0.000118593
45.5938	-2.54606e-05	-0.000182915	-0.000273367	-0.000289447	-0.000239196	-7.63819e-05	-0.000233166	-3.8191e-05	-3.8191e-05	-0.000120603
45.6	-2.41206e-05	-0.000184925	-0.000245226	-0.000293467	-0.000245226	-7.23618e-05	-0.000186935	-8.84422e-05	-8.84422e-05	-0.000132663
45.6063	-1.60804e-05	-0.000235176	-0.000239196	-0.000293467	-0.000249246	-4.82412e-05	-0.000223116	-3.8191e-05	-3.8191e-05	-0.000126633
45.6125	-8.71022e-06	-0.000227136	-0.000245226	-0.000303518	-0.000231156	-2.61307e-05	-0.000196985	-8.64322e-05	-8.64322e-05	-0.000140704
45.6187	-7.37018e-06	-0.000269347	-0.000267337	-0.000309548	-0.000217085	-2.21106e-05	-0.000241206	-6.23116e-05	-6.23116e-05	-0.000134673
45.625	-4.0201e-06	-0.000271357	-0.000263317	-0.000313568	-0.000231156	-1.20603e-05	-0.000221106	-8.44221e-05	-8.44221e-05	-0.000156784
45.6313	-9.38023e-06	-0.000287437	-0.000299497	-0.000299497	-0.000198995	-2.81407e-05	-0.000251256	-9.24623e-05	-9.24623e-05	-0.000126633
45.6375	4.0201e-06	-0.000279397	-0.000329648	-0.000287437	-0.000184925	1.20603e-05	-0.000257286	-8.44221e-05	-8.44221e-05	-0.000152764
45.6437	6.70017e-07	-0.000279397	-0.000335678	-0.000281407	-0.000178894	2.01005e-06	-0.000267337	-0.000112563	-0.000112563	-0.000132663
45.65	8.0402e-06	-0.000277387	-0.000319598	-0.000271357	-0.000186935	2.41206e-05	-0.000275377	-0.000100503	-0.000100503	-0.000152764
45.6562	6.70017e-06	-0.000239196	-0.000311558	-0.000255276	-0.000182915	2.01005e-05	-0.000263317	-0.000144724	-0.000144724	-0.000146734
45.6625	1.94305e-05	-0.000265327	-0.000273367	-0.000265327	-0.000196985	5.82915e-05	-0.000291457	-0.000112563	-0.000112563	-0.000158794
45.6688	1.20603e-05	-0.000255276	-0.000253266	-0.000263317	-0.000207035	3.61809e-05	-0.000241206	-0.000178894	-0.000178894	-0.000146734
45.675	1.20603e-05	-0.000297487	-0.000239196	-0.000257286	-0.000205025	3.61809e-05	-0.000259296	-0.000158794	-0.000158794	-0.000136683
45.6812	1.54104e-05	-0.000261307	-0.000233166	-0.000259296	-0.000190955	4.62312e-05	-0.000213065	-0.000190955	-0.000190955	-0.000140704
45.6875	1.34003e-05	-0.000297487	-0.000227136	-0.000267337	-0.000176884	4.0201e-05	-0.000225126	-0.000178894	-0.000178894	-0.000138693
45.6938	1.80905e-05	-0.000271357	-0.000209045	-0.000261307	-0.000156784	5.42714e-05	-0.000192965	-0.000182915	-0.000182915	-0.000164824
45.7	1.67504e-05	-0.000275377	-0.000196985	-0.000267337	-0.000146734	5.02513e-05	-0.000203015	-0.000178894	-0.000178894	-0.000186935
45.7062	2.47906e-05	-0.000265327	-0.000176884	-0.000253266	-0.000144724	7.43719e-05	-0.000207035	-0.000146734	-0.000146734	-0.000217085
45.7125	1.67504e-05	-0.000287437	-0.000162814	-0.000223116	-0.000148744	5.02513e-05	-0.000190955	-0.000168844	-0.000168844	-0.000227136
45.7188	1.74204e-05	-0.000301508	-0.000144724	-0.000205025	-0.000144724	5.22613e-05	-0.000207035	-0.000114573	-0.000114573	-0.000253266
45.725	4.0201e-06	-0.000289447	-0.000154774	-0.000182915	-0.000142714	1.20603e-05	-0.000170854	-0.000162814	-0.000162814	-0.000271357
45.7313	7.37018e-06	-0.000321608	-0.000136683	-0.000168844	-0.000152764	2.21106e-05	-0.000203015	-0.000124623	-0.000124623	-0.000279397
45.7375	1.34003e-06	-0.000299497	-0.000130653	-0.000170854	-0.000150754	4.0201e-06	-0.000142714	-0.000162814	-0.000162814	-0.000293467
45.7437	-1.34003e-06	-0.000329648	-0.000124623	-0.000188945	-0.000162814	-4.0201e-06	-0.000186935	-0.000146734	-0.000146734	-0.000273367
45.75	-2.68007e-06	-0.000297487	-0.000126633	-0.000184925	-0.000170854	-8.0402e-06	-0.000136683	-0.000213065	-0.000213065	-0.000271357
45.7563	-3.35008e-06	-0.000313568	-0.000114573	-0.000209045	-0.000180905	-1.00503e-05	-0.000160804	-0.000209045	-0.000209045	-0.000251256
45.7625	-3.35008e-06	-0.000285427	-0.000116583	-0.000223116	-0.000182915	-1.00503e-05	-0.000124623	-0.000207035	-0.000207035	-0.000251256
45.7687	-1.34003e-05	-0.000289447	-0.000112563	-0.000229146	-0.000188945	-4.0201e-05	-0.000128643	-0.000223116	-0.000223116	-0.000225126
45.775	-1.00503e-05	-0.000289447	-0.000114573	-0.000247236	-0.000188945	-3.01508e-05	-0.000118593	-0.000182915	-0.000182915	-0.000265327
45.7812	-1.40704e-05	-0.000279397	-0.000106533	-0.000247236	-0.000192965	-4.22111e-05	-9.44724e-05	-0.000196985	-0.000196985	-0.000261307
45.7875	-1.34003e-05	-0.000295477	-0.000114573	-0.000225126	-0.000205025	-4.0201e-05	-0.000100503	-0.000134673	-0.000134673	-0.000271357
45.7938	-1.80905e-05	-0.000273367	-9.64824e-05	-0.000207035	-0.000198995	-5.42714e-05	-6.63317e-05	-0.000190955	-0.000190955	-0.000269347
45.8	-1.27303e-05	-0.000297487	-9.64824e-05	-0.000205025	-0.000209045	-3.8191e-05	-0.000108543	-0.000144724	-0.000144724	-0.000291457
45.8062	-1.20603e-05	-0.000255276	-8.64322e-05	-0.000174874	-0.000207035	-3.61809e-05	-7.63819e-05	-0.000184925	-0.000184925	-0.000281407
45.8125	-1.54104e-05	-0.000291457	-0.000106533	-0.000180905	-0.000215075	-4.62312e-05	-0.000138693	-0.000140704	-0.000140704	-0.000297487
45.8188	-1.40704e-05	-0.000271357	-0.000106533	-0.000178894	-0.000215075	-4.22111e-05	-0.000116583	-0.000162814	-0.000162814	-0.000297487
45.825	-1.80905e-05	-0.000305528	-0.000122613	-0.000184925	-0.000231156	-5.42714e-05	-0.000144724	-0.000148744	-0.000148744	-0.000309548
45.8312	-1.74204e-05	-0.000281407	-0.000142714	-0.000182915	-0.000217085	-5.22613e-05	-0.000128643	-0.000150754	-0.000150754	-0.000313568
45.8375	-2.61307e-05	-0.000287437	-0.000168844	-0.000190955	-0.000225126	-7.8392e-05	-0.000124623	-0.000168844	-0.000168844	-0.000293467
45.8438	-2.01005e-05	-0.000285427	-0.000184925	-0.000196985	-0.000233166	-6.03015e-05	-0.000120603	-0.000144724	-0.000144724	-0.000289447
45.85	-1.94305e-05	-0.000259296	-0.000196985	-0.000221106	-0.000227136	-5.82915e-05	-9.64824e-05	-0.000203015	-0.000203015	-0.000275377
45.8563	-1.40704e-05	-0.000253266	-0.000221106	-0.000223116	-0.000229146	-4.22111e-05	-0.000122613	-0.000146734	-0.000146734	-0.000249246
45.8625	-1.94305e-05	-0.000239196	-0.000223116	-0.000239196	-0.000231156	-5.82915e-05	-7.23618e-05	-0.000192965	-0.000192965	-0.000231156
45.8687	-1.20603e-05	-0.000267337	-0.000229146	-0.000245226	-0.000239196	-3.61809e-05	-0.000128643	-0.000150754	-0.000150754	-0.000227136
45.875	-1.07203e-05	-0.000239196	-0.000211055	-0.000245226	-0.000225126	-3.21608e-05	-9.64824e-05	-0.000198995	-0.000198995	-0.000215075
45.8813	-1.74204e-05	-0.000273367	-0.000223116	-0.000239196	-0.000243216	-5.22613e-05	-0.000142714	-0.000150754	-0.000150754	-0.000203015
45.8875	-1.27303e-05	-0.000253266	-0.000237186	-0.000267337	-0.000235176	-3.8191e-05	-0.000120603	-0.000166834	-0.000166834	-0.000207035
45.8937	-1.74204e-05	-0.000253266	-0.000261307	-0.000259296	-0.000263317	-5.22613e-05	-0.000152764	-0.000154774	-0.000154774	-0.000178894
45.9	-2.07705e-05	-0.000213065	-0.000273367	-0.000279397	-0.000251256	-6.23116e-05	-0.000132663	-0.000140704	-0.000140704	-0.000184925
45.9062	-2.68007e-05	-0.000190955	-0.000311558	-0.000283417	-0.000259296	-8.0402e-05	-0.000126633	-0.000142714	-0.000142714	-0.000146734
45.9125	-2.34506e-05	-0.000180905	-0.000317588	-0.000275377	-0.000249246	-7.03518e-05	-0.000140704	-0.000102513	-0.000102513	-0.000140704
45.9188	-3.21608e-05	-0.000166834	-0.000313568	-0.000251256	-0.000253266	-9.64824e-05	-0.000118593	-0.000120603	-0.000120603	-0.000124623
45.925	-2.81407e-05	-0.000176884	-0.000305528	-0.000265327	-0.000247236	-8.44221e-05	-0.000166834	-6.03015e-05	-6.03015e-05	-0.000144724
45.9312	-2.41206e-05	-0.000170854	-0.000295477	-0.000267337	-0.000257286	-7.23618e-05	-0.000138693	-9.64824e-05	-9.64824e-05	-0.000138693
45.9375	-1.60804e-05	-0.000184925	-0.000273367	-0.000277387	-0.000271357	-4.82412e-05	-0.000198995	-5.02513e-05	-5.02513e-05	-0.000160804
45.9438	-8.0402e-06	-0.000160804	-0.000269347	-0.000287437	-0.000269347	-2.41206e-05	-0.000172864	-8.84422e-05	-8.84422e-05	-0.000172864
45.95	-6.03015e-06	-0.000176884	-0.000259296	-0.000299497	-0.000259296	-1.80905e-05	-0.000229146	-8.0402e-05	-8.0402e-05	-0.000170854
45.9562	6.70017e-07	-0.000162814	-0.000247236	-0.000289447	-0.000239196	2.01005e-06	-0.000198995	-9.64824e-05	-9.64824e-05	-0.000162814
45.9625	-7.37018e-06	-0.000174874	-0.000245226	-0.000285427	-0.000233166	-2.21106e-05	-0.000227136	-9.44724e-05	-9.44724e-05	-0.000154774
45.9688	-7.37018e-06	-0.000192965	-0.000245226	-0.000285427	-0.000205025	-2.21106e-05	-0.000211055	-9.04523e-05	-9.04523e-05	-0.000166834
45.975	-2.14405e-05	-0.000192965	-0.000241206	-0.000293467	-0.000215075	-6.43216e-05	-0.000205025	-0.000128643	-0.000128643	-0.000164824
45.9813	-1.74204e-05	-0.000194975	-0.000247236	-0.000297487	-0.000219095	-5.22613e-05	-0.000213065	-7.63819e-05	-7.63819e-05	-0.000168844
45.9875	-2.21106e-05	-0.000188945	-0.000249246	-0.000313568	-0.000221106	-6.63317e-05	-0.000203015	-0.000116583	-0.000116583	-0.000156784
45.9937	-1.47404e-05	-0.000205025	-0.000255276	-0.000323618	-0.000207035	-4.42211e-05	-0.000225126	-5.22613e-05	-5.22613e-05	-0.000168844
46	-2.54606e-05	-0.000166834	-0.000249246	-0.000325628	-0.000217085	-7.63819e-05	-0.000196985	-8.84422e-05	-8.84422e-05	-0.000130653
46.0063	-2.61307e-05	-0.000192965	-0.000247236	-0.000327638	-0.000207035	-7.8392e-05	-0.000241206	-2.01005e-05	-2.01005e-05	-0.000110553
46.0125	-2.81407e-05	-0.000164824	-0.000237186	-0.000321608	-0.000219095	-8.44221e-05	-0.000217085	-7.03518e-05	-7.03518e-05	-0.000100503
46.0187	-2.47906e-05	-0.000186935	-0.000255276	-0.000315578	-0.000231156	-7.43719e-05	-0.000241206	-5.62814e-05	-5.62814e-05	-9.04523e-05
46.025	-1.94305e-05	-0.000168844	-0.000265327	-0.000307538	-0.000249246	-5.82915e-05	-0.000229146	-9.04523e-05	-9.04523e-05	-7.43719e-05
46.0312	-2.27806e-05	-0.000190955	-0.000271357	-0.000315578	-0.000255276	-6.83417e-05	-0.000233166	-9.04523e-05	-9.04523e-05	-6.83417e-05
46.0375	-1.60804e-05	-0.000184925	-0.000275377	-0.000303518	-0.000261307	-4.82412e-05	-0.000237186	-8.44221e-05	-8.44221e-05	-7.03518e-05
46.0438	-2.41206e-05	-0.000188945	-0.000321608	-0.000305528	-0.000253266	-7.23618e-05	-0.000213065	-0.000120603	-0.000120603	-7.03518e-05
46.05	-2.41206e-05	-0.000188945	-0.000311558	-0.000297487	-0.000239196	-7.23618e-05	-0.000225126	-9.24623e-05	-9.24623e-05	-9.24623e-05
46.0562	-3.21608e-05	-0.000184925	-0.000307538	-0.000275377	-0.000237186	-9.64824e-05	-0.000178894	-0.000138693	-0.000138693	-9.44724e-05
46.0625	-2.47906e-05	-0.000211055	-0.000313568	-0.000263317	-0.000237186	-7.43719e-05	-0.000233166	-0.000110553	-0.000110553	-0.000114573
46.0688	-2.81407e-05	-0.000188945	-0.000317588	-0.000263317	-0.000217085	-8.44221e-05	-0.000178894	-0.000168844	-0.000168844	-0.000128643
46.075	-2.54606e-05	-0.000229146	-0.000293467	-0.000263317	-0.000217085	-7.63819e-05	-0.000219095	-0.000142714	-0.000142714	-0.000126633
46.0812	-2.74707e-05	-0.000211055	-0.000287437	-0.000253266	-0.000231156	-8.24121e-05	-0.000192965	-0.000188945	-0.000188945	-0.000128643
46.0875	-3.48409e-05	-0.000237186	-0.000291457	-0.000281407	-0.000217085	-0.000104523	-0.000243216	-0.000186935	-0.000186935	-0.000120603
46.0938	-3.08208e-05	-0.000219095	-0.000289447	-0.000265327	-0.000215075	-9.24623e-05	-0.000221106	-0.000196985	-0.000196985	-0.000140704
46.1	-3.61809e-05	-0.000237186	-0.000279397	-0.000263317	-0.000225126	-0.000108543	-0.000245226	-0.000223116	-0.000223116	-0.000132663
46.1063	-3.61809e-05	-0.000237186	-0.000245226	-0.000253266	-0.000219095	-0.000108543	-0.000249246	-0.000205025	-0.000205025	-0.000156784
46.1125	-4.62312e-05	-0.000237186	-0.000235176	-0.000269347	-0.000215075	-0.000138693	-0.000251256	-0.000227136	-0.000227136	-0.000142714
46.1187	-4.48911e-05	-0.000235176	-0.000207035	-0.000251256	-0.000205025	-0.000134673	-0.000269347	-0.000174874	-0.000174874	-0.000166834
46.125	-5.49414e-05	-0.000225126	-0.000184925	-0.000279397	-0.000188945	-0.000164824	-0.000233166	-0.000225126	-0.000225126	-0.000158794
46.1313	-5.62814e-05	-0.000241206	-0.000162814	-0.000273367	-0.000192965	-0.000168844	-0.000273367	-0.000150754	-0.000150754	-0.000160804
46.1375	-6.16415e-05	-0.000215075	-0.000152764	-0.000269347	-0.000180905	-0.000184925	-0.000227136	-0.000178894	-0.000178894	-0.000162814
46.1437	-6.09715e-05	-0.000249246	-0.000134673	-0.000251256	-0.000180905	-0.000182915	-0.000245226	-0.000128643	-0.000128643	-0.000178894
46.15	-6.29816e-05	-0.000233166	-0.000104523	-0.000239196	-0.000180905	-0.000188945	-0.000201005	-0.000146734	-0.000146734	-0.000178894
46.1562	-7.30318e-05	-0.000255276	-9.24623e-05	-0.000198995	-0.000194975	-0.000219095	-0.000219095	-0.000116583	-0.000116583	-0.000176884
46.1625	-7.16918e-05	-0.000237186	-8.84422e-05	-0.000186935	-0.000186935	-0.000215075	-0.000182915	-0.000120603	-0.000120603	-0.000194975
46.1688	-6.83417e-05	-0.000243216	-9.04523e-05	-0.000186935	-0.000188945	-0.000205025	-0.000188945	-0.000118593	-0.000118593	-0.000188945
46.175	-5.76214e-05	-0.000221106	-7.23618e-05	-0.000178894	-0.000174874	-0.000172864	-0.000190955	-7.8392e-05	-7.8392e-05	-0.000201005
46.1812	-5.69514e-05	-0.000211055	-6.23116e-05	-0.000162814	-0.000178894	-0.000170854	-0.000174874	-0.000106533	-0.000106533	-0.000211055
46.1875	-4.0871e-05	-0.000217085	-3.21608e-05	-0.000172864	-0.000180905	-0.000122613	-0.000190955	-5.42714e-05	-5.42714e-05	-0.000215075
46.1938	-3.75209e-05	-0.000196985	6.03015e-06	-0.000180905	-0.000174874	-0.000112563	-0.000150754	-8.84422e-05	-8.84422e-05	-0.000221106
46.2	-3.8861e-05	-0.000203015	3.21608e-05	-0.000180905	-0.000168844	-0.000116583	-0.000164824	-3.61809e-05	-3.61809e-05	-0.000217085
46.2062	-4.1541e-05	-0.000178894	2.21106e-05	-0.000164824	-0.000166834	-0.000124623	-0.000110553	-8.24121e-05	-8.24121e-05	-0.000215075
46.2125	-4.1541e-05	-0.000194975	1.60804e-05	-0.000182915	-0.000164824	-0.000124623	-0.000144724	-3.61809e-05	-3.61809e-05	-0.000205025
46.2188	-4.1541e-05	-0.000134673	-8.0402e-06	-0.000180905	-0.000140704	-0.000124623	-0.000100503	-5.62814e-05	-5.62814e-05	-0.000215075
46.225	-5.02513e-05	-0.000138693	-2.21106e-05	-0.000180905	-0.000152764	-0.000150754	-0.000124623	-4.62312e-05	-4.62312e-05	-0.000203015
46.2313	-5.22613e-05	-0.000104523	-4.82412e-05	-0.000182915	-0.000172864	-0.000156784	-0.000114573	-4.82412e-05	-4.82412e-05	-0.000215075
46.2375	-6.23116e-05	-9.64824e-05	-5.22613e-05	-0.000196985	-0.000188945	-0.000186935	-0.000114573	-6.43216e-05	-6.43216e-05	-0.000209045
46.2437	-6.09715e-05	-5.62814e-05	-7.8392e-05	-0.000188945	-0.000194975	-0.000182915	-0.000100503	-4.0201e-05	-4.0201e-05	-0.000223116
46.25	-6.43216e-05	-5.02513e-05	-6.83417e-05	-0.000182915	-0.000207035	-0.000192965	-8.44221e-05	-7.43719e-05	-7.43719e-05	-0.000225126
46.2563	-5.82915e-05	-5.22613e-05	-9.04523e-05	-0.000176884	-0.000192965	-0.000174874	-0.000114573	-4.22111e-05	-4.22111e-05	-0.000245226
46.2625	-5.49414e-05	-3.01508e-05	-8.64322e-05	-0.000180905	-0.000184925	-0.000164824	-8.24121e-05	-7.43719e-05	-7.43719e-05	-0.000237186
46.2687	-5.15913e-05	-4.22111e-05	-0.000102513	-0.000213065	-0.000178894	-0.000154774	-0.000116583	-1.60804e-05	-1.60804e-05	-0.000233166
46.275	-5.02513e-05	-3.01508e-05	-0.000118593	-0.000241206	-0.000186935	-0.000150754	-8.24121e-05	-5.82915e-05	-5.82915e-05	-0.000223116
46.2812	-5.49414e-05	-6.23116e-05	-0.000144724	-0.000267337	-0.000196985	-0.000164824	-0.000124623	-2.81407e-05	-2.81407e-05	-0.000227136
46.2875	-5.29313e-05	-4.42211e-05	-0.000158794	-0.000291457	-0.000196985	-0.000158794	-8.44221e-05	-1.80905e-05	-1.80905e-05	-0.000211055
46.2938	-6.23116e-05	-5.62814e-05	-0.000178894	-0.000301508	-0.000209045	-0.000186935	-9.24623e-05	-2.41206e-05	-2.41206e-05	-0.000205025
46.3	-5.42714e-05	-4.22111e-05	-0.000184925	-0.000283417	-0.000215075	-0.000162814	-8.84422e-05	-2.61307e-05	-2.61307e-05	-0.000245226
46.3062	-5.62814e-05	-5.82915e-05	-0.000194975	-0.000283417	-0.000225126	-0.000168844	-9.44724e-05	-5.62814e-05	-5.62814e-05	-0.000251256
46.3125	-4.95812e-05	-4.82412e-05	-0.000215075	-0.000257286	-0.000223116	-0.000148744	-0.000100503	-2.41206e-05	-2.41206e-05	-0.000245226
46.3188	-4.75712e-05	-4.42211e-05	-0.000237186	-0.000251256	-0.000253266	-0.000142714	-8.44221e-05	-8.84422e-05	-8.84422e-05	-0.000247236
46.325	-3.8191e-05	-7.03518e-05	-0.000261307	-0.000227136	-0.000273367	-0.000114573	-0.000124623	-6.43216e-05	-6.43216e-05	-0.000253266
46.3312	-4.1541e-05	-7.23618e-05	-0.000281407	-0.000231156	-0.000295477	-0.000124623	-9.24623e-05	-0.000126633	-0.000126633	-0.000227136
46.3375	-4.42211e-05	-9.24623e-05	-0.000287437	-0.000225126	-0.000303518	-0.000132663	-0.000142714	-8.0402e-05	-8.0402e-05	-0.000219095
46.3438	-4.82412e-05	-7.23618e-05	-0.000287437	-0.000237186	-0.000323618	-0.000144724	-0.000128643	-0.000110553	-0.000110553	-0.000217085
46.35	-5.76214e-05	-9.44724e-05	-0.000295477	-0.000231156	-0.000329648	-0.000172864	-0.000182915	-8.64322e-05	-8.64322e-05	-0.000211055
46.3563	-6.03015e-05	-7.8392e-05	-0.000299497	-0.000239196	-0.000319598	-0.000180905	-0.000162814	-8.84422e-05	-8.84422e-05	-0.000207035
46.3625	-7.23618e-05	-8.84422e-05	-0.000307538	-0.000241206	-0.000317588	-0.000217085	-0.000194975	-9.24623e-05	-9.24623e-05	-0.000182915
46.3687	-6.36516e-05	-8.0402e-05	-0.000313568	-0.000227136	-0.000319598	-0.000190955	-0.000170854	-9.44724e-05	-9.44724e-05	-0.000172864
46.375	-6.83417e-05	-9.24623e-05	-0.000319598	-0.000241206	-0.000323618	-0.000205025	-0.000150754	-0.000140704	-0.000140704	-0.000168844
46.3813	-5.82915e-05	-0.000106533	-0.000329648	-0.000237186	-0.000323618	-0.000174874	-0.000154774	-9.44724e-05	-9.44724e-05	-0.000162814
46.3875	-6.23116e-05	-9.84925e-05	-0.000331658	-0.000231156	-0.000319598	-0.000186935	-0.000124623	-0.000130653	-0.000130653	-0.000172864
46.3937	-5.02513e-05	-0.000116583	-0.000315578	-0.000215075	-0.000311558	-0.000150754	-0.000164824	-8.0402e-05	-8.0402e-05	-0.000178894
46.4	-5.42714e-05	-9.44724e-05	-0.000321608	-0.000207035	-0.000301508	-0.000162814	-0.000136683	-0.000118593	-0.000118593	-0.000180905
46.4062	-4.62312e-05	-0.000122613	-0.000335678	-0.000182915	-0.000305528	-0.000138693	-0.000192965	-6.63317e-05	-6.63317e-05	-0.000160804
46.4125	-4.69012e-05	-0.000102513	-0.000337688	-0.000172864	-0.000287437	-0.000140704	-0.000164824	-0.000104523	-0.000104523	-0.000164824
46.4188	-4.0871e-05	-0.000134673	-0.000331658	-0.000184925	-0.000297487	-0.000122613	-0.000213065	-9.04523e-05	-9.04523e-05	-0.000132663
46.425	-3.68509e-05	-0.000132663	-0.000339698	-0.000178894	-0.000291457	-0.000110553	-0.000178894	-0.000108543	-0.000108543	-0.000132663
46.4312	-4.22111e-05	-0.000166834	-0.000331658	-0.000196985	-0.000303518	-0.000126633	-0.000211055	-0.000118593	-0.000118593	-0.000124623
46.4375	-3.8191e-05	-0.000164824	-0.000329648	-0.000201005	-0.000291457	-0.000114573	-0.000205025	-0.000112563	-0.000112563	-0.000138693
46.4438	-4.0871e-05	-0.000176884	-0.000313568	-0.000235176	-0.000301508	-0.000122613	-0.000196985	-0.000152764	-0.000152764	-0.000124623
46.45	-3.28308e-05	-0.000184925	-0.000323618	-0.000239196	-0.000271357	-9.84925e-05	-0.000221106	-0.000110553	-0.000110553	-0.000138693
46.4562	-2.88107e-05	-0.000154774	-0.000331658	-0.000263317	-0.000265327	-8.64322e-05	-0.000211055	-0.000138693	-0.000138693	-0.000132663
46.4625	-1.87605e-05	-0.000168844	-0.000331658	-0.000249246	-0.000235176	-5.62814e-05	-0.000261307	-8.0402e-05	-8.0402e-05	-0.000140704
46.4688	-1.87605e-05	-0.000146734	-0.000337688	-0.000267337	-0.000219095	-5.62814e-05	-0.000229146	-0.000132663	-0.000132663	-0.000140704
46.475	-1.34003e-05	-0.000146734	-0.000343719	-0.000253266	-0.000207035	-4.0201e-05	-0.000283417	-8.24121e-05	-8.24121e-05	-0.000154774
46.4813	-1.20603e-05	-0.000128643	-0.000325628	-0.000253266	-0.000201005	-3.61809e-05	-0.000243216	-0.000122613	-0.000122613	-0.000166834
46.4875	-1.74204e-05	-0.000166834	-0.000305528	-0.000267337	-0.000196985	-5.22613e-05	-0.000271357	-0.000128643	-0.000128643	-0.000176884
46.4937	-1.60804e-05	-0.000130653	-0.000295477	-0.000277387	-0.000182915	-4.82412e-05	-0.000239196	-0.000126633	-0.000126633	-0.000182915
46.5	-1.74204e-05	-0.000128643	-0.000293467	-0.000285427	-0.000172864	-5.22613e-05	-0.000257286	-0.000144724	-0.000144724	-0.000170854
46.5063	-1.07203e-05	-0.000130653	-0.000283417	-0.000283417	-0.000156784	-3.21608e-05	-0.000239196	-0.000134673	-0.000134673	-0.000164824
46.5125	-2.14405e-05	-0.000132663	-0.000283417	-0.000293467	-0.000144724	-6.43216e-05	-0.000217085	-0.000176884	-0.000176884	-0.000154774
46.5187	-1.47404e-05	-0.000134673	-0.000281407	-0.000289447	-0.000136683	-4.42211e-05	-0.000237186	-0.000112563	-0.000112563	-0.000142714
46.525	-1.74204e-05	-0.000152764	-0.000279397	-0.000315578	-0.000148744	-5.22613e-05	-0.000188945	-0.000172864	-0.000172864	-0.000134673
46.5312	-1.80905e-05	-0.000182915	-0.000243216	-0.000301508	-0.000148744	-5.42714e-05	-0.000203015	-0.000106533	-0.000106533	-0.000120603
46.5375	-2.21106e-05	-0.000176884	-0.000225126	-0.000305528	-0.000142714	-6.63317e-05	-0.000154774	-0.000144724	-0.000144724	-0.000118593
46.5438	-1.60804e-05	-0.000211055	-0.000211055	-0.000295477	-0.000166834	-4.82412e-05	-0.000190955	-9.64824e-05	-9.64824e-05	-9.44724e-05
46.55	-1.47404e-05	-0.000205025	-0.000190955	-0.000279397	-0.000156784	-4.42211e-05	-0.000138693	-0.000140704	-0.000140704	-0.000100503
46.5562	-1.54104e-05	-0.000241206	-0.000170854	-0.000271357	-0.000168844	-4.62312e-05	-0.000168844	-0.000140704	-0.000140704	-8.64322e-05
46.5625	-4.69012e-06	-0.000237186	-0.000162814	-0.000275377	-0.000168844	-1.40704e-05	-0.000146734	-0.000160804	-0.000160804	-0.000106533
46.5688	-6.70017e-06	-0.000253266	-0.000148744	-0.000279397	-0.000184925	-2.01005e-05	-0.000160804	-0.000190955	-0.000190955	-0.000106533
46.575	-4.69012e-06	-0.000239196	-0.000130653	-0.000273367	-0.000170854	-1.40704e-05	-0.000180905	-0.000168844	-0.000168844	-0.000138693
46.5812	-1.34003e-05	-0.000245226	-0.000124623	-0.000277387	-0.000174874	-4.0201e-05	-0.000160804	-0.000205025	-0.000205025	-0.000156784
46.5875	-1.07203e-05	-0.000239196	-0.000100503	-0.000263317	-0.000160804	-3.21608e-05	-0.000186935	-0.000150754	-0.000150754	-0.000160804
46.5938	-1.74204e-05	-0.000249246	-8.64322e-05	-0.000271357	-0.000172864	-5.22613e-05	-0.000164824	-0.000201005	-0.000201005	-0.000176884
46.6	-1.80905e-05	-0.000267337	-8.24121e-05	-0.000251256	-0.000178894	-5.42714e-05	-0.000198995	-0.000154774	-0.000154774	-0.000201005
46.6063	-1.40704e-05	-0.000247236	-8.0402e-05	-0.000243216	-0.000192965	-4.22111e-05	-0.000142714	-0.000188945	-0.000188945	-0.000219095
46.6125	-1.13903e-05	-0.000265327	-7.03518e-05	-0.000235176	-0.000219095	-3.41709e-05	-0.000190955	-0.000150754	-0.000150754	-0.000209045
46.6187	-6.70017e-06	-0.000243216	-8.44221e-05	-0.000225126	-0.000235176	-2.01005e-05	-0.000122613	-0.000178894	-0.000178894	-0.000239196
46.625	-1.00503e-05	-0.000241206	-6.83417e-05	-0.000203015	-0.000239196	-3.01508e-05	-0.000138693	-0.000166834	-0.000166834	-0.000235176
46.6313	6.70017e-07	-0.000201005	-4.42211e-05	-0.000201005	-0.000233166	2.01005e-06	-0.000108543	-0.000154774	-0.000154774	-0.000247236
46.6375	-2.68007e-06	-0.000211055	-2.61307e-05	-0.000211055	-0.000239196	-8.0402e-06	-0.000106533	-0.000188945	-0.000188945	-0.000241206
46.6437	2.01005e-06	-0.000203015	-1.60804e-05	-0.000207035	-0.000229146	6.03015e-06	-0.000116583	-0.000168844	-0.000168844	-0.000251256
46.65	-1.34003e-06	-0.000196985	1.00503e-05	-0.000213065	-0.000237186	-4.0201e-06	-0.000122613	-0.000198995	-0.000198995	-0.000247236
46.6562	1.34003e-06	-0.000213065	-1.80905e-05	-0.000211055	-0.000237186	4.0201e-06	-0.000144724	-0.000134673	-0.000134673	-0.000259296
46.6625	-6.70017e-06	-0.000221106	-3.61809e-05	-0.000209045	-0.000245226	-2.01005e-05	-0.000118593	-0.000166834	-0.000166834	-0.000239196
46.6688	-6.03015e-06	-0.000247236	-5.42714e-05	-0.000194975	-0.000237186	-1.80905e-05	-0.000174874	-8.64322e-05	-8.64322e-05	-0.000231156
46.675	-6.70017e-06	-0.000221106	-5.82915e-05	-0.000211055	-0.000241206	-2.01005e-05	-0.000122613	-0.000104523	-0.000104523	-0.000237186
46.6812	-8.0402e-06	-0.000249246	-6.63317e-05	-0.000209045	-0.000229146	-2.41206e-05	-0.000172864	-6.63317e-05	-6.63317e-05	-0.000239196
46.6875	-6.70017e-07	-0.000221106	-6.03015e-05	-0.000196985	-0.000201005	-2.01005e-06	-0.000142714	-7.63819e-05	-7.63819e-05	-0.000241206
46.6938	6.70017e-07	-0.000243216	-6.83417e-05	-0.000207035	-0.000192965	2.01005e-06	-0.000184925	-5.82915e-05	-5.82915e-05	-0.000235176
46.7	7.37018e-06	-0.000229146	-5.62814e-05	-0.000207035	-0.000194975	2.21106e-05	-0.000170854	-7.43719e-05	-7.43719e-05	-0.000243216
46.7062	8.0402e-06	-0.000249246	-6.83417e-05	-0.000192965	-0.000178894	2.41206e-05	-0.000182915	-0.000114573	-0.000114573	-0.000247236
46.7125	1.87605e-05	-0.000239196	-8.0402e-05	-0.000186935	-0.000184925	5.62814e-05	-0.000170854	-0.000102513	-0.000102513	-0.000245226
46.7188	1.54104e-05	-0.000249246	-8.64322e-05	-0.000211055	-0.000194975	4.62312e-05	-0.000158794	-0.000164824	-0.000164824	-0.000235176
46.725	1.74204e-05	-0.000261307	-9.04523e-05	-0.000194975	-0.000196985	5.22613e-05	-0.000186935	-0.000146734	-0.000146734	-0.000241206
46.7313	1.13903e-05	-0.000233166	-0.000118593	-0.000205025	-0.000196985	3.41709e-05	-0.000152764	-0.000194975	-0.000194975	-0.000235176
46.7375	9.38023e-06	-0.000235176	-0.000138693	-0.000205025	-0.000207035	2.81407e-05	-0.000190955	-0.000158794	-0.000158794	-0.000217085
46.7437	7.37018e-06	-0.000223116	-0.000168844	-0.000201005	-0.000184925	2.21106e-05	-0.000158794	-0.000184925	-0.000184925	-0.000207035
46.75	0	-0.000225126	-0.000156784	-0.000196985	-0.000201005	0	-0.000186935	-0.000158794	-0.000158794	-0.000203015
46.7563	4.0201e-06	-0.000201005	-0.000156784	-0.000213065	-0.000188945	1.20603e-05	-0.000138693	-0.000164824	-0.000164824	-0.000207035
46.7625	1.34003e-06	-0.000221106	-0.000150754	-0.000211055	-0.000190955	4.0201e-06	-0.000168844	-0.000170854	-0.000170854	-0.000194975
46.7687	7.37018e-06	-0.000231156	-0.000136683	-0.000209045	-0.000188945	2.21106e-05	-0.000170854	-0.000150754	-0.000150754	-0.000217085
46.775	-2.01005e-06	-0.000237186	-0.000118593	-0.000205025	-0.000221106	-6.03015e-06	-0.000201005	-0.000180905	-0.000180905	-0.000221106
46.7812	6.70017e-07	-0.000241206	-0.000138693	-0.000196985	-0.000227136	2.01005e-06	-0.000229146	-0.000132663	-0.000132663	-0.000221106
46.7875	-9.38023e-06	-0.000237186	-0.000144724	-0.000180905	-0.000263317	-2.81407e-05	-0.000215075	-0.000182915	-0.000182915	-0.000221106
46.7938	-1.47404e-05	-0.000261307	-0.000146734	-0.000176884	-0.000273367	-4.42211e-05	-0.000237186	-0.000126633	-0.000126633	-0.000227136
46.8	-2.27806e-05	-0.000237186	-0.000170854	-0.000178894	-0.000299497	-6.83417e-05	-0.000190955	-0.000170854	-0.000170854	-0.000207035
46.8062	-2.14405e-05	-0.000249246	-0.000186935	-0.000198995	-0.000301508	-6.43216e-05	-0.000231156	-0.000104523	-0.000104523	-0.000209045
46.8125	-1.87605e-05	-0.000223116	-0.000194975	-0.000192965	-0.000311558	-5.62814e-05	-0.000205025	-0.000148744	-0.000148744	-0.000223116
46.8188	-1.80905e-05	-0.000231156	-0.000198995	-0.000203015	-0.000317588	-5.42714e-05	-0.000263317	-0.000106533	-0.000106533	-0.000213065
46.825	-7.37018e-06	-0.000184925	-0.000219095	-0.000209045	-0.000321608	-2.21106e-05	-0.000249246	-9.84925e-05	-9.84925e-05	-0.000219095
46.8312	-1.00503e-05	-0.000182915	-0.000217085	-0.000225126	-0.000329648	-3.01508e-05	-0.000259296	-7.43719e-05	-7.43719e-05	-0.000207035
46.8375	-5.36013e-06	-0.000172864	-0.000215075	-0.000227136	-0.000327638	-1.60804e-05	-0.000245226	-6.63317e-05	-6.63317e-05	-0.000190955
46.8438	-8.71022e-06	-0.000178894	-0.000223116	-0.000245226	-0.000321608	-2.61307e-05	-0.000223116	-8.44221e-05	-8.44221e-05	-0.000158794
46.85	-4.69012e-06	-0.000190955	-0.000237186	-0.000251256	-0.000307538	-1.40704e-05	-0.000239196	-5.62814e-05	-5.62814e-05	-0.000150754
46.8563	-1.20603e-05	-0.000207035	-0.000257286	-0.000271357	-0.000303518	-3.61809e-05	-0.000196985	-0.000110553	-0.000110553	-0.000142714
46.8625	-1.00503e-05	-0.000221106	-0.000281407	-0.000265327	-0.000271357	-3.01508e-05	-0.000245226	-6.83417e-05	-6.83417e-05	-0.000156784
46.8687	-1.54104e-05	-0.000211055	-0.000311558	-0.000265327	-0.000259296	-4.62312e-05	-0.000194975	-0.000116583	-0.000116583	-0.000160804
46.875	-2.21106e-05	-0.000231156	-0.000327638	-0.000259296	-0.000261307	-6.63317e-05	-0.000241206	-8.44221e-05	-8.44221e-05	-0.000160804
46.8813	-2.47906e-05	-0.000221106	-0.000345729	-0.000279397	-0.000243216	-7.43719e-05	-0.000188945	-0.000106533	-0.000106533	-0.000160804
46.8875	-2.81407e-05	-0.000235176	-0.000357789	-0.000275377	-0.000241206	-8.44221e-05	-0.000227136	-0.000106533	-0.000106533	-0.000144724
46.8937	-2.54606e-05	-0.000227136	-0.000345729	-0.000287437	-0.000245226	-7.63819e-05	-0.000211055	-0.000130653	-0.000130653	-0.000124623
46.9	-3.41709e-05	-0.000241206	-0.000345729	-0.000291457	-0.000253266	-0.000102513	-0.000235176	-0.000152764	-0.000152764	-0.000122613
46.9062	-2.61307e-05	-0.000257286	-0.000347739	-0.000303518	-0.000241206	-7.8392e-05	-0.000231156	-0.000150754	-0.000150754	-0.000120603
46.9125	-3.21608e-05	-0.000253266	-0.000359799	-0.000287437	-0.000253266	-9.64824e-05	-0.000215075	-0.000203015	-0.000203015	-0.000110553
46.9188	-2.88107e-05	-0.000271357	-0.000353769	-0.000271357	-0.000241206	-8.64322e-05	-0.000223116	-0.000160804	-0.000160804	-0.000114573
46.925	-2.88107e-05	-0.000277387	-0.000375879	-0.000257286	-0.000243216	-8.64322e-05	-0.000172864	-0.000217085	-0.000217085	-0.000110553
46.9312	-2.41206e-05	-0.000283417	-0.000363819	-0.000253266	-0.000225126	-7.23618e-05	-0.000203015	-0.000160804	-0.000160804	-8.84422e-05
46.9375	-2.14405e-05	-0.000251256	-0.000363819	-0.000255276	-0.000217085	-6.43216e-05	-0.000152764	-0.000194975	-0.000194975	-8.64322e-05
46.9438	-1.87605e-05	-0.000271357	-0.000355779	-0.000245226	-0.000215075	-5.62814e-05	-0.000194975	-0.000168844	-0.000168844	-6.43216e-05
46.95	-1.40704e-05	-0.000253266	-0.000343719	-0.000249246	-0.000209045	-4.22111e-05	-0.000170854	-0.000194975	-0.000194975	-5.42714e-05
46.9562	-1.80905e-05	-0.000267337	-0.000319598	-0.000255276	-0.000213065	-5.42714e-05	-0.000203015	-0.000168844	-0.000168844	-4.62312e-05
46.9625	-6.03015e-06	-0.000255276	-0.000311558	-0.000249246	-0.000207035	-1.80905e-05	-0.000194975	-0.000176884	-0.000176884	-5.22613e-05
46.9688	-1.00503e-05	-0.000259296	-0.000281407	-0.000239196	-0.000221106	-3.01508e-05	-0.000221106	-0.000180905	-0.000180905	-4.82412e-05
46.975	6.70017e-07	-0.000261307	-0.000267337	-0.000243216	-0.000203015	2.01005e-06	-0.000235176	-0.000126633	-0.000126633	-5.22613e-05
46.9813	6.70017e-07	-0.000247236	-0.000241206	-0.000229146	-0.000221106	2.01005e-06	-0.000233166	-0.000162814	-0.000162814	-6.83417e-05
46.9875	1.27303e-05	-0.000249246	-0.000237186	-0.000211055	-0.000203015	3.8191e-05	-0.000253266	-0.000108543	-0.000108543	-7.8392e-05
46.9937	8.71022e-06	-0.000261307	-0.000213065	-0.000225126	-0.000219095	2.61307e-05	-0.000205025	-0.000146734	-0.000146734	-9.24623e-05
47	9.38023e-06	-0.000299497	-0.000196985	-0.000219095	-0.000219095	2.81407e-05	-0.000227136	-9.44724e-05	-9.44724e-05	-0.000100503
47.0063	6.70017e-06	-0.000279397	-0.000156784	-0.000219095	-0.000233166	2.01005e-05	-0.000156784	-0.000150754	-0.000150754	-0.000146734
47.0125	0	-0.000303518	-0.000158794	-0.000205025	-0.000207035	0	-0.000190955	-9.44724e-05	-9.44724e-05	-0.000136683
47.0187	-3.35008e-06	-0.000283417	-0.000144724	-0.000201005	-0.000209045	-1.00503e-05	-0.000156784	-0.000118593	-0.000118593	-0.000148744
47.025	-1.20603e-05	-0.000291457	-0.000132663	-0.000166834	-0.000198995	-3.61809e-05	-0.000172864	-0.000114573	-0.000114573	-0.000154774
47.0312	-6.03015e-06	-0.000257286	-0.000128643	-0.000138693	-0.000180905	-1.80905e-05	-0.000160804	-0.000104523	-0.000104523	-0.000154774
47.0375	-1.54104e-05	-0.000263317	-0.000112563	-0.000122613	-0.000174874	-4.62312e-05	-0.000164824	-0.000110553	-0.000110553	-0.000126633
47.0438	-9.38023e-06	-0.000265327	-6.83417e-05	-0.000114573	-0.000172864	-2.81407e-05	-0.000154774	-8.24121e-05	-8.24121e-05	-0.000118593
47.05	-1.87605e-05	-0.000271357	-3.01508e-05	-0.000112563	-0.000180905	-5.62814e-05	-0.000136683	-0.000128643	-0.000128643	-0.000116583
47.0562	-1.80905e-05	-0.000267337	-2.21106e-05	-0.000112563	-0.000190955	-5.42714e-05	-0.000172864	-7.8392e-05	-7.8392e-05	-0.000102513
47.0625	-2.21106e-05	-0.000257286	-8.0402e-06	-0.000118593	-0.000215075	-6.63317e-05	-0.000118593	-0.000134673	-0.000134673	-0.000116583
47.0688	-2.54606e-05	-0.000265327	-1.20603e-05	-0.000128643	-0.000219095	-7.63819e-05	-0.000174874	-7.23618e-05	-7.23618e-05	-0.000102513
47.075	-3.01508e-05	-0.000239196	-1.20603e-05	-0.000150754	-0.000233166	-9.04523e-05	-0.000128643	-0.000120603	-0.000120603	-0.000130653
47.0812	-3.75209e-05	-0.000247236	-8.0402e-06	-0.000156784	-0.000231156	-0.000112563	-0.000160804	-7.8392e-05	-7.8392e-05	-0.000122613
47.0875	-3.21608e-05	-0.000247236	-6.03015e-06	-0.000174874	-0.000221106	-9.64824e-05	-0.000120603	-8.24121e-05	-8.24121e-05	-0.000142714
47.0938	-4.22111e-05	-0.000269347	-2.01005e-05	-0.000186935	-0.000194975	-0.000126633	-0.000158794	-8.24121e-05	-8.24121e-05	-0.000128643
47.1	-3.55109e-05	-0.000259296	-3.21608e-05	-0.000174874	-0.000184925	-0.000106533	-0.000132663	-9.44724e-05	-9.44724e-05	-0.000170854
47.1063	-4.48911e-05	-0.000265327	-4.42211e-05	-0.000158794	-0.000184925	-0.000134673	-0.000140704	-0.000112563	-0.000112563	-0.000174874
47.1125	-4.35511e-05	-0.000263317	-7.43719e-05	-0.000160804	-0.000190955	-0.000130653	-0.000164824	-7.03518e-05	-7.03518e-05	-0.000194975
47.1187	-5.56114e-05	-0.000223116	-9.84925e-05	-0.000158794	-0.000198995	-0.000166834	-0.000160804	-0.000126633	-0.000126633	-0.000184925
47.125	-5.42714e-05	-0.000231156	-8.84422e-05	-0.000150754	-0.000215075	-0.000162814	-0.000194975	-5.62814e-05	-5.62814e-05	-0.000207035
47.1313	-6.16415e-05	-0.000229146	-0.000102513	-0.000154774	-0.000225126	-0.000184925	-0.000168844	-9.64824e-05	-9.64824e-05	-0.000211055
47.1375	-6.03015e-05	-0.000235176	-0.000120603	-0.000154774	-0.000233166	-0.000180905	-0.000225126	-3.8191e-05	-3.8191e-05	-0.000223116
47.1437	-5.69514e-05	-0.000205025	-0.000112563	-0.000154774	-0.000229146	-0.000170854	-0.000178894	-8.44221e-05	-8.44221e-05	-0.000227136
47.15	-5.76214e-05	-0.000235176	-9.44724e-05	-0.000160804	-0.000231156	-0.000172864	-0.000209045	-5.82915e-05	-5.82915e-05	-0.000243216
47.1562	-5.62814e-05	-0.000190955	-8.24121e-05	-0.000174874	-0.000237186	-0.000168844	-0.000176884	-9.84925e-05	-9.84925e-05	-0.000247236
47.1625	-6.29816e-05	-0.000178894	-7.8392e-05	-0.000194975	-0.000255276	-0.000188945	-0.000215075	-0.000104523	-0.000104523	-0.000247236
47.1688	-6.09715e-05	-0.000154774	-6.83417e-05	-0.000207035	-0.000235176	-0.000182915	-0.000198995	-0.000108543	-0.000108543	-0.000243216
47.175	-7.03518e-05	-0.000150754	-7.23618e-05	-0.000207035	-0.000249246	-0.000211055	-0.000221106	-0.000150754	-0.000150754	-0.000249246
47.1812	-6.96817e-05	-0.000136683	-8.0402e-05	-0.000194975	-0.000247236	-0.000209045	-0.000225126	-0.000120603	-0.000120603	-0.000259296
47.1875	-7.37018e-05	-0.000134673	-0.000114573	-0.000192965	-0.000231156	-0.000221106	-0.000209045	-0.000148744	-0.000148744	-0.000271357
47.1938	-6.83417e-05	-0.000126633	-0.000118593	-0.000174874	-0.000207035	-0.000205025	-0.000233166	-0.000102513	-0.000102513	-0.000261307
47.2	-6.76717e-05	-0.000122613	-0.000124623	-0.000186935	-0.000213065	-0.000203015	-0.000186935	-0.000142714	-0.000142714	-0.000273367
47.2062	-6.49916e-05	-0.000122613	-0.000136683	-0.000174874	-0.000201005	-0.000194975	-0.000215075	-7.23618e-05	-7.23618e-05	-0.000259296
47.2125	-6.56616e-05	-9.24623e-05	-0.000148744	-0.000182915	-0.000194975	-0.000196985	-0.000190955	-9.84925e-05	-9.84925e-05	-0.000267337
47.2188	-7.10218e-05	-0.000100503	-0.000144724	-0.000172864	-0.000190955	-0.000213065	-0.000243216	-7.63819e-05	-7.63819e-05	-0.000257286
47.225	-6.96817e-05	-8.24121e-05	-0.000154774	-0.000178894	-0.000207035	-0.000209045	-0.000217085	-7.63819e-05	-7.63819e-05	-0.000287437
47.2313	-7.63819e-05	-7.8392e-05	-0.000184925	-0.000172864	-0.000205025	-0.000229146	-0.000253266	-8.0402e-05	-8.0402e-05	-0.000271357
47.2375	-6.76717e-05	-7.63819e-05	-0.000201005	-0.000184925	-0.000198995	-0.000203015	-0.000249246	-7.03518e-05	-7.03518e-05	-0.000285427
47.2437	-6.83417e-05	-7.43719e-05	-0.000211055	-0.000194975	-0.000205025	-0.000205025	-0.000257286	-9.04523e-05	-9.04523e-05	-0.000263317
47.25	-6.56616e-05	-6.43216e-05	-0.000223116	-0.000223116	-0.000205025	-0.000196985	-0.000285427	-4.22111e-05	-4.22111e-05	-0.000271357
47.2563	-6.43216e-05	-6.43216e-05	-0.000227136	-0.000235176	-0.000196985	-0.000192965	-0.000267337	-8.64322e-05	-8.64322e-05	-0.000263317
47.2625	-5.82915e-05	-7.03518e-05	-0.000225126	-0.000239196	-0.000215075	-0.000174874	-0.000307538	-3.21608e-05	-3.21608e-05	-0.000249246
47.2687	-6.09715e-05	-6.23116e-05	-0.000221106	-0.000255276	-0.000235176	-0.000182915	-0.000281407	-8.64322e-05	-8.64322e-05	-0.000227136
47.275	-6.36516e-05	-6.03015e-05	-0.000217085	-0.000251256	-0.000253266	-0.000190955	-0.000329648	-4.62312e-05	-4.62312e-05	-0.000213065
47.2812	-6.09715e-05	-5.62814e-05	-0.000198995	-0.000235176	-0.000271357	-0.000182915	-0.000277387	-7.8392e-05	-7.8392e-05	-0.000184925
47.2875	-6.23116e-05	-7.03518e-05	-0.000182915	-0.000243216	-0.000297487	-0.000186935	-0.000315578	-6.43216e-05	-6.43216e-05	-0.000152764
47.2938	-5.76214e-05	-6.23116e-05	-0.000172864	-0.000251256	-0.000291457	-0.000172864	-0.000293467	-9.44724e-05	-9.44724e-05	-0.000148744
47.3	-6.29816e-05	-5.82915e-05	-0.000174874	-0.000247236	-0.000289447	-0.000188945	-0.000305528	-0.000120603	-0.000120603	-0.000140704
47.3062	-5.42714e-05	-9.04523e-05	-0.000188945	-0.000229146	-0.000277387	-0.000162814	-0.000313568	-0.000116583	-0.000116583	-0.000138693
47.3125	-5.22613e-05	-0.000102513	-0.000205025	-0.000245226	-0.000287437	-0.000156784	-0.000297487	-0.000164824	-0.000164824	-0.000122613
47.3188	-4.89112e-05	-0.000114573	-0.000223116	-0.000229146	-0.000279397	-0.000146734	-0.000329648	-0.000122613	-0.000122613	-9.84925e-05
47.325	-4.82412e-05	-0.000122613	-0.000237186	-0.000233166	-0.000301508	-0.000144724	-0.000307538	-0.000160804	-0.000160804	-9.04523e-05
47.3312	-4.42211e-05	-0.000152764	-0.000229146	-0.000237186	-0.000291457	-0.000132663	-0.000347739	-8.84422e-05	-8.84422e-05	-7.23618e-05
47.3375	-3.8861e-05	-0.000140704	-0.000217085	-0.000253266	-0.000287437	-0.000116583	-0.000291457	-0.000128643	-0.000128643	-8.24121e-05
47.3438	-3.8191e-05	-0.000156784	-0.000215075	-0.000241206	-0.000269347	-0.000114573	-0.000355779	-9.04523e-05	-9.04523e-05	-7.43719e-05
47.35	-3.68509e-05	-0.000154774	-0.000221106	-0.000239196	-0.000279397	-0.000110553	-0.000285427	-0.000130653	-0.000130653	-9.84925e-05
47.3563	-4.28811e-05	-0.000158794	-0.000221106	-0.000231156	-0.000275377	-0.000128643	-0.000317588	-0.000134673	-0.000134673	-8.84422e-05
47.3625	-3.68509e-05	-0.000152764	-0.000217085	-0.000217085	-0.000285427	-0.000110553	-0.000269347	-0.000152764	-0.000152764	-0.000112563
47.3687	-4.75712e-05	-0.000156784	-0.000229146	-0.000196985	-0.000301508	-0.000142714	-0.000271357	-0.000182915	-0.000182915	-9.04523e-05
47.375	-3.8191e-05	-0.000144724	-0.000231156	-0.000203015	-0.000305528	-0.000114573	-0.000253266	-0.000168844	-0.000168844	-0.000114573
47.3813	-4.0871e-05	-0.000124623	-0.000223116	-0.000215075	-0.000297487	-0.000122613	-0.000247236	-0.000225126	-0.000225126	-0.000100503
47.3875	-3.48409e-05	-0.000140704	-0.000211055	-0.000213065	-0.000293467	-0.000104523	-0.000249246	-0.000176884	-0.000176884	-0.000106533
47.3937	-3.75209e-05	-0.000132663	-0.000211055	-0.000217085	-0.000295477	-0.000112563	-0.000219095	-0.000229146	-0.000229146	-0.000114573
47.4	-2.94807e-05	-0.000156784	-0.000201005	-0.000229146	-0.000273367	-8.84422e-05	-0.000253266	-0.000170854	-0.000170854	-0.000114573
47.4062	-2.68007e-05	-0.000144724	-0.000192965	-0.000231156	-0.000257286	-8.0402e-05	-0.000205025	-0.000207035	-0.000207035	-0.000110553
47.4125	-2.01005e-05	-0.000174874	-0.000180905	-0.000213065	-0.000231156	-6.03015e-05	-0.000245226	-0.000148744	-0.000148744	-0.000106533
47.4188	-1.74204e-05	-0.000150754	-0.000154774	-0.000201005	-0.000211055	-5.22613e-05	-0.000203015	-0.000150754	-0.000150754	-0.000122613
47.425	-1.47404e-05	-0.000156784	-0.000134673	-0.000192965	-0.000192965	-4.42211e-05	-0.000241206	-0.000130653	-0.000130653	-0.000118593
47.4312	-7.37018e-06	-0.000124623	-0.000106533	-0.000186935	-0.000186935	-2.21106e-05	-0.000203015	-0.000108543	-0.000108543	-0.000136683
47.4375	-2.01005e-05	-0.000124623	-9.24623e-05	-0.000170854	-0.000196985	-6.03015e-05	-0.000182915	-0.000110553	-0.000110553	-0.000144724
47.4438	-1.74204e-05	-0.000116583	-7.8392e-05	-0.000176884	-0.000198995	-5.22613e-05	-0.000176884	-8.0402e-05	-8.0402e-05	-0.000170854
47.45	-1.94305e-05	-0.000108543	-6.63317e-05	-0.000184925	-0.000198995	-5.82915e-05	-0.000146734	-0.000110553	-0.000110553	-0.000160804
47.4562	-2.68007e-05	-0.000108543	-6.03015e-05	-0.000178894	-0.000182915	-8.0402e-05	-0.000156784	-5.62814e-05	-5.62814e-05	-0.000150754
47.4625	-3.41709e-05	-0.000106533	-4.62312e-05	-0.000184925	-0.000192965	-0.000102513	-0.000114573	-0.000108543	-0.000108543	-0.000156784
47.4688	-3.48409e-05	-0.000126633	-3.41709e-05	-0.000182915	-0.000182915	-0.000104523	-0.000162814	-7.63819e-05	-7.63819e-05	-0.000140704
47.475	-3.75209e-05	-0.000124623	-2.41206e-05	-0.000190955	-0.000174874	-0.000112563	-0.000110553	-0.000114573	-0.000114573	-0.000152764
47.4813	-4.1541e-05	-0.000158794	-3.21608e-05	-0.000170854	-0.000176884	-0.000124623	-0.000158794	-0.000102513	-0.000102513	-0.000170854
47.4875	-2.61307e-05	-0.000168844	-2.61307e-05	-0.000170854	-0.000182915	-7.8392e-05	-0.000110553	-0.000128643	-0.000128643	-0.000207035
47.4937	-2.81407e-05	-0.000194975	-2.41206e-05	-0.000162814	-0.000168844	-8.44221e-05	-0.000156784	-0.000132663	-0.000132663	-0.000201005
47.5	-1.60804e-05	-0.000215075	-1.60804e-05	-0.000166834	-0.000168844	-4.82412e-05	-0.000148744	-0.000114573	-0.000114573	-0.000223116
47.5063	-2.34506e-05	-0.000217085	-8.0402e-06	-0.000142714	-0.000166834	-7.03518e-05	-0.000156784	-0.000134673	-0.000134673	-0.000209045
47.5125	-1.40704e-05	-0.000241206	-6.03015e-06	-0.000146734	-0.000150754	-4.22111e-05	-0.000168844	-0.000102513	-0.000102513	-0.000198995
47.5187	-1.74204e-05	-0.000235176	-1.00503e-05	-0.000146734	-0.000166834	-5.22613e-05	-0.000168844	-0.000158794	-0.000158794	-0.000196985
47.525	-8.71022e-06	-0.000249246	-1.20603e-05	-0.000144724	-0.000170854	-2.61307e-05	-0.000194975	-0.000124623	-0.000124623	-0.000196985
47.5312	-1.47404e-05	-0.000233166	-2.41206e-05	-0.000150754	-0.000192965	-4.42211e-05	-0.000146734	-0.000174874	-0.000174874	-0.000211055
47.5375	-9.38023e-06	-0.000255276	-2.21106e-05	-0.000164824	-0.000201005	-2.81407e-05	-0.000209045	-0.000162814	-0.000162814	-0.000221106
47.5438	-8.71022e-06	-0.000225126	-2.81407e-05	-0.000174874	-0.000223116	-2.61307e-05	-0.000154774	-0.000219095	-0.000219095	-0.000249246
47.55	-1.74204e-05	-0.000241206	-3.8191e-05	-0.000176884	-0.000211055	-5.22613e-05	-0.000219095	-0.000209045	-0.000209045	-0.000227136
47.5562	-1.80905e-05	-0.000217085	-5.22613e-05	-0.000180905	-0.000229146	-5.42714e-05	-0.000196985	-0.000215075	-0.000215075	-0.000257286
47.5625	-2.41206e-05	-0.000217085	-6.03015e-05	-0.000172864	-0.000221106	-7.23618e-05	-0.000253266	-0.000227136	-0.000227136	-0.000257286
47.5688	-1.54104e-05	-0.000205025	-7.8392e-05	-0.000182915	-0.000237186	-4.62312e-05	-0.000221106	-0.000198995	-0.000198995	-0.000259296
47.575	-2.47906e-05	-0.000211055	-7.43719e-05	-0.000184925	-0.000237186	-7.43719e-05	-0.000235176	-0.000209045	-0.000209045	-0.000255276
47.5812	-1.87605e-05	-0.000209045	-7.23618e-05	-0.000182915	-0.000255276	-5.62814e-05	-0.000225126	-0.000148744	-0.000148744	-0.000287437
47.5875	-2.54606e-05	-0.000203015	-8.0402e-05	-0.000188945	-0.000233166	-7.63819e-05	-0.000196985	-0.000188945	-0.000188945	-0.000281407
47.5938	-2.41206e-05	-0.000215075	-7.43719e-05	-0.000198995	-0.000213065	-7.23618e-05	-0.000209045	-0.000134673	-0.000134673	-0.000263317
47.6	-3.35008e-05	-0.000205025	-6.83417e-05	-0.000186935	-0.000211055	-0.000100503	-0.000184925	-0.000186935	-0.000186935	-0.000271357
47.6063	-3.35008e-05	-0.000196985	-7.8392e-05	-0.000186935	-0.000203015	-0.000100503	-0.000233166	-0.000154774	-0.000154774	-0.000255276
47.6125	-3.14908e-05	-0.000168844	-7.63819e-05	-0.000192965	-0.000192965	-9.44724e-05	-0.000182915	-0.000196985	-0.000196985	-0.000237186
47.6187	-3.35008e-05	-0.000170854	-7.03518e-05	-0.000211055	-0.000211055	-0.000100503	-0.000229146	-0.000176884	-0.000176884	-0.000215075
47.625	-3.14908e-05	-0.000142714	-7.63819e-05	-0.000207035	-0.000233166	-9.44724e-05	-0.000211055	-0.000178894	-0.000178894	-0.000217085
47.6313	-4.0871e-05	-0.000146734	-9.44724e-05	-0.000207035	-0.000223116	-0.000122613	-0.000259296	-0.000168844	-0.000168844	-0.000190955
47.6375	-3.28308e-05	-0.000138693	-0.000112563	-0.000219095	-0.000221106	-9.84925e-05	-0.000265327	-0.000132663	-0.000132663	-0.000186935
47.6437	-4.28811e-05	-0.000138693	-0.000130653	-0.000229146	-0.000219095	-0.000128643	-0.000279397	-0.000160804	-0.000160804	-0.000174874
47.65	-4.0201e-05	-0.000150754	-0.000150754	-0.000198995	-0.000198995	-0.000120603	-0.000301508	-0.000120603	-0.000120603	-0.000170854
47.6562	-4.42211e-05	-0.000154774	-0.000170854	-0.000198995	-0.000188945	-0.000132663	-0.000261307	-0.000194975	-0.000194975	-0.000150754
47.6625	-3.8191e-05	-0.000142714	-0.000184925	-0.000196985	-0.000196985	-0.000114573	-0.000293467	-0.000160804	-0.000160804	-0.000142714
47.6688	-4.69012e-05	-0.000132663	-0.000196985	-0.000180905	-0.000209045	-0.000140704	-0.000241206	-0.000211055	-0.000211055	-0.000136683
47.675	-4.82412e-05	-0.000138693	-0.000219095	-0.000158794	-0.000233166	-0.000144724	-0.000297487	-0.000172864	-0.000172864	-0.000116583
47.6812	-4.69012e-05	-0.000104523	-0.000217085	-0.000156784	-0.000267337	-0.000140704	-0.000253266	-0.000215075	-0.000215075	-0.000106533
47.6875	-4.75712e-05	-8.64322e-05	-0.000219095	-0.000144724	-0.000287437	-0.000142714	-0.000315578	-0.000182915	-0.000182915	-9.24623e-05
47.6938	-3.8861e-05	-8.0402e-05	-0.000207035	-0.000150754	-0.000285427	-0.000116583	-0.000263317	-0.000194975	-0.000194975	-9.04523e-05
47.7	-4.0201e-05	-8.24121e-05	-0.000190955	-0.000138693	-0.000303518	-0.000120603	-0.000291457	-0.000225126	-0.000225126	-6.83417e-05
47.7062	-2.88107e-05	-8.84422e-05	-0.000184925	-0.000142714	-0.000297487	-8.64322e-05	-0.000261307	-0.000203015	-0.000203015	-6.23116e-05
47.7125	-3.21608e-05	-0.000114573	-0.000201005	-0.000144724	-0.000303518	-9.64824e-05	-0.000247236	-0.000243216	-0.000243216	-5.42714e-05
47.7188	-2.41206e-05	-0.000150754	-0.000209045	-0.000158794	-0.000313568	-7.23618e-05	-0.000241206	-0.000215075	-0.000215075	-6.83417e-05
47.725	-2.88107e-05	-0.000166834	-0.000225126	-0.000152764	-0.000327638	-8.64322e-05	-0.000217085	-0.000269347	-0.000269347	-7.8392e-05
47.7313	-2.68007e-05	-0.000192965	-0.000239196	-0.000164824	-0.000317588	-8.0402e-05	-0.000227136	-0.000219095	-0.000219095	-6.83417e-05
47.7375	-2.61307e-05	-0.000180905	-0.000223116	-0.000180905	-0.000317588	-7.8392e-05	-0.000178894	-0.000273367	-0.000273367	-7.63819e-05
47.7437	-2.74707e-05	-0.000198995	-0.000231156	-0.000182915	-0.000295477	-8.24121e-05	-0.000217085	-0.000245226	-0.000245226	-7.8392e-05
47.75	-2.61307e-05	-0.000188945	-0.000241206	-0.000174874	-0.000287437	-7.8392e-05	-0.000162814	-0.000261307	-0.000261307	-8.44221e-05
47.7563	-3.55109e-05	-0.000207035	-0.000243216	-0.000180905	-0.000283417	-0.000106533	-0.000168844	-0.000225126	-0.000225126	-6.43216e-05
47.7625	-2.81407e-05	-0.000215075	-0.000251256	-0.000196985	-0.000279397	-8.44221e-05	-0.000132663	-0.000211055	-0.000211055	-8.0402e-05
47.7687	-3.8191e-05	-0.000227136	-0.000275377	-0.000201005	-0.000263317	-0.000114573	-0.000144724	-0.000217085	-0.000217085	-7.43719e-05
47.775	-2.94807e-05	-0.000231156	-0.000261307	-0.000213065	-0.000257286	-8.84422e-05	-0.000136683	-0.000160804	-0.000160804	-7.23618e-05
47.7812	-3.75209e-05	-0.000237186	-0.000251256	-0.000201005	-0.000243216	-0.000112563	-0.000128643	-0.000213065	-0.000213065	-7.8392e-05
47.7875	-2.88107e-05	-0.000235176	-0.000243216	-0.000209045	-0.000237186	-8.64322e-05	-0.000162814	-0.000158794	-0.000158794	-9.24623e-05
47.7938	-2.94807e-05	-0.000209045	-0.000225126	-0.000198995	-0.000235176	-8.84422e-05	-0.000144724	-0.000213065	-0.000213065	-0.000126633
47.8	-2.54606e-05	-0.000217085	-0.000215075	-0.000164824	-0.000227136	-7.63819e-05	-0.000180905	-0.000150754	-0.000150754	-0.000136683
47.8062	-2.34506e-05	-0.000178894	-0.000207035	-0.000140704	-0.000223116	-7.03518e-05	-0.000148744	-0.000188945	-0.000188945	-0.000152764
47.8125	-1.94305e-05	-0.000184925	-0.000211055	-0.000152764	-0.000221106	-5.82915e-05	-0.000194975	-0.000132663	-0.000132663	-0.000140704
47.8188	-1.34003e-05	-0.000158794	-0.000192965	-0.000148744	-0.000215075	-4.0201e-05	-0.000158794	-0.000168844	-0.000168844	-0.000154774
47.825	-2.07705e-05	-0.000170854	-0.000190955	-0.000144724	-0.000215075	-6.23116e-05	-0.000184925	-0.000152764	-0.000152764	-0.000114573
47.8312	-1.40704e-05	-0.000188945	-0.000172864	-0.000152764	-0.000225126	-4.22111e-05	-0.000168844	-0.000150754	-0.000150754	-0.000122613
47.8375	-2.41206e-05	-0.000207035	-0.000160804	-0.000160804	-0.000239196	-7.23618e-05	-0.000158794	-0.000184925	-0.000184925	-0.000110553
47.8438	-1.40704e-05	-0.000219095	-0.000132663	-0.000162814	-0.000227136	-4.22111e-05	-0.000172864	-0.000140704	-0.000140704	-0.000104523
47.85	-2.07705e-05	-0.000217085	-0.000126633	-0.000158794	-0.000219095	-6.23116e-05	-0.000138693	-0.000156784	-0.000156784	-9.04523e-05
47.8563	-1.07203e-05	-0.000243216	-0.000118593	-0.000148744	-0.000215075	-3.21608e-05	-0.000166834	-9.44724e-05	-9.44724e-05	-9.64824e-05
47.8625	-1.47404e-05	-0.000215075	-0.000108543	-0.000150754	-0.000215075	-4.42211e-05	-0.000124623	-0.000142714	-0.000142714	-9.64824e-05
47.8687	-6.70017e-06	-0.000251256	-9.44724e-05	-0.000152764	-0.000209045	-2.01005e-05	-0.000188945	-7.63819e-05	-7.63819e-05	-0.000100503
47.875	-1.00503e-05	-0.000235176	-7.23618e-05	-0.000152764	-0.000223116	-3.01508e-05	-0.000124623	-0.000116583	-0.000116583	-0.000120603
47.8813	-1.20603e-05	-0.000279397	-5.02513e-05	-0.000146734	-0.000231156	-3.61809e-05	-0.000186935	-7.8392e-05	-7.8392e-05	-0.000114573
47.8875	-1.34003e-05	-0.000273367	-3.61809e-05	-0.000156784	-0.000225126	-4.0201e-05	-0.000154774	-9.04523e-05	-9.04523e-05	-0.000142714
47.8937	-2.21106e-05	-0.000287437	-8.0402e-06	-0.000150754	-0.000213065	-6.63317e-05	-0.000201005	-5.02513e-05	-5.02513e-05	-0.000134673
47.9	-2.21106e-05	-0.000289447	-1.40704e-05	-0.000150754	-0.000215075	-6.63317e-05	-0.000152764	-5.62814e-05	-5.62814e-05	-0.000144724
47.9062	-2.74707e-05	-0.000293467	-6.03015e-06	-0.000142714	-0.000215075	-8.24121e-05	-0.000166834	-7.03518e-05	-7.03518e-05	-0.000138693
47.9125	-2.34506e-05	-0.000309548	-1.00503e-05	-0.000128643	-0.000209045	-7.03518e-05	-0.000154774	-4.42211e-05	-4.42211e-05	-0.000152764
47.9188	-2.41206e-05	-0.000297487	8.0402e-06	-0.000108543	-0.000221106	-7.23618e-05	-0.000120603	-8.84422e-05	-8.84422e-05	-0.000146734
47.925	-1.80905e-05	-0.000325628	-6.03015e-06	-0.000100503	-0.000235176	-5.42714e-05	-0.000142714	-6.83417e-05	-6.83417e-05	-0.000158794
47.9312	-1.60804e-05	-0.000287437	1.00503e-05	-8.84422e-05	-0.000237186	-4.82412e-05	-0.000122613	-0.000108543	-0.000108543	-0.000168844
47.9375	-2.01005e-05	-0.000301508	-6.03015e-06	-7.23618e-05	-0.000217085	-6.03015e-05	-0.000178894	-8.64322e-05	-8.64322e-05	-0.000170854
47.9438	-1.47404e-05	-0.000255276	-8.0402e-06	-6.63317e-05	-0.000229146	-4.42211e-05	-0.000142714	-0.000124623	-0.000124623	-0.000180905
47.95	-1.67504e-05	-0.000259296	-2.01005e-06	-5.42714e-05	-0.000215075	-5.02513e-05	-0.000188945	-0.000122613	-0.000122613	-0.000168844
47.9562	-6.03015e-06	-0.000253266	0	-5.22613e-05	-0.000223116	-1.80905e-05	-0.000132663	-0.000124623	-0.000124623	-0.000160804
47.9625	-1.00503e-05	-0.000265327	4.0201e-06	-7.03518e-05	-0.000219095	-3.01508e-05	-0.000144724	-0.000140704	-0.000140704	-0.000156784
47.9688	2.68007e-06	-0.000269347	2.01005e-06	-9.44724e-05	-0.000233166	8.0402e-06	-0.000116583	-0.000126633	-0.000126633	-0.000160804
47.975	-6.70017e-07	-0.000279397	-6.03015e-06	-0.000108543	-0.000223116	-2.01005e-06	-0.000120603	-0.000174874	-0.000174874	-0.000144724
47.9813	-6.70017e-07	-0.000289447	-6.03015e-06	-0.000138693	-0.000235176	-2.01005e-06	-0.000126633	-0.000126633	-0.000126633	-0.000150754
47.9875	-8.0402e-06	-0.000251256	-8.0402e-06	-0.000168844	-0.000207035	-2.41206e-05	-0.000110553	-0.000190955	-0.000190955	-0.000168844
47.9937	-8.0402e-06	-0.000259296	-1.60804e-05	-0.000160804	-0.000190955	-2.41206e-05	-0.000154774	-0.000122613	-0.000122613	-0.000160804
48	-1.20603e-05	-0.000217085	-1.40704e-05	-0.000154774	-0.000194975	-3.61809e-05	-0.000104523	-0.000170854	-0.000170854	-0.000170854
48.0063	-1.54104e-05	-0.000233166	-1.60804e-05	-0.000138693	-0.000188945	-4.62312e-05	-0.000154774	-0.000122613	-0.000122613	-0.000162814
48.0125	-1.34003e-05	-0.000213065	-3.01508e-05	-0.000128643	-0.000168844	-4.0201e-05	-0.000110553	-0.000156784	-0.000156784	-0.000184925
48.0187	-1.94305e-05	-0.000223116	-4.62312e-05	-0.000114573	-0.000160804	-5.82915e-05	-0.000160804	-0.000138693	-0.000138693	-0.000166834
48.025	-1.74204e-05	-0.000198995	-4.82412e-05	-0.000106533	-0.000162814	-5.22613e-05	-0.000116583	-0.000144724	-0.000144724	-0.000182915
48.0312	-3.08208e-05	-0.000203015	-5.02513e-05	-9.64824e-05	-0.000152764	-9.24623e-05	-0.000162814	-0.000142714	-0.000142714	-0.000160804
48.0375	-2.81407e-05	-0.000168844	-6.83417e-05	-0.000106533	-0.000154774	-8.44221e-05	-0.000140704	-0.000100503	-0.000100503	-0.000180905
48.0438	-3.35008e-05	-0.000130653	-7.03518e-05	-0.000102513	-0.000158794	-0.000100503	-0.000140704	-0.000142714	-0.000142714	-0.000168844
48.05	-3.08208e-05	-0.000120603	-7.23618e-05	-9.24623e-05	-0.000180905	-9.24623e-05	-0.000150754	-9.04523e-05	-9.04523e-05	-0.000172864
48.0562	-3.48409e-05	-7.43719e-05	-9.04523e-05	-0.000100503	-0.000188945	-0.000104523	-0.000122613	-0.000132663	-0.000132663	-0.000180905
48.0625	-2.41206e-05	-6.03015e-05	-0.000106533	-0.000104523	-0.000192965	-7.23618e-05	-0.000140704	-7.23618e-05	-7.23618e-05	-0.000192965
48.0688	-2.88107e-05	-1.80905e-05	-9.64824e-05	-0.000106533	-0.000198995	-8.64322e-05	-9.44724e-05	-0.000130653	-0.000130653	-0.000190955
48.075	-2.74707e-05	-3.21608e-05	-0.000136683	-9.24623e-05	-0.000211055	-8.24121e-05	-0.000160804	-7.43719e-05	-7.43719e-05	-0.000174874
48.0812	-2.61307e-05	-1.00503e-05	-0.000148744	-9.04523e-05	-0.000215075	-7.8392e-05	-0.000110553	-0.000100503	-0.000100503	-0.000188945
48.0875	-3.35008e-05	-3.21608e-05	-0.000160804	-7.63819e-05	-0.000203015	-0.000100503	-0.000176884	-9.24623e-05	-9.24623e-05	-0.000162814
48.0938	-3.21608e-05	-3.41709e-05	-0.000166834	-7.03518e-05	-0.000219095	-9.64824e-05	-0.000166834	-0.000106533	-0.000106533	-0.000164824
48.1	-3.75209e-05	-6.23116e-05	-0.000186935	-7.63819e-05	-0.000227136	-0.000112563	-0.000215075	-0.000114573	-0.000114573	-0.000158794
48.1063	-3.9531e-05	-7.8392e-05	-0.000176884	-9.04523e-05	-0.000235176	-0.000118593	-0.000205025	-9.64824e-05	-9.64824e-05	-0.000186935
48.1125	-4.82412e-05	-7.23618e-05	-0.000194975	-9.64824e-05	-0.000255276	-0.000144724	-0.000213065	-0.000150754	-0.000150754	-0.000180905
48.1187	-3.8191e-05	-9.84925e-05	-0.000192965	-8.44221e-05	-0.000293467	-0.000114573	-0.000213065	-0.000118593	-0.000118593	-0.000192965
48.125	-3.9531e-05	-8.24121e-05	-0.000198995	-9.84925e-05	-0.000297487	-0.000118593	-0.000190955	-0.000180905	-0.000180905	-0.000211055
48.1313	-3.8191e-05	-9.04523e-05	-0.000194975	-0.000108543	-0.000295477	-0.000114573	-0.000227136	-0.000140704	-0.000140704	-0.000217085
48.1375	-3.35008e-05	-5.22613e-05	-0.000203015	-0.000112563	-0.000293467	-0.000100503	-0.000186935	-0.000209045	-0.000209045	-0.000225126
48.1437	-3.28308e-05	-6.23116e-05	-0.000184925	-0.000116583	-0.000293467	-9.84925e-05	-0.000243216	-0.000152764	-0.000152764	-0.000219095
48.15	-3.08208e-05	-3.61809e-05	-0.000205025	-0.000144724	-0.000293467	-9.24623e-05	-0.000205025	-0.000174874	-0.000174874	-0.000249246
48.1562	-3.75209e-05	-4.22111e-05	-0.000196985	-0.000138693	-0.000287437	-0.000112563	-0.000235176	-0.000146734	-0.000146734	-0.000253266
48.1625	-3.21608e-05	-4.0201e-05	-0.000221106	-0.000138693	-0.000287437	-9.64824e-05	-0.000205025	-0.000148744	-0.000148744	-0.000281407
48.1688	-4.75712e-05	-5.62814e-05	-0.000219095	-0.000144724	-0.000289447	-0.000142714	-0.000219095	-0.000134673	-0.000134673	-0.000263317
48.175	-4.69012e-05	-8.24121e-05	-0.000231156	-0.000164824	-0.000289447	-0.000140704	-0.000213065	-0.000118593	-0.000118593	-0.000279397
48.1812	-5.82915e-05	-8.0402e-05	-0.000225126	-0.000164824	-0.000289447	-0.000174874	-0.000205025	-0.000146734	-0.000146734	-0.000263317
48.1875	-5.49414e-05	-0.000114573	-0.000255276	-0.000164824	-0.000299497	-0.000164824	-0.000207035	-0.000112563	-0.000112563	-0.000245226
48.1938	-6.16415e-05	-9.44724e-05	-0.000249246	-0.000168844	-0.000309548	-0.000184925	-0.000176884	-0.000152764	-0.000152764	-0.000219095
48.2	-5.69514e-05	-0.000120603	-0.000265327	-0.000166834	-0.000319598	-0.000170854	-0.000211055	-0.000100503	-0.000100503	-0.000211055
48.2062	-5.22613e-05	-0.000104523	-0.000275377	-0.000160804	-0.000331658	-0.000156784	-0.000170854	-0.000146734	-0.000146734	-0.000198995
48.2125	-5.82915e-05	-0.000110553	-0.000281407	-0.000158794	-0.000327638	-0.000174874	-0.000221106	-0.000102513	-0.000102513	-0.000170854
48.2188	-6.03015e-05	-8.44221e-05	-0.000275377	-0.000164824	-0.000311558	-0.000180905	-0.000188945	-0.000106533	-0.000106533	-0.000154774
48.225	-6.49916e-05	-0.000114573	-0.000271357	-0.000152764	-0.000301508	-0.000194975	-0.000207035	-9.44724e-05	-9.44724e-05	-0.000124623
48.2313	-5.62814e-05	-0.000104523	-0.000259296	-0.000166834	-0.000293467	-0.000168844	-0.000174874	-8.64322e-05	-8.64322e-05	-0.000120603
48.2375	-6.70017e-05	-0.000102513	-0.000245226	-0.000168844	-0.000257286	-0.000201005	-0.000178894	-9.64824e-05	-9.64824e-05	-7.8392e-05
48.2437	-5.69514e-05	-0.000132663	-0.000215075	-0.000184925	-0.000233166	-0.000170854	-0.000182915	-6.83417e-05	-6.83417e-05	-7.23618e-05
48.25	-5.76214e-05	-0.000138693	-0.000184925	-0.000196985	-0.000235176	-0.000172864	-0.000168844	-0.000110553	-0.000110553	-5.62814e-05
48.2563	-5.15913e-05	-0.000158794	-0.000154774	-0.000201005	-0.000215075	-0.000154774	-0.000207035	-4.82412e-05	-4.82412e-05	-3.8191e-05
48.2625	-5.62814e-05	-0.000150754	-0.000134673	-0.000203015	-0.000196985	-0.000168844	-0.000162814	-0.000104523	-0.000104523	-2.21106e-05
48.2687	-4.62312e-05	-0.000186935	-0.000108543	-0.000203015	-0.000178894	-0.000138693	-0.000203015	-2.21106e-05	-2.21106e-05	-1.60804e-05
48.275	-4.35511e-05	-0.000176884	-9.84925e-05	-0.000192965	-0.000182915	-0.000130653	-0.000140704	-5.02513e-05	-5.02513e-05	-1.00503e-05
48.2812	-5.09213e-05	-0.000209045	-0.000108543	-0.000172864	-0.000154774	-0.000152764	-0.000182915	-4.0201e-06	-4.0201e-06	1.00503e-05
48.2875	-3.75209e-05	-0.000184925	-0.000104523	-0.000162814	-0.000152764	-0.000112563	-0.000116583	-2.01005e-05	-2.01005e-05	-1.80905e-05
48.2938	-4.48911e-05	-0.000203015	-9.44724e-05	-0.000130653	-0.000116583	-0.000134673	-0.000150754	-4.0201e-06	-4.0201e-06	4.0201e-06
48.3	-3.8861e-05	-0.000215075	-8.24121e-05	-0.000128643	-0.000116583	-0.000116583	-0.000114573	-1.80905e-05	-1.80905e-05	-2.41206e-05
48.3062	-4.75712e-05	-0.000231156	-8.64322e-05	-0.000126633	-8.84422e-05	-0.000142714	-0.000134673	-5.22613e-05	-5.22613e-05	-4.0201e-06
48.3125	-3.41709e-05	-0.000243216	-6.03015e-05	-0.000140704	-0.000102513	-0.000102513	-0.000134673	-2.01005e-05	-2.01005e-05	-2.61307e-05
48.3188	-4.22111e-05	-0.000231156	-6.23116e-05	-0.000146734	-9.04523e-05	-0.000126633	-0.000140704	-8.24121e-05	-8.24121e-05	-1.40704e-05
48.325	-3.01508e-05	-0.000243216	-4.42211e-05	-0.000166834	-0.000106533	-9.04523e-05	-0.000170854	-4.82412e-05	-4.82412e-05	-2.81407e-05
48.3312	-3.28308e-05	-0.000188945	-4.62312e-05	-0.000162814	-0.000100503	-9.84925e-05	-0.000146734	-0.000106533	-0.000106533	-3.21608e-05
48.3375	-2.74707e-05	-0.000201005	-3.61809e-05	-0.000170854	-0.000100503	-8.24121e-05	-0.000182915	-6.43216e-05	-6.43216e-05	-4.82412e-05
48.3438	-2.54606e-05	-0.000180905	-4.42211e-05	-0.000170854	-8.64322e-05	-7.63819e-05	-0.000138693	-0.000118593	-0.000118593	-7.43719e-05
48.35	-2.94807e-05	-0.000223116	-4.0201e-05	-0.000162814	-8.64322e-05	-8.84422e-05	-0.000192965	-7.23618e-05	-7.23618e-05	-7.43719e-05
48.3563	-2.34506e-05	-0.000215075	-5.22613e-05	-0.000162814	-0.000100503	-7.03518e-05	-0.000160804	-7.8392e-05	-7.8392e-05	-9.24623e-05
48.3625	-2.74707e-05	-0.000233166	-6.23116e-05	-0.000154774	-8.84422e-05	-8.24121e-05	-0.000211055	-7.03518e-05	-7.03518e-05	-0.000100503
48.3687	-1.80905e-05	-0.000217085	-5.02513e-05	-0.000152764	-9.44724e-05	-5.42714e-05	-0.000211055	-6.23116e-05	-6.23116e-05	-0.000120603
48.375	-2.61307e-05	-0.000203015	-3.01508e-05	-0.000138693	-8.84422e-05	-7.8392e-05	-0.000239196	-8.44221e-05	-8.44221e-05	-0.000116583
48.3813	-2.14405e-05	-0.000215075	-1.40704e-05	-0.000128643	-8.84422e-05	-6.43216e-05	-0.000227136	-5.42714e-05	-5.42714e-05	-0.000140704
48.3875	-2.61307e-05	-0.000198995	-2.01005e-06	-0.000120603	-8.64322e-05	-7.8392e-05	-0.000225126	-0.000100503	-0.000100503	-0.000142714
48.3937	-2.27806e-05	-0.000229146	1.20603e-05	-0.000112563	-9.64824e-05	-6.83417e-05	-0.000247236	-6.43216e-05	-6.43216e-05	-0.000138693
48.4	-2.74707e-05	-0.000205025	1.80905e-05	-0.000114573	-0.000110553	-8.24121e-05	-0.000203015	-0.000110553	-0.000110553	-0.000138693
48.4062	-2.54606e-05	-0.000219095	1.40704e-05	-0.000114573	-0.000128643	-7.63819e-05	-0.000235176	-6.43216e-05	-6.43216e-05	-0.000128643
48.4125	-2.21106e-05	-0.000174874	1.80905e-05	-0.000136683	-0.000150754	-6.63317e-05	-0.000209045	-0.000118593	-0.000118593	-0.000138693
48.4188	-2.68007e-05	-0.000201005	1.00503e-05	-0.000142714	-0.000146734	-8.0402e-05	-0.000247236	-9.84925e-05	-9.84925e-05	-0.000130653
48.425	-2.07705e-05	-0.000184925	2.01005e-06	-0.000160804	-0.000166834	-6.23116e-05	-0.000209045	-0.000104523	-0.000104523	-0.000154774
48.4312	-2.54606e-05	-0.000188945	-2.01005e-05	-0.000146734	-0.000166834	-7.63819e-05	-0.000233166	-0.000106533	-0.000106533	-0.000150754
48.4375	-1.67504e-05	-0.000182915	-1.60804e-05	-0.000162814	-0.000180905	-5.02513e-05	-0.000227136	-9.84925e-05	-9.84925e-05	-0.000166834
48.4438	-2.68007e-05	-0.000184925	-1.60804e-05	-0.000152764	-0.000182915	-8.0402e-05	-0.000221106	-0.000116583	-0.000116583	-0.000156784
48.45	-1.80905e-05	-0.000176884	-1.60804e-05	-0.000146734	-0.000192965	-5.42714e-05	-0.000223116	-6.63317e-05	-6.63317e-05	-0.000164824
48.4562	-2.01005e-05	-0.000154774	-2.81407e-05	-0.000126633	-0.000219095	-6.03015e-05	-0.000190955	-0.000114573	-0.000114573	-0.000158794
48.4625	-1.07203e-05	-0.000176884	-3.21608e-05	-0.000142714	-0.000235176	-3.21608e-05	-0.000221106	-6.63317e-05	-6.63317e-05	-0.000168844
48.4688	-1.34003e-05	-0.000158794	-5.62814e-05	-0.000132663	-0.000249246	-4.0201e-05	-0.000178894	-0.000128643	-0.000128643	-0.000186935
48.475	-1.40704e-05	-0.000178894	-9.24623e-05	-0.000134673	-0.000267337	-4.22111e-05	-0.000223116	-0.000104523	-0.000104523	-0.000186935
48.4813	-2.27806e-05	-0.000160804	-9.04523e-05	-0.000134673	-0.000297487	-6.83417e-05	-0.000184925	-0.000158794	-0.000158794	-0.000207035
48.4875	-3.01508e-05	-0.000150754	-9.44724e-05	-0.000148744	-0.000283417	-9.04523e-05	-0.000241206	-0.000142714	-0.000142714	-0.000194975
48.4937	-3.01508e-05	-0.000138693	-9.24623e-05	-0.000128643	-0.000303518	-9.04523e-05	-0.000223116	-0.000168844	-0.000168844	-0.000213065
48.5	-3.8861e-05	-0.000140704	-0.000106533	-0.000124623	-0.000321608	-0.000116583	-0.000237186	-0.000178894	-0.000178894	-0.000196985
48.5063	-2.41206e-05	-0.000112563	-0.000102513	-0.000130653	-0.000339698	-7.23618e-05	-0.000231156	-0.000170854	-0.000170854	-0.000209045
48.5125	-2.41206e-05	-8.44221e-05	-0.000116583	-0.000132663	-0.000357789	-7.23618e-05	-0.000227136	-0.000211055	-0.000211055	-0.000209045
48.5187	-1.67504e-05	-8.44221e-05	-0.000116583	-0.000124623	-0.00038995	-5.02513e-05	-0.000235176	-0.000176884	-0.000176884	-0.000227136
48.525	-2.21106e-05	-4.82412e-05	-0.000118593	-0.000116583	-0.0004	-6.63317e-05	-0.000213065	-0.000241206	-0.000241206	-0.000227136
48.5312	-1.74204e-05	-5.42714e-05	-0.000102513	-9.24623e-05	-0.00039196	-5.22613e-05	-0.000261307	-0.000184925	-0.000184925	-0.000229146
48.5375	-2.47906e-05	-3.01508e-05	-0.000112563	-7.8392e-05	-0.00038392	-7.43719e-05	-0.000237186	-0.000229146	-0.000229146	-0.000235176
48.5438	-2.54606e-05	-4.82412e-05	-0.000126633	-9.44724e-05	-0.000369849	-7.63819e-05	-0.000297487	-0.000194975	-0.000194975	-0.000225126
48.55	-2.54606e-05	-3.21608e-05	-0.000140704	-9.64824e-05	-0.000367839	-7.63819e-05	-0.000271357	-0.000237186	-0.000237186	-0.000241206
48.5562	-3.14908e-05	-5.22613e-05	-0.000168844	-0.000102513	-0.000365829	-9.44724e-05	-0.000303518	-0.000219095	-0.000219095	-0.000227136
48.5625	-2.27806e-05	-4.0201e-05	-0.000194975	-0.000128643	-0.000379899	-6.83417e-05	-0.000287437	-0.000237186	-0.000237186	-0.000247236
48.5688	-2.68007e-05	-5.62814e-05	-0.000201005	-0.000124623	-0.000373869	-8.0402e-05	-0.000309548	-0.000243216	-0.000243216	-0.000237186
48.575	-2.07705e-05	-6.23116e-05	-0.000194975	-9.04523e-05	-0.000375879	-6.23116e-05	-0.000305528	-0.000211055	-0.000211055	-0.000237186
48.5812	-3.48409e-05	-8.44221e-05	-0.000194975	-7.8392e-05	-0.000357789	-0.000104523	-0.000303518	-0.000235176	-0.000235176	-0.000203015
48.5875	-3.55109e-05	-0.000100503	-0.000182915	-8.64322e-05	-0.000341709	-0.000106533	-0.000319598	-0.000172864	-0.000172864	-0.000194975
48.5938	-5.29313e-05	-9.84925e-05	-0.000166834	-6.63317e-05	-0.000327638	-0.000158794	-0.000277387	-0.000213065	-0.000213065	-0.000158794
48.6	-5.76214e-05	-0.000122613	-0.000164824	-7.03518e-05	-0.000339698	-0.000172864	-0.000293467	-0.000164824	-0.000164824	-0.000140704
48.6063	-6.76717e-05	-0.000126633	-0.000160804	-7.8392e-05	-0.000321608	-0.000203015	-0.000237186	-0.000217085	-0.000217085	-0.000148744
48.6125	-6.83417e-05	-0.000156784	-0.000150754	-8.24121e-05	-0.000317588	-0.000205025	-0.000259296	-0.000194975	-0.000194975	-0.000152764
48.6187	-6.36516e-05	-0.000152764	-0.000150754	-7.63819e-05	-0.000311558	-0.000190955	-0.000231156	-0.000233166	-0.000233166	-0.000154774
48.625	-6.36516e-05	-0.000186935	-0.000154774	-7.03518e-05	-0.000301508	-0.000190955	-0.000253266	-0.000231156	-0.000231156	-0.000152764
48.6313	-5.15913e-05	-0.000198995	-0.000148744	-7.23618e-05	-0.000297487	-0.000154774	-0.000241206	-0.000247236	-0.000247236	-0.000176884
48.6375	-4.82412e-05	-0.000213065	-0.000164824	-7.63819e-05	-0.000291457	-0.000144724	-0.000261307	-0.000271357	-0.000271357	-0.000158794
48.6437	-3.61809e-05	-0.000215075	-0.000170854	-8.84422e-05	-0.000295477	-0.000108543	-0.000255276	-0.000243216	-0.000243216	-0.000150754
48.65	-4.0871e-05	-0.000221106	-0.000172864	-9.04523e-05	-0.000297487	-0.000122613	-0.000221106	-0.000281407	-0.000281407	-0.000136683
48.6562	-4.0201e-05	-0.000237186	-0.000194975	-0.000110553	-0.000285427	-0.000120603	-0.000229146	-0.000221106	-0.000221106	-0.000128643
48.6625	-4.48911e-05	-0.000219095	-0.000196985	-0.000106533	-0.000285427	-0.000134673	-0.000186935	-0.000265327	-0.000265327	-9.64824e-05
48.6688	-4.69012e-05	-0.000239196	-0.000188945	-0.000104523	-0.000299497	-0.000140704	-0.000215075	-0.000215075	-0.000215075	-6.63317e-05
48.675	-4.82412e-05	-0.000229146	-0.000182915	-0.000118593	-0.000301508	-0.000144724	-0.000180905	-0.000251256	-0.000251256	-5.62814e-05
48.6812	-4.89112e-05	-0.000263317	-0.000178894	-0.000124623	-0.000307538	-0.000146734	-0.000233166	-0.000207035	-0.000207035	-4.0201e-05
48.6875	-3.68509e-05	-0.000243216	-0.000142714	-0.000134673	-0.000315578	-0.000110553	-0.000207035	-0.000233166	-0.000233166	-3.8191e-05
48.6938	-4.42211e-05	-0.000273367	-0.000126633	-0.000162814	-0.000283417	-0.000132663	-0.000231156	-0.000237186	-0.000237186	-2.41206e-05
48.7	-3.8191e-05	-0.000267337	-0.000122613	-0.000176884	-0.000259296	-0.000114573	-0.000211055	-0.000225126	-0.000225126	-5.22613e-05
48.7062	-4.69012e-05	-0.000293467	-0.000114573	-0.000170854	-0.000223116	-0.000140704	-0.000198995	-0.000245226	-0.000245226	-4.0201e-05
48.7125	-4.1541e-05	-0.000293467	-0.000116583	-0.000168844	-0.000209045	-0.000124623	-0.000190955	-0.000211055	-0.000211055	-5.82915e-05
48.7188	-4.89112e-05	-0.000291457	-0.000116583	-0.000178894	-0.000194975	-0.000146734	-0.000180905	-0.000249246	-0.000249246	-5.82915e-05
48.725	-3.68509e-05	-0.000307538	-0.000116583	-0.000166834	-0.000186935	-0.000110553	-0.000213065	-0.000174874	-0.000174874	-6.63317e-05
48.7313	-3.68509e-05	-0.000283417	-0.000108543	-0.000182915	-0.000180905	-0.000110553	-0.000184925	-0.000229146	-0.000229146	-7.03518e-05
48.7375	-3.01508e-05	-0.000277387	-0.000114573	-0.000176884	-0.000178894	-9.04523e-05	-0.000255276	-0.000182915	-0.000182915	-7.23618e-05
48.7437	-2.47906e-05	-0.000245226	-0.000100503	-0.000180905	-0.000156784	-7.43719e-05	-0.000235176	-0.000221106	-0.000221106	-8.24121e-05
48.75	-2.21106e-05	-0.000261307	-0.000102513	-0.000162814	-0.000130653	-6.63317e-05	-0.000293467	-0.000205025	-0.000205025	-8.0402e-05
48.7563	-1.60804e-05	-0.000233166	-0.000120603	-0.000146734	-0.000128643	-4.82412e-05	-0.000269347	-0.000239196	-0.000239196	-0.000110553
48.7625	-1.94305e-05	-0.000255276	-0.000138693	-0.000126633	-0.000114573	-5.82915e-05	-0.000309548	-0.000229146	-0.000229146	-8.84422e-05
48.7687	-1.00503e-05	-0.000249246	-0.000136683	-0.000128643	-0.000132663	-3.01508e-05	-0.000293467	-0.000215075	-0.000215075	-0.000104523
48.775	-1.74204e-05	-0.000241206	-0.000154774	-0.000116583	-0.000142714	-5.22613e-05	-0.000295477	-0.000243216	-0.000243216	-9.24623e-05
48.7812	-1.27303e-05	-0.000255276	-0.000178894	-0.000128643	-0.000162814	-3.8191e-05	-0.000291457	-0.000190955	-0.000190955	-0.000106533
48.7875	-2.34506e-05	-0.000233166	-0.000184925	-0.000150754	-0.000152764	-7.03518e-05	-0.000265327	-0.000223116	-0.000223116	-0.000104523
48.7938	-1.60804e-05	-0.000239196	-0.000194975	-0.000156784	-0.000158794	-4.82412e-05	-0.000289447	-0.000164824	-0.000164824	-0.000128643
48.8	-2.41206e-05	-0.000209045	-0.000201005	-0.000166834	-0.000142714	-7.23618e-05	-0.000251256	-0.000194975	-0.000194975	-0.000140704
48.8062	-1.80905e-05	-0.000237186	-0.000194975	-0.000174874	-0.000128643	-5.42714e-05	-0.000287437	-0.000154774	-0.000154774	-0.000138693
48.8125	-1.94305e-05	-0.000203015	-0.000182915	-0.000152764	-0.000120603	-5.82915e-05	-0.000243216	-0.000198995	-0.000198995	-0.000152764
48.8188	-2.21106e-05	-0.000233166	-0.000156784	-0.000132663	-0.000104523	-6.63317e-05	-0.000285427	-0.000152764	-0.000152764	-0.000132663
48.825	-2.21106e-05	-0.000231156	-0.000142714	-0.000128643	-0.000100503	-6.63317e-05	-0.000255276	-0.000162814	-0.000162814	-0.000136683
48.8312	-2.61307e-05	-0.000249246	-0.000124623	-0.000120603	-8.24121e-05	-7.8392e-05	-0.000261307	-0.000154774	-0.000154774	-0.000124623
48.8375	-2.27806e-05	-0.000243216	-9.64824e-05	-0.000108543	-8.64322e-05	-6.83417e-05	-0.000237186	-0.000132663	-0.000132663	-0.000146734
48.8438	-2.74707e-05	-0.000237186	-8.24121e-05	-9.04523e-05	-7.43719e-05	-8.24121e-05	-0.000233166	-0.000152764	-0.000152764	-0.000138693
48.85	-1.87605e-05	-0.000251256	-7.43719e-05	-8.0402e-05	-0.000102513	-5.62814e-05	-0.000211055	-0.000126633	-0.000126633	-0.000158794
48.8563	-2.61307e-05	-0.000231156	-4.0201e-05	-6.03015e-05	-0.000102513	-7.8392e-05	-0.000164824	-0.000188945	-0.000188945	-0.000160804
48.8625	-2.34506e-05	-0.000259296	-2.21106e-05	-4.62312e-05	-0.000128643	-7.03518e-05	-0.000182915	-0.000164824	-0.000164824	-0.000160804
48.8687	-3.41709e-05	-0.000245226	-1.00503e-05	-4.62312e-05	-0.000122613	-0.000102513	-0.000144724	-0.000223116	-0.000223116	-0.000156784
48.875	-3.8191e-05	-0.000261307	6.03015e-06	-7.8392e-05	-0.000138693	-0.000114573	-0.000176884	-0.000186935	-0.000186935	-0.000146734
48.8813	-3.8861e-05	-0.000217085	1.60804e-05	-9.84925e-05	-0.000148744	-0.000116583	-0.000140704	-0.000245226	-0.000245226	-0.000162814
48.8875	-4.1541e-05	-0.000221106	-8.0402e-06	-0.000106533	-0.000156784	-0.000124623	-0.000172864	-0.000231156	-0.000231156	-0.000138693
48.8937	-3.68509e-05	-0.000186935	-1.80905e-05	-0.000100503	-0.000166834	-0.000110553	-0.000154774	-0.000257286	-0.000257286	-0.000158794
48.9	-3.8861e-05	-0.000172864	-2.61307e-05	-8.44221e-05	-0.000168844	-0.000116583	-0.000170854	-0.000259296	-0.000259296	-0.000154774
48.9062	-3.48409e-05	-0.000150754	-4.82412e-05	-6.03015e-05	-0.000180905	-0.000104523	-0.000166834	-0.000249246	-0.000249246	-0.000162814
48.9125	-4.62312e-05	-0.000144724	-8.24121e-05	-4.62312e-05	-0.000178894	-0.000138693	-0.000162814	-0.000263317	-0.000263317	-0.000132663
48.9188	-4.0871e-05	-0.000142714	-7.63819e-05	-2.81407e-05	-0.000211055	-0.000122613	-0.000188945	-0.000205025	-0.000205025	-0.000130653
48.925	-5.36013e-05	-0.000122613	-9.04523e-05	-2.41206e-05	-0.000225126	-0.000160804	-0.000168844	-0.000223116	-0.000223116	-0.000124623
48.9312	-5.22613e-05	-0.000136683	-0.000112563	-3.41709e-05	-0.000257286	-0.000156784	-0.000203015	-0.000166834	-0.000166834	-0.000106533
48.9375	-5.42714e-05	-0.000138693	-0.000118593	-3.21608e-05	-0.000269347	-0.000162814	-0.000146734	-0.000194975	-0.000194975	-0.000118593
48.9438	-6.09715e-05	-0.000162814	-0.000112563	-2.81407e-05	-0.000289447	-0.000182915	-0.000198995	-0.000134673	-0.000134673	-0.000124623
48.95	-5.89615e-05	-0.000158794	-0.000122613	-4.42211e-05	-0.000293467	-0.000176884	-0.000134673	-0.000152764	-0.000152764	-0.000154774
48.9562	-5.49414e-05	-0.000172864	-0.000132663	-6.03015e-05	-0.000305528	-0.000164824	-0.000150754	-0.000128643	-0.000128643	-0.000156784
48.9625	-4.82412e-05	-0.000170854	-0.000144724	-5.62814e-05	-0.000317588	-0.000144724	-0.000116583	-0.000138693	-0.000138693	-0.000192965
48.9688	-5.02513e-05	-0.000201005	-0.000146734	-5.22613e-05	-0.000327638	-0.000150754	-0.000144724	-0.000144724	-0.000144724	-0.000184925
48.975	-3.35008e-05	-0.000217085	-0.000142714	-5.42714e-05	-0.000335678	-0.000100503	-0.000130653	-0.000134673	-0.000134673	-0.000203015
48.9813	-4.1541e-05	-0.000205025	-0.000146734	-3.61809e-05	-0.000335678	-0.000124623	-0.000136683	-0.000182915	-0.000182915	-0.000196985
48.9875	-3.61809e-05	-0.000237186	-0.000148744	-4.0201e-06	-0.000339698	-0.000108543	-0.000156784	-0.000150754	-0.000150754	-0.000190955
48.9937	-3.61809e-05	-0.000229146	-0.000148744	-1.40704e-05	-0.000341709	-0.000108543	-0.000132663	-0.000196985	-0.000196985	-0.000198995
49	-3.08208e-05	-0.000233166	-0.000150754	-3.01508e-05	-0.000355779	-9.24623e-05	-0.000166834	-0.000170854	-0.000170854	-0.000215075
49.0063	-3.61809e-05	-0.000203015	-0.000156784	-2.81407e-05	-0.000371859	-0.000108543	-0.000132663	-0.000209045	-0.000209045	-0.000223116
49.0125	-3.14908e-05	-0.000239196	-0.000174874	-6.23116e-05	-0.000375879	-9.44724e-05	-0.000164824	-0.000178894	-0.000178894	-0.000235176
49.0187	-3.8191e-05	-0.000215075	-0.000186935	-9.64824e-05	-0.00038593	-0.000114573	-0.000140704	-0.000201005	-0.000201005	-0.000263317
49.025	-5.22613e-05	-0.000243216	-0.000207035	-0.000106533	-0.000379899	-0.000156784	-0.000174874	-0.000180905	-0.000180905	-0.000239196
49.0312	-5.36013e-05	-0.000215075	-0.000213065	-0.000120603	-0.00038593	-0.000160804	-0.000164824	-0.000160804	-0.000160804	-0.000239196
49.0375	-6.23116e-05	-0.000227136	-0.000213065	-0.000138693	-0.000373869	-0.000186935	-0.000160804	-0.000178894	-0.000178894	-0.000215075
49.0438	-6.36516e-05	-0.000235176	-0.000203015	-0.000130653	-0.000377889	-0.000190955	-0.000178894	-0.000138693	-0.000138693	-0.000215075
49.05	-6.49916e-05	-0.000225126	-0.000207035	-0.000124623	-0.000359799	-0.000194975	-0.000168844	-0.000182915	-0.000182915	-0.000194975
49.0562	-5.82915e-05	-0.000241206	-0.000182915	-0.000124623	-0.000379899	-0.000174874	-0.000203015	-0.000124623	-0.000124623	-0.000205025
49.0625	-6.49916e-05	-0.000225126	-0.000182915	-0.000132663	-0.000373869	-0.000194975	-0.000166834	-0.000158794	-0.000158794	-0.000207035
49.0688	-6.29816e-05	-0.000249246	-0.000186935	-0.000114573	-0.000365829	-0.000188945	-0.000235176	-9.84925e-05	-9.84925e-05	-0.000217085
49.075	-7.03518e-05	-0.000211055	-0.000188945	-0.000106533	-0.000363819	-0.000211055	-0.000201005	-0.000124623	-0.000124623	-0.000227136
49.0812	-7.9062e-05	-0.000239196	-0.000170854	-0.000104523	-0.000355779	-0.000237186	-0.000239196	-7.43719e-05	-7.43719e-05	-0.000215075
49.0875	-7.77219e-05	-0.000215075	-0.000172864	-0.000108543	-0.000343719	-0.000233166	-0.000194975	-0.000104523	-0.000104523	-0.000223116
49.0938	-8.0402e-05	-0.000241206	-0.000164824	-8.44221e-05	-0.000317588	-0.000241206	-0.000225126	-0.000100503	-0.000100503	-0.000192965
49.1	-7.16918e-05	-0.000213065	-0.000162814	-9.24623e-05	-0.000323618	-0.000215075	-0.000209045	-0.000104523	-0.000104523	-0.000192965
49.1063	-6.90117e-05	-0.000207035	-0.000154774	-9.64824e-05	-0.000319598	-0.000207035	-0.000219095	-0.000144724	-0.000144724	-0.000150754
49.1125	-5.49414e-05	-0.000198995	-0.000146734	-8.44221e-05	-0.000335678	-0.000164824	-0.000237186	-0.000112563	-0.000112563	-0.000158794
49.1187	-5.56114e-05	-0.000162814	-0.000142714	-6.43216e-05	-0.000323618	-0.000166834	-0.000223116	-0.000158794	-0.000158794	-0.000136683
49.125	-5.15913e-05	-0.000166834	-0.000142714	-6.43216e-05	-0.000337688	-0.000154774	-0.000267337	-0.000110553	-0.000110553	-0.000140704
49.1313	-5.82915e-05	-0.000138693	-0.000142714	-8.0402e-05	-0.000315578	-0.000174874	-0.000239196	-0.000156784	-0.000156784	-0.000136683
49.1375	-5.82915e-05	-0.000152764	-0.000150754	-8.24121e-05	-0.000305528	-0.000174874	-0.000287437	-7.03518e-05	-7.03518e-05	-0.000152764
49.1437	-5.82915e-05	-0.000126633	-0.000160804	-8.24121e-05	-0.000283417	-0.000174874	-0.000245226	-9.04523e-05	-9.04523e-05	-0.000146734
49.15	-5.96315e-05	-0.000158794	-0.000180905	-9.24623e-05	-0.000269347	-0.000178894	-0.000301508	-2.81407e-05	-2.81407e-05	-0.000134673
49.1562	-5.02513e-05	-0.000136683	-0.000184925	-0.000102513	-0.000249246	-0.000150754	-0.000265327	-1.80905e-05	-1.80905e-05	-0.000140704
49.1625	-5.15913e-05	-0.000164824	-0.000186935	-8.44221e-05	-0.000247236	-0.000154774	-0.000287437	1.40704e-05	1.40704e-05	-0.000112563
49.1688	-4.0201e-05	-0.000170854	-0.000176884	-7.8392e-05	-0.000227136	-0.000120603	-0.000279397	2.61307e-05	2.61307e-05	-0.000100503
49.175	-5.09213e-05	-0.000178894	-0.000170854	-9.84925e-05	-0.000205025	-0.000152764	-0.000285427	1.20603e-05	1.20603e-05	-9.24623e-05
49.1812	-4.28811e-05	-0.000190955	-0.000142714	-9.84925e-05	-0.000198995	-0.000128643	-0.000281407	5.62814e-05	5.62814e-05	-8.24121e-05
49.1875	-5.15913e-05	-0.000182915	-0.000124623	-8.84422e-05	-0.000186935	-0.000154774	-0.000271357	1.40704e-05	1.40704e-05	-5.62814e-05
49.1938	-4.62312e-05	-0.000196985	-0.000108543	-0.000100503	-0.000174874	-0.000138693	-0.000287437	7.23618e-05	7.23618e-05	-5.22613e-05
49.2	-5.22613e-05	-0.000168844	-9.44724e-05	-0.000104523	-0.000174874	-0.000156784	-0.000217085	1.80905e-05	1.80905e-05	-5.22613e-05
49.2062	-3.9531e-05	-0.000184925	-9.04523e-05	-9.84925e-05	-0.000180905	-0.000118593	-0.000245226	5.62814e-05	5.62814e-05	-4.62312e-05
49.2125	-4.42211e-05	-0.000136683	-9.24623e-05	-9.44724e-05	-0.000178894	-0.000132663	-0.000180905	-6.03015e-06	-6.03015e-06	-6.83417e-05
49.2188	-4.1541e-05	-0.000154774	-9.44724e-05	-0.000116583	-0.000186935	-0.000124623	-0.000203015	-3.38813e-21	-3.38813e-21	-5.82915e-05
49.225	-3.61809e-05	-0.000132663	-8.84422e-05	-0.000110553	-0.000190955	-0.000108543	-0.000178894	-2.81407e-05	-2.81407e-05	-6.43216e-05
49.2313	-4.69012e-05	-0.000150754	-8.44221e-05	-0.000120603	-0.000190955	-0.000140704	-0.000207035	-3.8191e-05	-3.8191e-05	-4.0201e-05
49.2375	-5.02513e-05	-0.000142714	-6.83417e-05	-0.000136683	-0.000188945	-0.000150754	-0.000182915	-3.61809e-05	-3.61809e-05	-3.8191e-05
49.2437	-5.96315e-05	-0.000150754	-4.62312e-05	-0.000150754	-0.000168844	-0.000178894	-0.000194975	-7.63819e-05	-7.63819e-05	-6.03015e-06
49.25	-5.96315e-05	-0.000156784	-2.41206e-05	-0.000156784	-0.000150754	-0.000178894	-0.000182915	-6.03015e-05	-6.03015e-05	-1.40704e-05
49.2563	-7.23618e-05	-0.000146734	-2.01005e-05	-0.000170854	-0.000142714	-0.000217085	-0.000144724	-0.000126633	-0.000126633	-2.01005e-05
49.2625	-7.10218e-05	-0.000152764	2.01005e-06	-0.000172864	-0.000142714	-0.000213065	-0.000156784	-9.24623e-05	-9.24623e-05	-3.61809e-05
49.2687	-7.30318e-05	-0.000136683	1.80905e-05	-0.000166834	-0.000136683	-0.000219095	-0.000108543	-0.000158794	-0.000158794	-2.81407e-05
49.275	-7.10218e-05	-0.000150754	2.61307e-05	-0.000168844	-0.000154774	-0.000213065	-0.000130653	-0.000114573	-0.000114573	-3.61809e-05
49.2812	-7.10218e-05	-0.000108543	3.21608e-05	-0.000146734	-0.000162814	-0.000213065	-8.64322e-05	-0.000148744	-0.000148744	-5.02513e-05
49.2875	-6.76717e-05	-0.000116583	2.41206e-05	-0.000132663	-0.000172864	-0.000203015	-0.000106533	-0.000144724	-0.000144724	-4.42211e-05
49.2938	-5.69514e-05	-9.04523e-05	1.80905e-05	-0.000114573	-0.000158794	-0.000170854	-9.64824e-05	-0.000170854	-0.000170854	-5.02513e-05
49.3	-5.96315e-05	-9.64824e-05	-4.0201e-06	-0.000118593	-0.000164824	-0.000178894	-0.000114573	-0.000182915	-0.000182915	-3.61809e-05
49.3062	-5.02513e-05	-9.64824e-05	-8.0402e-06	-0.000120603	-0.000160804	-0.000150754	-0.000120603	-0.000170854	-0.000170854	-4.42211e-05
49.3125	-5.42714e-05	-0.000114573	-1.60804e-05	-0.000128643	-0.000158794	-0.000162814	-0.000108543	-0.000205025	-0.000205025	-3.21608e-05
49.3188	-4.62312e-05	-0.000120603	1.60804e-05	-0.000134673	-0.000168844	-0.000138693	-0.000136683	-0.000172864	-0.000172864	-2.21106e-05
49.325	-5.15913e-05	-0.000110553	1.00503e-05	-0.000124623	-0.000196985	-0.000154774	-0.000106533	-0.000213065	-0.000213065	-1.40704e-05
49.3312	-4.55611e-05	-0.000126633	1.80905e-05	-0.000104523	-0.000211055	-0.000136683	-0.000148744	-0.000178894	-0.000178894	-3.61809e-05
49.3375	-4.48911e-05	-9.64824e-05	1.60804e-05	-0.000112563	-0.000215075	-0.000134673	-0.000104523	-0.000229146	-0.000229146	-6.03015e-05
49.3438	-3.9531e-05	-0.000112563	-4.0201e-06	-0.000118593	-0.000219095	-0.000118593	-0.000164824	-0.000188945	-0.000188945	-8.44221e-05
49.35	-4.0201e-05	-0.000108543	-1.80905e-05	-0.000100503	-0.000229146	-0.000120603	-0.000130653	-0.000192965	-0.000192965	-0.000122613
49.3563	-4.35511e-05	-0.000152764	-3.61809e-05	-0.000126633	-0.000227136	-0.000130653	-0.000170854	-0.000172864	-0.000172864	-0.000130653
49.3625	-3.68509e-05	-0.000140704	-3.61809e-05	-0.000130653	-0.000231156	-0.000110553	-0.000170854	-0.000164824	-0.000164824	-0.000152764
49.3687	-4.35511e-05	-0.000170854	-6.23116e-05	-0.000106533	-0.000245226	-0.000130653	-0.000192965	-0.000168844	-0.000168844	-0.000130653
49.375	-3.48409e-05	-0.000172864	-4.82412e-05	-9.64824e-05	-0.000275377	-0.000104523	-0.000211055	-0.000140704	-0.000140704	-0.000126633
49.3813	-3.48409e-05	-0.000164824	-6.83417e-05	-0.000104523	-0.000273367	-0.000104523	-0.000215075	-0.000188945	-0.000188945	-0.000116583
49.3875	-1.87605e-05	-0.000162814	-5.82915e-05	-8.84422e-05	-0.000291457	-5.62814e-05	-0.000255276	-0.000150754	-0.000150754	-0.000128643
49.3937	-2.21106e-05	-0.000154774	-7.43719e-05	-8.0402e-05	-0.000291457	-6.63317e-05	-0.000209045	-0.000198995	-0.000198995	-0.000128643
49.4	-8.0402e-06	-0.000184925	-5.82915e-05	-7.23618e-05	-0.000301508	-2.41206e-05	-0.000281407	-0.000152764	-0.000152764	-0.000140704
49.4062	-7.37018e-06	-0.000178894	-6.03015e-05	-6.63317e-05	-0.000293467	-2.21106e-05	-0.000235176	-0.000203015	-0.000203015	-0.000162814
49.4125	-6.70017e-06	-0.000219095	-4.42211e-05	-5.82915e-05	-0.000305528	-2.01005e-05	-0.000283417	-0.000164824	-0.000164824	-0.000160804
49.4188	-4.0201e-06	-0.000221106	-3.01508e-05	-5.02513e-05	-0.000287437	-1.20603e-05	-0.000229146	-0.000192965	-0.000192965	-0.000192965
49.425	-4.0201e-06	-0.000229146	-1.40704e-05	-4.0201e-05	-0.000281407	-1.20603e-05	-0.000285427	-0.000172864	-0.000172864	-0.000209045
49.4312	-2.68007e-06	-0.000198995	2.01005e-06	-3.8191e-05	-0.000253266	-8.0402e-06	-0.000249246	-0.000180905	-0.000180905	-0.000245226
49.4375	-1.00503e-05	-0.000196985	8.0402e-06	-3.01508e-05	-0.000239196	-3.01508e-05	-0.000255276	-0.000205025	-0.000205025	-0.000249246
49.4438	-4.0201e-06	-0.000182915	8.0402e-06	-2.81407e-05	-0.000233166	-1.20603e-05	-0.000239196	-0.000190955	-0.000190955	-0.000277387
49.45	-8.71022e-06	-0.000176884	-1.80905e-05	-2.41206e-05	-0.000237186	-2.61307e-05	-0.000235176	-0.000239196	-0.000239196	-0.000265327
49.4562	-1.20603e-05	-0.000201005	-2.41206e-05	-4.0201e-05	-0.000237186	-3.61809e-05	-0.000253266	-0.000213065	-0.000213065	-0.000257286
49.4625	-2.41206e-05	-0.000196985	-6.03015e-05	-4.42211e-05	-0.000257286	-7.23618e-05	-0.000207035	-0.000275377	-0.000275377	-0.000261307
49.4688	-2.54606e-05	-0.000207035	-8.0402e-05	-6.03015e-05	-0.000289447	-7.63819e-05	-0.000241206	-0.000231156	-0.000231156	-0.000257286
49.475	-3.28308e-05	-0.000186935	-0.000108543	-6.83417e-05	-0.000277387	-9.84925e-05	-0.000198995	-0.000265327	-0.000265327	-0.000259296
49.4813	-4.62312e-05	-0.000196985	-0.000104523	-7.03518e-05	-0.000285427	-0.000138693	-0.000253266	-0.000233166	-0.000233166	-0.000261307
49.4875	-4.69012e-05	-0.000188945	-0.000132663	-6.43216e-05	-0.000283417	-0.000140704	-0.000225126	-0.000263317	-0.000263317	-0.000273367
49.4937	-5.02513e-05	-0.000207035	-0.000146734	-5.42714e-05	-0.000289447	-0.000150754	-0.000281407	-0.000239196	-0.000239196	-0.000267337
49.5	-4.82412e-05	-0.000205025	-0.000158794	-3.8191e-05	-0.000273367	-0.000144724	-0.000273367	-0.000243216	-0.000243216	-0.000283417
49.5063	-5.42714e-05	-0.000198995	-0.000162814	-3.21608e-05	-0.000287437	-0.000162814	-0.000291457	-0.000275377	-0.000275377	-0.000277387
49.5125	-4.35511e-05	-0.000198995	-0.000184925	-3.8191e-05	-0.000277387	-0.000130653	-0.000283417	-0.000239196	-0.000239196	-0.000287437
49.5187	-4.22111e-05	-0.000168844	-0.000190955	-5.02513e-05	-0.000273367	-0.000126633	-0.000263317	-0.000269347	-0.000269347	-0.000289447
49.525	-4.28811e-05	-0.000182915	-0.000194975	-8.0402e-05	-0.000249246	-0.000128643	-0.000285427	-0.000223116	-0.000223116	-0.000271357
49.5312	-4.95812e-05	-0.000142714	-0.000198995	-0.000104523	-0.000237186	-0.000148744	-0.000265327	-0.000255276	-0.000255276	-0.000251256
49.5375	-5.02513e-05	-0.000174874	-0.000203015	-0.000128643	-0.000235176	-0.000150754	-0.000305528	-0.000201005	-0.000201005	-0.000233166
49.5438	-4.89112e-05	-0.000136683	-0.000194975	-0.000144724	-0.000229146	-0.000146734	-0.000257286	-0.000223116	-0.000223116	-0.000207035
49.55	-5.62814e-05	-0.000162814	-0.000184925	-0.000150754	-0.000237186	-0.000168844	-0.000281407	-0.000182915	-0.000182915	-0.000160804
49.5562	-4.89112e-05	-0.000134673	-0.000172864	-0.000140704	-0.000251256	-0.000146734	-0.000239196	-0.000198995	-0.000198995	-0.000168844
49.5625	-5.15913e-05	-0.000168844	-0.000164824	-0.000134673	-0.000235176	-0.000154774	-0.000261307	-0.000180905	-0.000180905	-0.000152764
49.5688	-4.89112e-05	-0.000158794	-0.000152764	-0.000110553	-0.000207035	-0.000146734	-0.000241206	-0.000170854	-0.000170854	-0.000176884
49.575	-6.09715e-05	-0.000182915	-0.000154774	-0.000110553	-0.000196985	-0.000182915	-0.000245226	-0.000209045	-0.000209045	-0.000146734
49.5812	-5.69514e-05	-0.000190955	-0.000152764	-0.000104523	-0.000205025	-0.000170854	-0.000267337	-0.000162814	-0.000162814	-0.000162814
49.5875	-6.16415e-05	-0.000190955	-0.000154774	-0.000122613	-0.000209045	-0.000184925	-0.000253266	-0.000211055	-0.000211055	-0.000124623
49.5938	-5.62814e-05	-0.000235176	-0.000138693	-0.000130653	-0.000221106	-0.000168844	-0.000265327	-0.000166834	-0.000166834	-0.000112563
49.6	-6.43216e-05	-0.000219095	-0.000148744	-0.000148744	-0.000223116	-0.000192965	-0.000225126	-0.000198995	-0.000198995	-7.63819e-05
49.6063	-6.36516e-05	-0.000229146	-0.000144724	-0.000148744	-0.000225126	-0.000190955	-0.000267337	-0.000154774	-0.000154774	-9.24623e-05
49.6125	-6.36516e-05	-0.000217085	-0.000144724	-0.000154774	-0.000198995	-0.000190955	-0.000205025	-0.000205025	-0.000205025	-8.84422e-05
49.6187	-7.10218e-05	-0.000239196	-0.000122613	-0.000152764	-0.000182915	-0.000213065	-0.000231156	-0.000176884	-0.000176884	-8.64322e-05
49.625	-6.96817e-05	-0.000217085	-0.000140704	-0.000140704	-0.000178894	-0.000209045	-0.000203015	-0.000194975	-0.000194975	-8.84422e-05
49.6313	-6.96817e-05	-0.000245226	-0.000112563	-0.000136683	-0.000176884	-0.000209045	-0.000237186	-0.000194975	-0.000194975	-7.8392e-05
49.6375	-5.69514e-05	-0.000257286	-9.04523e-05	-0.000138693	-0.000168844	-0.000170854	-0.000223116	-0.000184925	-0.000184925	-7.23618e-05
49.6437	-5.96315e-05	-0.000263317	-5.02513e-05	-0.000118593	-0.000160804	-0.000178894	-0.000219095	-0.000221106	-0.000221106	-7.43719e-05
49.65	-5.02513e-05	-0.000283417	-5.02513e-05	-9.44724e-05	-0.000162814	-0.000150754	-0.000219095	-0.000194975	-0.000194975	-8.0402e-05
49.6562	-5.56114e-05	-0.000261307	-1.80905e-05	-9.04523e-05	-0.000154774	-0.000166834	-0.000190955	-0.000257286	-0.000257286	-8.84422e-05
49.6625	-4.95812e-05	-0.000287437	-8.0402e-06	-8.24121e-05	-0.000148744	-0.000148744	-0.000215075	-0.000213065	-0.000213065	-0.000100503
49.6688	-6.23116e-05	-0.000255276	-1.40704e-05	-7.23618e-05	-0.000148744	-0.000186935	-0.000162814	-0.000247236	-0.000247236	-0.000120603
49.675	-6.36516e-05	-0.000271357	-2.41206e-05	-8.84422e-05	-0.000162814	-0.000190955	-0.000196985	-0.000198995	-0.000198995	-0.000108543
49.6812	-6.49916e-05	-0.000221106	-3.41709e-05	-9.04523e-05	-0.000158794	-0.000194975	-0.000148744	-0.000207035	-0.000207035	-0.000118593
49.6875	-6.16415e-05	-0.000245226	-4.82412e-05	-0.000104523	-0.000166834	-0.000184925	-0.000174874	-0.000168844	-0.000168844	-0.000106533
49.6938	-5.42714e-05	-0.000196985	-6.83417e-05	-0.000112563	-0.000174874	-0.000162814	-0.000140704	-0.000190955	-0.000190955	-0.000118593
49.7	-5.56114e-05	-0.000207035	-7.63819e-05	-0.000110553	-0.000180905	-0.000166834	-0.000166834	-0.000201005	-0.000201005	-0.000100503
49.7062	-4.22111e-05	-0.000186935	-8.44221e-05	-9.64824e-05	-0.000194975	-0.000126633	-0.000178894	-0.000154774	-0.000154774	-0.000102513
49.7125	-4.22111e-05	-0.000192965	-7.43719e-05	-0.000100503	-0.000178894	-0.000126633	-0.000188945	-0.000184925	-0.000184925	-8.84422e-05
49.7188	-4.0201e-05	-0.000188945	-6.83417e-05	-6.03015e-05	-0.000162814	-0.000120603	-0.000207035	-0.000134673	-0.000134673	-9.84925e-05
49.725	-4.82412e-05	-0.000168844	-8.84422e-05	-4.62312e-05	-0.000154774	-0.000144724	-0.000184925	-0.000162814	-0.000162814	-8.84422e-05
49.7313	-4.0201e-05	-0.000194975	-8.84422e-05	-6.23116e-05	-0.000158794	-0.000120603	-0.000239196	-0.000104523	-0.000104523	-9.24623e-05
49.7375	-4.55611e-05	-0.000178894	-0.000112563	-9.04523e-05	-0.000138693	-0.000136683	-0.000209045	-0.000158794	-0.000158794	-9.04523e-05
49.7437	-4.55611e-05	-0.000205025	-0.000120603	-0.000100503	-0.000160804	-0.000136683	-0.000257286	-0.000114573	-0.000114573	-8.24121e-05
49.75	-4.1541e-05	-0.000176884	-0.000132663	-0.000150754	-0.000168844	-0.000124623	-0.000245226	-0.000152764	-0.000152764	-8.84422e-05
49.7563	-3.8191e-05	-0.000213065	-0.000110553	-0.000174874	-0.000170854	-0.000114573	-0.000303518	-0.000124623	-0.000124623	-8.64322e-05
49.7625	-3.35008e-05	-0.000186935	-0.000106533	-0.000178894	-0.000160804	-0.000100503	-0.000271357	-0.000122613	-0.000122613	-9.44724e-05
49.7687	-3.68509e-05	-0.000215075	-9.64824e-05	-0.000164824	-0.000172864	-0.000110553	-0.000277387	-0.000136683	-0.000136683	-8.24121e-05
49.775	-2.88107e-05	-0.000205025	-9.24623e-05	-0.000150754	-0.000178894	-8.64322e-05	-0.000291457	-0.000120603	-0.000120603	-0.000108543
49.7812	-3.35008e-05	-0.000217085	-9.84925e-05	-0.000132663	-0.000178894	-0.000100503	-0.000283417	-0.000154774	-0.000154774	-9.44724e-05
49.7875	-2.47906e-05	-0.000233166	-9.84925e-05	-0.000124623	-0.000196985	-7.43719e-05	-0.000293467	-0.000112563	-0.000112563	-9.24623e-05
49.7938	-2.81407e-05	-0.000233166	-0.000100503	-0.000116583	-0.000215075	-8.44221e-05	-0.000269347	-0.000172864	-0.000172864	-7.63819e-05
49.8	-2.61307e-05	-0.000247236	-9.04523e-05	-9.84925e-05	-0.000225126	-7.8392e-05	-0.000335678	-0.000130653	-0.000130653	-8.0402e-05
49.8062	-2.81407e-05	-0.000249246	-9.64824e-05	-9.84925e-05	-0.000229146	-8.44221e-05	-0.000287437	-0.000184925	-0.000184925	-7.03518e-05
49.8125	-2.61307e-05	-0.000293467	-7.8392e-05	-8.64322e-05	-0.000257286	-7.8392e-05	-0.000333668	-0.000164824	-0.000164824	-7.23618e-05
49.8188	-2.61307e-05	-0.000261307	-8.0402e-05	-6.83417e-05	-0.000265327	-7.8392e-05	-0.000275377	-0.000213065	-0.000213065	-8.64322e-05
49.825	-3.01508e-05	-0.000277387	-7.23618e-05	-4.82412e-05	-0.000289447	-9.04523e-05	-0.000301508	-0.000225126	-0.000225126	-9.44724e-05
49.8312	-1.94305e-05	-0.000257286	-7.43719e-05	-4.22111e-05	-0.000301508	-5.82915e-05	-0.000253266	-0.000247236	-0.000247236	-0.000122613
49.8375	-2.74707e-05	-0.000273367	-7.23618e-05	-3.41709e-05	-0.000313568	-8.24121e-05	-0.000273367	-0.000283417	-0.000283417	-0.000114573
49.8438	-2.41206e-05	-0.000253266	-8.84422e-05	-3.8191e-05	-0.000327638	-7.23618e-05	-0.000251256	-0.000251256	-0.000251256	-0.000118593
49.85	-2.81407e-05	-0.000265327	-8.24121e-05	-4.62312e-05	-0.000341709	-8.44221e-05	-0.000253266	-0.000305528	-0.000305528	-0.000120603
49.8563	-2.34506e-05	-0.000283417	-9.04523e-05	-4.62312e-05	-0.000349749	-7.03518e-05	-0.000267337	-0.000251256	-0.000251256	-0.000134673
49.8625	-3.21608e-05	-0.000275377	-8.24121e-05	-5.82915e-05	-0.000357789	-9.64824e-05	-0.000249246	-0.000295477	-0.000295477	-0.000146734
49.8687	-2.34506e-05	-0.000283417	-7.63819e-05	-6.23116e-05	-0.000359799	-7.03518e-05	-0.000259296	-0.000229146	-0.000229146	-0.000160804
49.875	-2.54606e-05	-0.000261307	-7.23618e-05	-5.42714e-05	-0.000351759	-7.63819e-05	-0.000221106	-0.000265327	-0.000265327	-0.000190955
49.8813	-2.47906e-05	-0.000279397	-9.04523e-05	8.19095e-06	-0.000355779	-7.43719e-05	-0.000261307	-0.000215075	-0.000215075	-0.000184925
49.8875	-2.27806e-05	-0.000241206	-0.000102513	1.01005e-05	-0.000347739	-6.83417e-05	-0.000231156	-0.000215075	-0.000215075	-0.000180905
49.8937	-2.94807e-05	-0.000245226	-0.000128643	1.80905e-05	-0.000357789	-8.84422e-05	-0.000237186	-0.000198995	-0.000198995	-0.000156784
49.9	-2.88107e-05	-0.000213065	-0.000144724	2.60804e-05	-0.000361809	-8.64322e-05	-0.000215075	-0.000188945	-0.000188945	-0.000162814
49.9062	-3.08208e-05	-0.000203015	-0.000144724	2.20603e-05	-0.000369849	-9.24623e-05	-0.000215075	-0.000215075	-0.000215075	-0.000138693
49.9125	-2.88107e-05	-0.000184925	-0.000116583	2.20603e-05	-0.000363819	-8.64322e-05	-0.000207035	-0.000182915	-0.000182915	-0.000148744
49.9188	-3.41709e-05	-0.000174874	-0.000112563	3.41709e-05	-0.000379899	-0.000102513	-0.000194975	-0.000231156	-0.000231156	-0.000146734
49.925	-2.68007e-05	-0.000201005	-0.000100503	3.61809e-05	-0.00038593	-8.0402e-05	-0.000227136	-0.000194975	-0.000194975	-0.000156784
49.9312	-3.21608e-05	-0.000186935	-8.44221e-05	3.81407e-05	-0.00038995	-9.64824e-05	-0.000198995	-0.000255276	-0.000255276	-0.000160804
49.9375	-3.41709e-05	-0.000227136	-7.8392e-05	3.61809e-05	-0.00039397	-0.000102513	-0.000241206	-0.000201005	-0.000201005	-0.000158794
49.9438	-3.68509e-05	-0.000207035	-9.84925e-05	0.000448442	-0.00040603	0.000110553	-0.000196985	-0.000231156	-0.000231156	-0.000168844
49.95	-4.0201e-05	-0.000241206	-8.64322e-05	0.000428945	-0.00038995	0.000120603	-0.000213065	-0.000196985	-0.000196985	-0.000180905
49.9562	-4.28811e-05	-0.000198995	-9.24623e-05	0.000428945	-0.000367839	0.000228643	-0.000170854	-0.000186935	-0.000186935	-0.000188945
49.9625	-5.62814e-05	-0.000211055	-0.000116583	0.000409447	-0.000357789	0.000268844	-0.000180905	-0.000162814	-0.000162814	-0.000182915
49.9688	-5.82915e-05	-0.000182915	-0.000128643	0.00054593	-0.000353769	0.000274874	-0.000160804	-0.000152764	-0.000152764	-0.000188945
49.975	-7.23618e-05	-0.000188945	-0.000144724	0.000526432	-0.000339698	0.000317085	-0.000154774	-0.000190955	-0.000190955	-0.000180905
49.9813	-7.50419e-05	-0.000198995	-0.000154774	0.000526432	-0.000333668	0.000525126	-0.000162814	-0.000156784	-0.000156784	-0.000184925
[truncated: 2,002 more rows]
