# Supplementary material for: Piezoelectric row-column sensing system on table tennis rackets for hit and rotation measurement
Source: PLoS One. 2025 Oct 21;20(10):e0333735. doi: 10.1371/journal.pone.0333735 (PMC12539710; doi:10.1371/journal.pone.0333735)
Supplement: S3 Table — The measured electrical signal data with time from ten channels of the system with three different hits with rotation. (XLSX) [file pone.0333735.s003.xlsx]

## Sheet: Sheet1
t(s)	VT1(V)	VT2(V)	VT3(V)	VT4(V)	VT5(V)	VB1(V)	VB2(V)	VB3(V)	VB4(V)	VB5(V)
37.4937	-0.000233166	-0.000277387	-0.000198995	-0.000114573	-0.000114573	-0.000221106	-0.000361809	-0.000239196	-0.000239196	-0.000259296
37.5	-0.000215075	-0.000237186	-0.000168844	-0.000128643	-0.000128643	-0.000215075	-0.000359799	-0.000231156	-0.000231156	-0.000223116
37.5063	-0.000229146	-0.000247236	-0.000168844	-0.000102513	-0.000102513	-0.000198995	-0.000335678	-0.000261307	-0.000261307	-0.000285427
37.5125	-0.000239196	-0.000225126	-0.000158794	-9.24623e-05	-9.24623e-05	-0.000192965	-0.000327638	-0.000239196	-0.000239196	-0.000231156
37.5187	-0.000247236	-0.000198995	-0.000164824	-6.63317e-05	-6.63317e-05	-0.000190955	-0.000271357	-0.000285427	-0.000285427	-0.000265327
37.525	-0.000267337	-0.000209045	-0.000170854	-5.22613e-05	-5.22613e-05	-0.000192965	-0.000263317	-0.000233166	-0.000233166	-0.000225126
37.5312	-0.000277387	-0.000168844	-0.000192965	-3.41709e-05	-3.41709e-05	-0.000211055	-0.000239196	-0.000275377	-0.000275377	-0.000233166
37.5375	-0.000291457	-0.000205025	-0.000221106	-3.21608e-05	-3.21608e-05	-0.000215075	-0.000249246	-0.000221106	-0.000221106	-0.000215075
37.5438	-0.000277387	-0.000162814	-0.000207035	-5.02513e-05	-5.02513e-05	-0.000237186	-0.000249246	-0.000263317	-0.000263317	-0.000217085
37.55	-0.000285427	-0.000205025	-0.000219095	-5.82915e-05	-5.82915e-05	-0.000233166	-0.000255276	-0.000219095	-0.000219095	-0.000257286
37.5562	-0.000287437	-0.000154774	-0.000213065	-6.03015e-05	-6.03015e-05	-0.000241206	-0.000257286	-0.000229146	-0.000229146	-0.000241206
37.5625	-0.000289447	-0.000188945	-0.000247236	-6.23116e-05	-6.23116e-05	-0.000211055	-0.000247236	-0.000229146	-0.000229146	-0.000303518
37.5688	-0.000287437	-0.000154774	-0.000225126	-5.82915e-05	-5.82915e-05	-0.000205025	-0.000247236	-0.000231156	-0.000231156	-0.000269347
37.575	-0.000303518	-0.000162814	-0.000259296	-4.62312e-05	-4.62312e-05	-0.000184925	-0.000243216	-0.000253266	-0.000253266	-0.000321608
37.5812	-0.000295477	-0.000150754	-0.000255276	-5.82915e-05	-5.82915e-05	-0.000178894	-0.000271357	-0.000221106	-0.000221106	-0.000281407
37.5875	-0.000289447	-0.000148744	-0.000267337	-7.23618e-05	-7.23618e-05	-0.000188945	-0.000275377	-0.000263317	-0.000263317	-0.000317588
37.5938	-0.000315578	-0.000182915	-0.000259296	-6.43216e-05	-6.43216e-05	-0.000190955	-0.000275377	-0.000229146	-0.000229146	-0.000283417
37.6	-0.000307538	-0.000164824	-0.000265327	-8.0402e-05	-8.0402e-05	-0.000203015	-0.000271357	-0.000265327	-0.000265327	-0.000303518
37.6063	-0.000315578	-0.000225126	-0.000267337	-6.63317e-05	-6.63317e-05	-0.000190955	-0.000257286	-0.000241206	-0.000241206	-0.000303518
37.6125	-0.000331658	-0.000198995	-0.000251256	-7.63819e-05	-7.63819e-05	-0.000188945	-0.000247236	-0.000303518	-0.000303518	-0.000269347
37.6187	-0.000361809	-0.000251256	-0.000251256	-7.63819e-05	-7.63819e-05	-0.000160804	-0.000235176	-0.000291457	-0.000291457	-0.000287437
37.625	-0.000357789	-0.000207035	-0.000211055	-9.24623e-05	-9.24623e-05	-0.000170854	-0.000253266	-0.000309548	-0.000309548	-0.000247236
37.6313	-0.000369849	-0.000251256	-0.000217085	-9.24623e-05	-9.24623e-05	-0.000164824	-0.000233166	-0.000315578	-0.000315578	-0.000299497
37.6375	-0.00038593	-0.000239196	-0.000192965	-0.000132663	-0.000132663	-0.000158794	-0.000237186	-0.000281407	-0.000281407	-0.000251256
37.6437	-0.000377889	-0.000239196	-0.000207035	-0.000124623	-0.000124623	-0.000160804	-0.000201005	-0.000303518	-0.000303518	-0.000297487
37.65	-0.00039196	-0.000251256	-0.000194975	-0.000128643	-0.000128643	-0.000156784	-0.000196985	-0.000261307	-0.000261307	-0.000257286
37.6562	-0.00040402	-0.000245226	-0.000209045	-0.000142714	-0.000142714	-0.000160804	-0.000178894	-0.000289447	-0.000289447	-0.000281407
37.6625	-0.000434171	-0.000255276	-0.000182915	-0.000134673	-0.000134673	-0.000158794	-0.000162814	-0.000249246	-0.000249246	-0.000249246
37.6688	-0.000424121	-0.000205025	-0.000180905	-0.000130653	-0.000130653	-0.000184925	-0.000146734	-0.000307538	-0.000307538	-0.000235176
37.675	-0.000448241	-0.000245226	-0.000203015	-0.000124623	-0.000124623	-0.000176884	-0.000144724	-0.000269347	-0.000269347	-0.000263317
37.6812	-0.000422111	-0.000186935	-0.000186935	-0.000150754	-0.000150754	-0.000184925	-0.000146734	-0.000289447	-0.000289447	-0.000241206
37.6875	-0.000430151	-0.000225126	-0.000203015	-0.000144724	-0.000144724	-0.000188945	-0.000130653	-0.000275377	-0.000275377	-0.000287437
37.6938	-0.00040603	-0.000194975	-0.000196985	-0.000180905	-0.000180905	-0.000190955	-0.000148744	-0.000269347	-0.000269347	-0.000231156
37.7	-0.00040603	-0.000233166	-0.000211055	-0.000192965	-0.000192965	-0.000192965	-0.000150754	-0.000265327	-0.000265327	-0.000283417
37.7062	-0.00039397	-0.000235176	-0.000176884	-0.000217085	-0.000217085	-0.000205025	-0.000160804	-0.000245226	-0.000245226	-0.000213065
37.7125	-0.00038392	-0.000247236	-0.000186935	-0.000203015	-0.000203015	-0.000229146	-0.000152764	-0.000287437	-0.000287437	-0.000255276
37.7188	-0.000377889	-0.000247236	-0.000178894	-0.000207035	-0.000207035	-0.000213065	-0.000172864	-0.000235176	-0.000235176	-0.000213065
37.725	-0.000351759	-0.000229146	-0.000186935	-0.000215075	-0.000215075	-0.000213065	-0.000166834	-0.000285427	-0.000285427	-0.000251256
37.7313	-0.000351759	-0.000235176	-0.000182915	-0.000221106	-0.000221106	-0.000196985	-0.000166834	-0.000225126	-0.000225126	-0.000247236
37.7375	-0.000343719	-0.000176884	-0.000174874	-0.000225126	-0.000225126	-0.000225126	-0.000156784	-0.000257286	-0.000257286	-0.000275377
37.7437	-0.000345729	-0.000215075	-0.000190955	-0.000215075	-0.000215075	-0.000201005	-0.000156784	-0.000221106	-0.000221106	-0.000307538
37.75	-0.000325628	-0.000172864	-0.000170854	-0.000233166	-0.000233166	-0.000217085	-0.000162814	-0.000253266	-0.000253266	-0.000287437
37.7563	-0.000345729	-0.000198995	-0.000184925	-0.000229146	-0.000229146	-0.000215075	-0.000146734	-0.000225126	-0.000225126	-0.000347739
37.7625	-0.000351759	-0.000180905	-0.000142714	-0.000225126	-0.000225126	-0.000219095	-0.000146734	-0.000223116	-0.000223116	-0.000305528
37.7687	-0.000341709	-0.000203015	-0.000148744	-0.000219095	-0.000219095	-0.000201005	-0.000140704	-0.000225126	-0.000225126	-0.000369849
37.775	-0.000353769	-0.000209045	-0.000108543	-0.000239196	-0.000239196	-0.000219095	-0.000156784	-0.000188945	-0.000188945	-0.000317588
37.7812	-0.000337688	-0.000211055	-0.000102513	-0.000233166	-0.000233166	-0.000243216	-0.000144724	-0.000198995	-0.000198995	-0.000367839
37.7875	-0.000319598	-0.000219095	-7.23618e-05	-0.000235176	-0.000235176	-0.000247236	-0.000156784	-0.000156784	-0.000156784	-0.000333668
37.7938	-0.000277387	-0.000184925	-7.43719e-05	-0.000229146	-0.000229146	-0.000267337	-0.000158794	-0.000201005	-0.000201005	-0.000373869
37.8	-0.000261307	-0.000207035	-7.23618e-05	-0.000219095	-0.000219095	-0.000277387	-0.000176884	-0.000162814	-0.000162814	-0.000359799
37.8062	-0.000223116	-0.000138693	-6.03015e-05	-0.000217085	-0.000217085	-0.000281407	-0.000168844	-0.000196985	-0.000196985	-0.000359799
37.8125	-0.000211055	-0.000168844	-6.63317e-05	-0.000198995	-0.000198995	-0.000243216	-0.000162814	-0.000182915	-0.000182915	-0.00038995
37.8188	-0.000190955	-0.000130653	-4.42211e-05	-0.000196985	-0.000196985	-0.000253266	-0.000178894	-0.000213065	-0.000213065	-0.000345729
37.825	-0.000198995	-0.000158794	-6.63317e-05	-0.000203015	-0.000203015	-0.000243216	-0.000184925	-0.000205025	-0.000205025	-0.00038392
37.8312	-0.000192965	-0.000134673	-4.42211e-05	-0.000223116	-0.000223116	-0.000241206	-0.000211055	-0.000198995	-0.000198995	-0.000317588
37.8375	-0.000192965	-0.000152764	-4.82412e-05	-0.000223116	-0.000223116	-0.000239196	-0.000207035	-0.000215075	-0.000215075	-0.000355779
37.8438	-0.000188945	-0.000144724	-4.0201e-05	-0.000223116	-0.000223116	-0.000273367	-0.000225126	-0.000190955	-0.000190955	-0.000281407
37.85	-0.000176884	-0.000134673	-5.82915e-05	-0.000225126	-0.000225126	-0.000291457	-0.000225126	-0.000237186	-0.000237186	-0.000317588
37.8563	-0.000148744	-0.000154774	-4.62312e-05	-0.000211055	-0.000211055	-0.000315578	-0.000251256	-0.000205025	-0.000205025	-0.000263317
37.8625	-0.000128643	-0.000124623	-5.62814e-05	-0.000196985	-0.000196985	-0.000333668	-0.000241206	-0.000249246	-0.000249246	-0.000285427
37.8687	-0.000120603	-0.000168844	-9.44724e-05	-0.000174874	-0.000174874	-0.000345729	-0.000255276	-0.000207035	-0.000207035	-0.000269347
37.875	-0.000112563	-0.000150754	-9.04523e-05	-0.000184925	-0.000184925	-0.000343719	-0.000261307	-0.000229146	-0.000229146	-0.000261307
37.8813	-0.000126633	-0.000209045	-0.000110553	-0.000150754	-0.000150754	-0.000331658	-0.000257286	-0.000180905	-0.000180905	-0.000275377
37.8875	-0.000140704	-0.000178894	-9.04523e-05	-0.000146734	-0.000146734	-0.000313568	-0.000259296	-0.000198995	-0.000198995	-0.000235176
37.8937	-0.000162814	-0.000239196	-0.000102513	-0.000140704	-0.000140704	-0.000293467	-0.000251256	-0.000211055	-0.000211055	-0.000263317
37.9	-0.000168844	-0.000223116	-7.63819e-05	-0.000130653	-0.000130653	-0.000269347	-0.000261307	-0.000211055	-0.000211055	-0.000209045
37.9062	-0.000174874	-0.000229146	-9.44724e-05	-0.000122613	-0.000122613	-0.000261307	-0.000255276	-0.000271357	-0.000271357	-0.000263317
37.9125	-0.000186935	-0.000233166	-9.24623e-05	-0.000132663	-0.000132663	-0.000253266	-0.000271357	-0.000253266	-0.000253266	-0.000229146
37.9188	-0.000190955	-0.000227136	-0.000132663	-0.000140704	-0.000140704	-0.000263317	-0.000267337	-0.000301508	-0.000301508	-0.000287437
37.925	-0.000205025	-0.000245226	-0.000156784	-0.000124623	-0.000124623	-0.000253266	-0.000289447	-0.000255276	-0.000255276	-0.000263317
37.9312	-0.000203015	-0.000205025	-0.000172864	-0.000130653	-0.000130653	-0.000283417	-0.000277387	-0.000301508	-0.000301508	-0.000279397
37.9375	-0.000219095	-0.000235176	-0.000201005	-0.000110553	-0.000110553	-0.000277387	-0.000289447	-0.000237186	-0.000237186	-0.000271357
37.9438	-0.000207035	-0.000166834	-0.000201005	-0.000114573	-0.000114573	-0.000281407	-0.000297487	-0.000277387	-0.000277387	-0.000263317
37.95	-0.000209045	-0.000217085	-0.000231156	-9.64824e-05	-9.64824e-05	-0.000261307	-0.000295477	-0.000263317	-0.000263317	-0.000289447
37.9562	-0.000205025	-0.000166834	-0.000227136	-0.000104523	-0.000104523	-0.000257286	-0.000307538	-0.000267337	-0.000267337	-0.000271357
37.9625	-0.000219095	-0.000209045	-0.000249246	-0.000104523	-0.000104523	-0.000231156	-0.000301508	-0.000263317	-0.000263317	-0.000343719
37.9688	-0.000217085	-0.000190955	-0.000239196	-0.000112563	-0.000112563	-0.000217085	-0.000307538	-0.000261307	-0.000261307	-0.000317588
37.975	-0.000219095	-0.000209045	-0.000261307	-0.000120603	-0.000120603	-0.000209045	-0.000299497	-0.000275377	-0.000275377	-0.000375879
37.9813	-0.000235176	-0.000184925	-0.000239196	-0.000120603	-0.000120603	-0.000184925	-0.000311558	-0.000245226	-0.000245226	-0.000335678
37.9875	-0.000239196	-0.000160804	-0.000251256	-0.000134673	-0.000134673	-0.000196985	-0.000277387	-0.000307538	-0.000307538	-0.000375879
37.9937	-0.000269347	-0.000160804	-0.000257286	-0.000136683	-0.000136683	-0.000184925	-0.000279397	-0.000285427	-0.000285427	-0.000349749
38	-0.000275377	-0.000130653	-0.000257286	-0.000154774	-0.000154774	-0.000209045	-0.000271357	-0.000339698	-0.000339698	-0.000359799
38.0063	-0.000299497	-0.000170854	-0.000285427	-0.000128643	-0.000128643	-0.000196985	-0.000269347	-0.000327638	-0.000327638	-0.000345729
38.0125	-0.000297487	-0.000134673	-0.000287437	-0.000140704	-0.000140704	-0.000198995	-0.000257286	-0.000361809	-0.000361809	-0.000325628
38.0187	-0.000323618	-0.000182915	-0.000283417	-0.000122613	-0.000122613	-0.000174874	-0.000249246	-0.000357789	-0.000357789	-0.000347739
38.025	-0.000305528	-0.000140704	-0.000261307	-0.000120603	-0.000120603	-0.000186935	-0.000263317	-0.000365829	-0.000365829	-0.000299497
38.0312	-0.000317588	-0.000158794	-0.000281407	-0.000102513	-0.000102513	-0.000146734	-0.000235176	-0.000363819	-0.000363819	-0.000317588
38.0375	-0.000329648	-0.000134673	-0.000239196	-0.000108543	-0.000108543	-0.000130653	-0.000237186	-0.000325628	-0.000325628	-0.000271357
38.0438	-0.000339698	-0.000142714	-0.000261307	-0.000112563	-0.000112563	-0.000154774	-0.000213065	-0.000329648	-0.000329648	-0.000299497
38.05	-0.000353769	-0.000142714	-0.000259296	-0.000102513	-0.000102513	-0.000150754	-0.000227136	-0.000273367	-0.000273367	-0.000233166
38.0562	-0.000357789	-0.000134673	-0.000281407	-0.000138693	-0.000138693	-0.000164824	-0.000201005	-0.000297487	-0.000297487	-0.000251256
38.0625	-0.00038191	-0.000162814	-0.000279397	-0.000148744	-0.000148744	-0.000154774	-0.000209045	-0.000257286	-0.000257286	-0.000231156
38.0688	-0.000359799	-0.000138693	-0.000315578	-0.000158794	-0.000158794	-0.000168844	-0.000186935	-0.000311558	-0.000311558	-0.000207035
38.075	-0.000365829	-0.000184925	-0.000331658	-0.000158794	-0.000158794	-0.000134673	-0.000184925	-0.000295477	-0.000295477	-0.000184925
38.0812	-0.000345729	-0.000142714	-0.000327638	-0.000182915	-0.000182915	-0.000118593	-0.000158794	-0.000319598	-0.000319598	-0.000154774
38.0875	-0.000361809	-0.000168844	-0.000333668	-0.000150754	-0.000150754	-7.8392e-05	-0.000158794	-0.000317588	-0.000317588	-0.000158794
38.0938	-0.000335678	-0.000130653	-0.000317588	-0.000154774	-0.000154774	-7.63819e-05	-0.000152764	-0.000303518	-0.000303518	-8.24121e-05
38.1	-0.000343719	-0.000154774	-0.000293467	-0.000152764	-0.000152764	-7.03518e-05	-0.000150754	-0.000315578	-0.000315578	-0.000116583
38.1063	-0.000347739	-0.000130653	-0.000253266	-0.000154774	-0.000154774	-7.8392e-05	-0.000158794	-0.000285427	-0.000285427	-7.03518e-05
38.1125	-0.000339698	-0.000128643	-0.000261307	-0.000152764	-0.000152764	-0.000110553	-0.000168844	-0.000321608	-0.000321608	-9.84925e-05
38.1187	-0.000331658	-0.000168844	-0.000251256	-0.000166834	-0.000166834	-0.000110553	-0.000182915	-0.000279397	-0.000279397	-6.23116e-05
38.125	-0.000331658	-0.000146734	-0.000237186	-0.000184925	-0.000184925	-0.000136683	-0.000194975	-0.000333668	-0.000333668	-0.000106533
38.1313	-0.000349749	-0.000178894	-0.000251256	-0.000198995	-0.000198995	-0.000138693	-0.000198995	-0.000269347	-0.000269347	-0.000100503
38.1375	-0.000317588	-0.000142714	-0.000243216	-0.000213065	-0.000213065	-0.000144724	-0.000209045	-0.000297487	-0.000297487	-0.000118593
38.1437	-0.000319598	-0.000192965	-0.000235176	-0.000213065	-0.000213065	-0.000122613	-0.000209045	-0.000249246	-0.000249246	-0.000150754
38.15	-0.000303518	-0.000124623	-0.000211055	-0.000237186	-0.000237186	-0.000142714	-0.000198995	-0.000267337	-0.000267337	-0.000134673
38.1562	-0.000305528	-0.000178894	-0.000241206	-0.000217085	-0.000217085	-0.000132663	-0.000186935	-0.000233166	-0.000233166	-0.000178894
38.1625	-0.000293467	-0.000146734	-0.000209045	-0.000225126	-0.000225126	-0.000136683	-0.000201005	-0.000231156	-0.000231156	-0.000140704
38.1688	-0.000293467	-0.000194975	-0.000217085	-0.000207035	-0.000207035	-0.000158794	-0.000188945	-0.000229146	-0.000229146	-0.000176884
38.175	-0.000299497	-0.000186935	-0.000207035	-0.000211055	-0.000211055	-0.000178894	-0.000188945	-0.000198995	-0.000198995	-0.000126633
38.1812	-0.000295477	-0.000205025	-0.000207035	-0.000198995	-0.000198995	-0.000205025	-0.000178894	-0.000205025	-0.000205025	-0.000170854
38.1875	-0.000301508	-0.000219095	-0.000170854	-0.000201005	-0.000201005	-0.000219095	-0.000186935	-0.000154774	-0.000154774	-0.000146734
38.1938	-0.000275377	-0.000196985	-0.000164824	-0.000182915	-0.000182915	-0.000235176	-0.000190955	-0.000194975	-0.000194975	-0.000178894
38.2	-0.000293467	-0.000223116	-0.000158794	-0.000184925	-0.000184925	-0.000221106	-0.000198995	-0.000170854	-0.000170854	-0.000184925
38.2062	-0.000271357	-0.000192965	-0.000126633	-0.000205025	-0.000205025	-0.000249246	-0.000209045	-0.000205025	-0.000205025	-0.000186935
38.2125	-0.000287437	-0.000255276	-0.000142714	-0.000198995	-0.000198995	-0.000233166	-0.000219095	-0.000207035	-0.000207035	-0.000215075
38.2188	-0.000267337	-0.000227136	-0.000118593	-0.000207035	-0.000207035	-0.000243216	-0.000243216	-0.000239196	-0.000239196	-0.000184925
38.225	-0.000263317	-0.000275377	-0.000140704	-0.000203015	-0.000203015	-0.000231156	-0.000219095	-0.000243216	-0.000243216	-0.000231156
38.2313	-0.000253266	-0.000253266	-0.000120603	-0.000215075	-0.000215075	-0.000241206	-0.000235176	-0.000217085	-0.000217085	-0.000178894
38.2375	-0.000241206	-0.000289447	-0.000132663	-0.000196985	-0.000196985	-0.000217085	-0.000237186	-0.000235176	-0.000235176	-0.000225126
38.2437	-0.000211055	-0.000281407	-9.24623e-05	-0.000178894	-0.000178894	-0.000205025	-0.000265327	-0.000182915	-0.000182915	-0.000180905
38.25	-0.000196985	-0.000275377	-0.000104523	-0.000176884	-0.000176884	-0.000217085	-0.000253266	-0.000207035	-0.000207035	-0.000221106
38.2563	-0.000217085	-0.000295477	-6.43216e-05	-0.000180905	-0.000180905	-0.000215075	-0.000297487	-0.000168844	-0.000168844	-0.000176884
38.2625	-0.000194975	-0.000271357	-6.03015e-05	-0.000168844	-0.000168844	-0.000223116	-0.000297487	-0.000225126	-0.000225126	-0.000215075
38.2687	-0.000213065	-0.000299497	-6.23116e-05	-0.000166834	-0.000166834	-0.000223116	-0.000303518	-0.000176884	-0.000176884	-0.000221106
38.275	-0.000219095	-0.000263317	-5.62814e-05	-0.000194975	-0.000194975	-0.000245226	-0.000293467	-0.000223116	-0.000223116	-0.000219095
38.2812	-0.000215075	-0.000305528	-6.63317e-05	-0.000184925	-0.000184925	-0.000223116	-0.000287437	-0.000205025	-0.000205025	-0.000243216
38.2875	-0.000205025	-0.000279397	-8.64322e-05	-0.000201005	-0.000201005	-0.000243216	-0.000261307	-0.000209045	-0.000209045	-0.000227136
38.2938	-0.000215075	-0.000315578	-0.000110553	-0.000207035	-0.000207035	-0.000243216	-0.000249246	-0.000194975	-0.000194975	-0.000271357
38.3	-0.000209045	-0.000301508	-0.000112563	-0.000209045	-0.000209045	-0.000249246	-0.000259296	-0.000188945	-0.000188945	-0.000231156
38.3062	-0.000188945	-0.000309548	-0.000144724	-0.000196985	-0.000196985	-0.000257286	-0.000249246	-0.000217085	-0.000217085	-0.000283417
38.3125	-0.000203015	-0.000303518	-0.000124623	-0.000207035	-0.000207035	-0.000251256	-0.000261307	-0.000188945	-0.000188945	-0.000257286
38.3188	-0.000168844	-0.000265327	-0.000138693	-0.000192965	-0.000192965	-0.000253266	-0.000245226	-0.000257286	-0.000257286	-0.000309548
38.325	-0.000176884	-0.000269347	-0.000140704	-0.000188945	-0.000188945	-0.000223116	-0.000247236	-0.000243216	-0.000243216	-0.000285427
38.3312	-0.000160804	-0.000219095	-0.000132663	-0.000192965	-0.000192965	-0.000215075	-0.000227136	-0.000307538	-0.000307538	-0.000319598
38.3375	-0.000170854	-0.000243216	-0.000136683	-0.000184925	-0.000184925	-0.000182915	-0.000235176	-0.000275377	-0.000275377	-0.000343719
38.3438	-0.000148744	-0.000209045	-0.000154774	-0.000186935	-0.000186935	-0.000188945	-0.000217085	-0.000329648	-0.000329648	-0.000337688
38.35	-0.000160804	-0.000269347	-0.000176884	-0.000188945	-0.000188945	-0.000172864	-0.000237186	-0.000297487	-0.000297487	-0.000363819
38.3563	-0.000132663	-0.000233166	-0.000152764	-0.000190955	-0.000190955	-0.000194975	-0.000233166	-0.000307538	-0.000307538	-0.000341709
38.3625	-0.000134673	-0.000255276	-0.000186935	-0.000164824	-0.000164824	-0.000190955	-0.000229146	-0.000301508	-0.000301508	-0.000375879
38.3687	-0.000138693	-0.000233166	-0.000192965	-0.000162814	-0.000162814	-0.000192965	-0.000233166	-0.000295477	-0.000295477	-0.000319598
38.375	-0.000142714	-0.000223116	-0.000217085	-0.000148744	-0.000148744	-0.000186935	-0.000233166	-0.000335678	-0.000335678	-0.000351759
38.3813	-0.000160804	-0.000211055	-0.000186935	-0.000150754	-0.000150754	-0.000168844	-0.000239196	-0.000305528	-0.000305528	-0.000299497
38.3875	-0.000164824	-0.000196985	-0.000203015	-0.000148744	-0.000148744	-0.000176884	-0.000241206	-0.000341709	-0.000341709	-0.000315578
38.3937	-0.000170854	-0.000219095	-0.000184925	-0.000148744	-0.000148744	-0.000154774	-0.000261307	-0.000299497	-0.000299497	-0.000287437
38.4	-0.000162814	-0.000176884	-0.000170854	-0.000146734	-0.000146734	-0.000160804	-0.000265327	-0.000325628	-0.000325628	-0.000289447
38.4062	-0.000188945	-0.000211055	-0.000176884	-0.000128643	-0.000128643	-0.000144724	-0.000281407	-0.000279397	-0.000279397	-0.000293467
38.4125	-0.000186935	-0.000156784	-0.000182915	-0.000126633	-0.000126633	-0.000152764	-0.000269347	-0.000293467	-0.000293467	-0.000283417
38.4188	-0.000207035	-0.000182915	-0.000217085	-0.000100503	-0.000100503	-0.000124623	-0.000265327	-0.000269347	-0.000269347	-0.000297487
38.425	-0.000217085	-0.000136683	-0.000209045	-0.000104523	-0.000104523	-0.000140704	-0.000257286	-0.000269347	-0.000269347	-0.000253266
38.4312	-0.000233166	-0.000166834	-0.000237186	-9.64824e-05	-9.64824e-05	-0.000152764	-0.000239196	-0.000285427	-0.000285427	-0.000281407
38.4375	-0.000233166	-0.000154774	-0.000221106	-0.000108543	-0.000108543	-0.000158794	-0.000239196	-0.000253266	-0.000253266	-0.000225126
38.4438	-0.000243216	-0.000160804	-0.000251256	-7.8392e-05	-7.8392e-05	-0.000170854	-0.000235176	-0.000303518	-0.000303518	-0.000267337
38.45	-0.000275377	-0.000164824	-0.000229146	-9.04523e-05	-9.04523e-05	-0.000150754	-0.000261307	-0.000291457	-0.000291457	-0.000223116
38.4562	-0.000263317	-0.000146734	-0.000245226	-9.04523e-05	-9.04523e-05	-0.000160804	-0.000269347	-0.000341709	-0.000341709	-0.000241206
38.4625	-0.000285427	-0.000164824	-0.000243216	-8.84422e-05	-8.84422e-05	-0.000120603	-0.000303518	-0.000305528	-0.000305528	-0.000219095
38.4688	-0.000281407	-0.000120603	-0.000243216	-0.000100503	-0.000100503	-0.000136683	-0.000305528	-0.000343719	-0.000343719	-0.000203015
38.475	-0.000291457	-0.000158794	-0.000243216	-0.000108543	-0.000108543	-0.000116583	-0.000315578	-0.000283417	-0.000283417	-0.000188945
38.4813	-0.000283417	-0.000114573	-0.000241206	-0.000124623	-0.000124623	-0.000150754	-0.000299497	-0.000287437	-0.000287437	-0.000166834
38.4875	-0.000317588	-0.000144724	-0.000273367	-0.000124623	-0.000124623	-0.000146734	-0.000291457	-0.000259296	-0.000259296	-0.000194975
38.4937	-0.000321608	-0.000114573	-0.000249246	-0.000136683	-0.000136683	-0.000172864	-0.000283417	-0.000235176	-0.000235176	-0.000142714
38.5	-0.000337688	-0.000120603	-0.000275377	-0.000128643	-0.000128643	-0.000176884	-0.000273367	-0.000239196	-0.000239196	-0.000190955
38.5063	-0.000361809	-0.000108543	-0.000251256	-0.000142714	-0.000142714	-0.000180905	-0.000277387	-0.000221106	-0.000221106	-0.000136683
38.5125	-0.000355779	-0.000104523	-0.000277387	-0.000144724	-0.000144724	-0.000194975	-0.000243216	-0.000265327	-0.000265327	-0.000168844
38.5187	-0.000367839	-0.000122613	-0.000247236	-0.000160804	-0.000160804	-0.000190955	-0.000245226	-0.000243216	-0.000243216	-0.000120603
38.525	-0.000353769	-9.64824e-05	-0.000257286	-0.000152764	-0.000152764	-0.000198995	-0.000213065	-0.000299497	-0.000299497	-0.000152764
38.5312	-0.00038191	-0.000146734	-0.000255276	-0.000158794	-0.000158794	-0.000164824	-0.000201005	-0.000261307	-0.000261307	-0.000136683
38.5375	-0.000367839	-0.000104523	-0.000267337	-0.000180905	-0.000180905	-0.000172864	-0.000192965	-0.000301508	-0.000301508	-0.000144724
38.5438	-0.00039598	-0.000152764	-0.000279397	-0.000166834	-0.000166834	-0.000142714	-0.000203015	-0.000263317	-0.000263317	-0.000164824
38.55	-0.000375879	-0.000118593	-0.000269347	-0.000172864	-0.000172864	-0.000140704	-0.000180905	-0.000279397	-0.000279397	-0.000156784
38.5562	-0.00039196	-0.000150754	-0.000293467	-0.000190955	-0.000190955	-0.000148744	-0.000166834	-0.000273367	-0.000273367	-0.000209045
38.5625	-0.000377889	-0.000114573	-0.000269347	-0.000198995	-0.000198995	-0.000178894	-0.000170854	-0.000255276	-0.000255276	-0.000188945
38.5688	-0.000365829	-0.000134673	-0.000269347	-0.000172864	-0.000172864	-0.000196985	-0.000150754	-0.000265327	-0.000265327	-0.000245226
38.575	-0.000357789	-0.000132663	-0.000237186	-0.000176884	-0.000176884	-0.000211055	-0.000158794	-0.000225126	-0.000225126	-0.000213065
38.5812	-0.000359799	-0.000118593	-0.000245226	-0.000160804	-0.000160804	-0.000219095	-0.000160804	-0.000245226	-0.000245226	-0.000251256
38.5875	-0.000369849	-0.000140704	-0.000213065	-0.000154774	-0.000154774	-0.000184925	-0.000184925	-0.000178894	-0.000178894	-0.000203015
38.5938	-0.000331658	-0.000106533	-0.000221106	-0.000156784	-0.000156784	-0.000188945	-0.000184925	-0.000229146	-0.000229146	-0.000211055
38.6	-0.000341709	-0.000142714	-0.000205025	-0.000140704	-0.000140704	-0.000160804	-0.000190955	-0.000176884	-0.000176884	-0.000186935
38.6063	-0.000299497	-9.84925e-05	-0.000182915	-0.000148744	-0.000148744	-0.000162814	-0.000198995	-0.000196985	-0.000196985	-0.000178894
38.6125	-0.000291457	-0.000154774	-0.000188945	-0.000136683	-0.000136683	-0.000152764	-0.000194975	-0.000174874	-0.000174874	-0.000207035
38.6187	-0.000265327	-0.000118593	-0.000180905	-0.000136683	-0.000136683	-0.000170854	-0.000196985	-0.000194975	-0.000194975	-0.000182915
38.625	-0.000275377	-0.000168844	-0.000188945	-0.000120603	-0.000120603	-0.000172864	-0.000188945	-0.000180905	-0.000180905	-0.000239196
38.6313	-0.000271357	-0.000150754	-0.000176884	-0.000136683	-0.000136683	-0.000192965	-0.000196985	-0.000152764	-0.000152764	-0.000201005
38.6375	-0.000275377	-0.000168844	-0.000182915	-0.000136683	-0.000136683	-0.000213065	-0.000172864	-0.000176884	-0.000176884	-0.000255276
38.6437	-0.000263317	-0.000184925	-0.000156784	-0.000148744	-0.000148744	-0.000229146	-0.000186935	-0.000122613	-0.000122613	-0.000194975
38.65	-0.000235176	-0.000192965	-0.000144724	-0.000152764	-0.000152764	-0.000239196	-0.000174874	-0.000158794	-0.000158794	-0.000239196
38.6562	-0.000251256	-0.000229146	-0.000122613	-0.000146734	-0.000146734	-0.000227136	-0.000176884	-0.000100503	-0.000100503	-0.000223116
38.6625	-0.000221106	-0.000196985	-0.000100503	-0.000156784	-0.000156784	-0.000241206	-0.000166834	-0.000160804	-0.000160804	-0.000251256
38.6688	-0.000227136	-0.000259296	-9.64824e-05	-0.000140704	-0.000140704	-0.000225126	-0.000182915	-0.000120603	-0.000120603	-0.000239196
38.675	-0.000225126	-0.000215075	-8.64322e-05	-0.000146734	-0.000146734	-0.000235176	-0.000192965	-0.000168844	-0.000168844	-0.000263317
38.6812	-0.000235176	-0.000261307	-9.84925e-05	-0.000124623	-0.000124623	-0.000221106	-0.000194975	-0.000150754	-0.000150754	-0.000291457
38.6875	-0.000198995	-0.000213065	-6.43216e-05	-0.000130653	-0.000130653	-0.000251256	-0.000213065	-0.000160804	-0.000160804	-0.000255276
38.6938	-0.000188945	-0.000255276	-9.04523e-05	-0.000132663	-0.000132663	-0.000257286	-0.000217085	-0.000160804	-0.000160804	-0.000321608
38.7	-0.000180905	-0.000223116	-7.23618e-05	-0.000140704	-0.000140704	-0.000267337	-0.000229146	-0.000136683	-0.000136683	-0.000291457
38.7062	-0.000140704	-0.000229146	-6.43216e-05	-0.000134673	-0.000134673	-0.000271357	-0.000198995	-0.000142714	-0.000142714	-0.000353769
38.7125	-0.000128643	-0.000229146	-3.01508e-05	-0.000142714	-0.000142714	-0.000263317	-0.000201005	-0.000104523	-0.000104523	-0.000331658
38.7188	-0.000126633	-0.000231156	-4.42211e-05	-0.000162814	-0.000162814	-0.000273367	-0.000205025	-0.000172864	-0.000172864	-0.000375879
38.725	-0.000148744	-0.000263317	-2.21106e-05	-0.000156784	-0.000156784	-0.000257286	-0.000205025	-0.000134673	-0.000134673	-0.000353769
38.7313	-0.000122613	-0.000225126	-3.61809e-05	-0.000160804	-0.000160804	-0.000255276	-0.000182915	-0.000203015	-0.000203015	-0.00038794
38.7375	-0.000142714	-0.000275377	-7.43719e-05	-0.000144724	-0.000144724	-0.000243216	-0.000198995	-0.000217085	-0.000217085	-0.000379899
38.7437	-0.000124623	-0.000233166	-9.04523e-05	-0.000148744	-0.000148744	-0.000267337	-0.000198995	-0.000259296	-0.000259296	-0.000361809
38.75	-0.000122613	-0.000269347	-0.000102513	-0.000124623	-0.000124623	-0.000223116	-0.000184925	-0.000255276	-0.000255276	-0.00040201
38.7563	-0.000112563	-0.000223116	-9.04523e-05	-0.000110553	-0.000110553	-0.000233166	-0.000203015	-0.000271357	-0.000271357	-0.000357789
38.7625	-0.000116583	-0.000247236	-0.000100503	-8.64322e-05	-8.64322e-05	-0.000221106	-0.000225126	-0.000299497	-0.000299497	-0.00039598
38.7687	-0.000130653	-0.000223116	-7.8392e-05	-0.000108543	-0.000108543	-0.000215075	-0.000245226	-0.000271357	-0.000271357	-0.000353769
38.775	-0.000140704	-0.000237186	-0.000100503	-9.84925e-05	-9.84925e-05	-0.000205025	-0.000259296	-0.000303518	-0.000303518	-0.00041005
38.7812	-0.000156784	-0.000233166	-0.000112563	-9.64824e-05	-9.64824e-05	-0.000211055	-0.000273367	-0.000263317	-0.000263317	-0.000369849
38.7875	-0.000152764	-0.000205025	-0.000124623	-0.000112563	-0.000112563	-0.000201005	-0.000259296	-0.000311558	-0.000311558	-0.00041005
38.7938	-0.000186935	-0.000223116	-0.000130653	-0.000102513	-0.000102513	-0.000180905	-0.000267337	-0.000249246	-0.000249246	-0.00039799
38.8	-0.000184925	-0.000186935	-0.000130653	-8.64322e-05	-8.64322e-05	-0.000192965	-0.000261307	-0.000279397	-0.000279397	-0.00038995
38.8062	-0.000201005	-0.000211055	-0.000140704	-8.24121e-05	-8.24121e-05	-0.000184925	-0.000257286	-0.000245226	-0.000245226	-0.00038593
38.8125	-0.000203015	-0.000168844	-0.000122613	-7.43719e-05	-7.43719e-05	-0.000198995	-0.000261307	-0.000271357	-0.000271357	-0.000345729
38.8188	-0.000207035	-0.000225126	-0.000150754	-6.43216e-05	-6.43216e-05	-0.000192965	-0.000283417	-0.000251256	-0.000251256	-0.000369849
38.825	-0.000192965	-0.000176884	-0.000136683	-8.44221e-05	-8.44221e-05	-0.000221106	-0.000285427	-0.000237186	-0.000237186	-0.000311558
38.8312	-0.000201005	-0.000178894	-0.000168844	-8.24121e-05	-8.24121e-05	-0.000217085	-0.000283417	-0.000227136	-0.000227136	-0.000349749
38.8375	-0.000207035	-0.000160804	-0.000160804	-9.24623e-05	-9.24623e-05	-0.000231156	-0.000293467	-0.000182915	-0.000182915	-0.000265327
38.8438	-0.000190955	-0.000138693	-0.000172864	-8.84422e-05	-8.84422e-05	-0.000235176	-0.000289447	-0.000207035	-0.000207035	-0.000297487
38.85	-0.000209045	-0.000116583	-0.000172864	-7.03518e-05	-7.03518e-05	-0.000229146	-0.000263317	-0.000140704	-0.000140704	-0.000237186
38.8563	-0.000209045	-9.44724e-05	-0.000192965	-7.23618e-05	-7.23618e-05	-0.000233166	-0.000261307	-0.000188945	-0.000188945	-0.000259296
38.8625	-0.000215075	-0.000120603	-0.000192965	-5.62814e-05	-5.62814e-05	-0.000217085	-0.000267337	-0.000142714	-0.000142714	-0.000233166
38.8687	-0.000219095	-6.83417e-05	-0.000184925	-6.23116e-05	-6.23116e-05	-0.000225126	-0.000259296	-0.000188945	-0.000188945	-0.000267337
38.875	-0.000257286	-0.000128643	-0.000215075	-7.43719e-05	-7.43719e-05	-0.000209045	-0.000259296	-0.000146734	-0.000146734	-0.000269347
38.8813	-0.000255276	-9.24623e-05	-0.000198995	-0.000110553	-0.000110553	-0.000219095	-0.000269347	-0.000188945	-0.000188945	-0.000249246
38.8875	-0.000269347	-0.000152764	-0.000201005	-0.000112563	-0.000112563	-0.000211055	-0.000257286	-0.000190955	-0.000190955	-0.000267337
38.8937	-0.000263317	-0.000128643	-0.000180905	-0.000134673	-0.000134673	-0.000217085	-0.000253266	-0.000209045	-0.000209045	-0.000221106
38.9	-0.000261307	-0.000158794	-0.000215075	-0.000130653	-0.000130653	-0.000205025	-0.000249246	-0.000235176	-0.000235176	-0.000255276
38.9062	-0.000247236	-0.000130653	-0.000190955	-0.000140704	-0.000140704	-0.000190955	-0.000231156	-0.000217085	-0.000217085	-0.000190955
38.9125	-0.000237186	-0.000132663	-0.000215075	-0.000130653	-0.000130653	-0.000176884	-0.000221106	-0.000251256	-0.000251256	-0.000217085
38.9188	-0.000251256	-0.000128643	-0.000221106	-0.000136683	-0.000136683	-0.000154774	-0.000219095	-0.000194975	-0.000194975	-0.000172864
38.925	-0.000255276	-8.84422e-05	-0.000239196	-0.000150754	-0.000150754	-0.000156784	-0.000188945	-0.000231156	-0.000231156	-0.000213065
38.9312	-0.000295477	-0.000108543	-0.000243216	-0.000160804	-0.000160804	-0.000146734	-0.000184925	-0.000168844	-0.000168844	-0.000186935
38.9375	-0.000281407	-6.43216e-05	-0.000259296	-0.000176884	-0.000176884	-0.000154774	-0.000178894	-0.000207035	-0.000207035	-0.000211055
38.9438	-0.000305528	-9.64824e-05	-0.000263317	-0.000178894	-0.000178894	-0.000156784	-0.000170854	-0.000170854	-0.000170854	-0.000213065
38.95	-0.000301508	-3.8191e-05	-0.000251256	-0.000182915	-0.000182915	-0.000172864	-0.000166834	-0.000178894	-0.000178894	-0.000190955
38.9562	-0.000309548	-6.83417e-05	-0.000241206	-0.000188945	-0.000188945	-0.000166834	-0.000192965	-0.000176884	-0.000176884	-0.000207035
38.9625	-0.000271357	-4.0201e-05	-0.000213065	-0.000194975	-0.000194975	-0.000152764	-0.000205025	-0.000174874	-0.000174874	-0.000150754
38.9688	-0.000281407	-6.23116e-05	-0.000223116	-0.000180905	-0.000180905	-0.000160804	-0.000215075	-0.000205025	-0.000205025	-0.000174874
38.975	-0.000283417	-5.42714e-05	-0.000221106	-0.000186935	-0.000186935	-0.000140704	-0.000227136	-0.000174874	-0.000174874	-0.000144724
38.9813	-0.000255276	-7.03518e-05	-0.000225126	-0.000182915	-0.000182915	-0.000138693	-0.000225126	-0.000245226	-0.000245226	-0.000170854
38.9875	-0.000263317	-0.000114573	-0.000241206	-0.000180905	-0.000180905	-0.000128643	-0.000233166	-0.000186935	-0.000186935	-0.000122613
38.9937	-0.000279397	-9.64824e-05	-0.000241206	-0.000172864	-0.000172864	-0.000160804	-0.000223116	-0.000257286	-0.000257286	-0.000148744
39	-0.000305528	-0.000150754	-0.000227136	-0.000162814	-0.000162814	-0.000154774	-0.000217085	-0.000207035	-0.000207035	-0.000142714
39.0063	-0.000291457	-0.000140704	-0.000201005	-0.000154774	-0.000154774	-0.000180905	-0.000229146	-0.000249246	-0.000249246	-0.000124623
39.0125	-0.000325628	-0.000188945	-0.000217085	-0.000154774	-0.000154774	-0.000178894	-0.000243216	-0.000203015	-0.000203015	-0.000152764
39.0187	-0.000299497	-0.000138693	-0.000194975	-0.000158794	-0.000158794	-0.000186935	-0.000249246	-0.000235176	-0.000235176	-0.000140704
39.025	-0.000291457	-0.000174874	-0.000221106	-0.000160804	-0.000160804	-0.000172864	-0.000253266	-0.000235176	-0.000235176	-0.000198995
39.0312	-0.000271357	-0.000158794	-0.000186935	-0.000186935	-0.000186935	-0.000158794	-0.000281407	-0.000209045	-0.000209045	-0.000148744
39.0375	-0.000265327	-0.000158794	-0.000203015	-0.000188945	-0.000188945	-0.000146734	-0.000279397	-0.000243216	-0.000243216	-0.000209045
39.0438	-0.000247236	-0.000162814	-0.000170854	-0.000203015	-0.000203015	-0.000126633	-0.000273367	-0.000211055	-0.000211055	-0.000170854
39.05	-0.000245226	-0.000168844	-0.000172864	-0.000213065	-0.000213065	-0.000140704	-0.000251256	-0.000255276	-0.000255276	-0.000215075
39.0562	-0.000253266	-0.000198995	-0.000150754	-0.000215075	-0.000215075	-0.000128643	-0.000253266	-0.000188945	-0.000188945	-0.000182915
39.0625	-0.000243216	-0.000164824	-0.000164824	-0.000221106	-0.000221106	-0.000152764	-0.000239196	-0.000249246	-0.000249246	-0.000211055
39.0688	-0.000247236	-0.000215075	-0.000164824	-0.000249246	-0.000249246	-0.000144724	-0.000247236	-0.000192965	-0.000192965	-0.000229146
39.075	-0.000237186	-0.000168844	-0.000164824	-0.000263317	-0.000263317	-0.000178894	-0.000259296	-0.000223116	-0.000223116	-0.000235176
39.0812	-0.000245226	-0.000213065	-0.000166834	-0.000253266	-0.000253266	-0.000166834	-0.000269347	-0.000205025	-0.000205025	-0.000267337
39.0875	-0.000235176	-0.000166834	-0.000140704	-0.000255276	-0.000255276	-0.000188945	-0.000275377	-0.000215075	-0.000215075	-0.000249246
39.0938	-0.000245226	-0.000194975	-0.000146734	-0.000251256	-0.000251256	-0.000184925	-0.000295477	-0.000219095	-0.000219095	-0.000299497
39.1	-0.000247236	-0.000170854	-0.000134673	-0.000253266	-0.000253266	-0.000201005	-0.000295477	-0.000219095	-0.000219095	-0.000239196
39.1063	-0.000241206	-0.000194975	-0.000158794	-0.000241206	-0.000241206	-0.000174874	-0.000293467	-0.000277387	-0.000277387	-0.000293467
39.1125	-0.000247236	-0.000209045	-0.000172864	-0.000251256	-0.000251256	-0.000176884	-0.000299497	-0.000247236	-0.000247236	-0.000259296
39.1187	-0.000215075	-0.000198995	-0.000217085	-0.000263317	-0.000263317	-0.000170854	-0.000295477	-0.000313568	-0.000313568	-0.000297487
39.125	-0.000221106	-0.000239196	-0.000237186	-0.000255276	-0.000255276	-0.000170854	-0.000293467	-0.000275377	-0.000275377	-0.000277387
39.1313	-0.000203015	-0.000205025	-0.000253266	-0.000253266	-0.000253266	-0.000184925	-0.000297487	-0.000335678	-0.000335678	-0.000303518
39.1375	-0.000209045	-0.000243216	-0.000259296	-0.000249246	-0.000249246	-0.000198995	-0.000289447	-0.000287437	-0.000287437	-0.000305528
39.1437	-0.000186935	-0.000196985	-0.000251256	-0.000239196	-0.000239196	-0.000215075	-0.000285427	-0.000329648	-0.000329648	-0.000299497
39.15	-0.000201005	-0.000253266	-0.000253266	-0.000221106	-0.000221106	-0.000203015	-0.000277387	-0.000311558	-0.000311558	-0.000319598
39.1562	-0.000162814	-0.000194975	-0.000247236	-0.000211055	-0.000211055	-0.000190955	-0.000253266	-0.000329648	-0.000329648	-0.000297487
39.1625	-0.000158794	-0.000231156	-0.000265327	-0.000196985	-0.000196985	-0.000160804	-0.000235176	-0.000327638	-0.000327638	-0.000337688
39.1688	-0.000152764	-0.000209045	-0.000255276	-0.000196985	-0.000196985	-0.000156784	-0.000249246	-0.000311558	-0.000311558	-0.000289447
39.175	-0.000140704	-0.000217085	-0.000271357	-0.000194975	-0.000194975	-0.000146734	-0.000255276	-0.000345729	-0.000345729	-0.000311558
39.1812	-0.000136683	-0.000223116	-0.000261307	-0.000192965	-0.000192965	-0.000142714	-0.000277387	-0.000317588	-0.000317588	-0.000269347
39.1875	-0.000124623	-0.000211055	-0.000263317	-0.000203015	-0.000203015	-0.000152764	-0.000307538	-0.000347739	-0.000347739	-0.000297487
39.1938	-0.000128643	-0.000243216	-0.000255276	-0.000186935	-0.000186935	-0.000150754	-0.000325628	-0.000301508	-0.000301508	-0.000283417
39.2	-0.000108543	-0.000194975	-0.000269347	-0.000178894	-0.000178894	-0.000160804	-0.000329648	-0.000357789	-0.000357789	-0.000275377
39.2062	-0.000128643	-0.000233166	-0.000255276	-0.000164824	-0.000164824	-0.000150754	-0.000335678	-0.000307538	-0.000307538	-0.000271357
39.2125	-0.000122613	-0.000184925	-0.000249246	-0.000164824	-0.000164824	-0.000156784	-0.000337688	-0.000333668	-0.000333668	-0.000229146
39.2188	-0.000140704	-0.000235176	-0.000253266	-0.000150754	-0.000150754	-0.000158794	-0.000337688	-0.000305528	-0.000305528	-0.000239196
39.225	-0.000138693	-0.000178894	-0.000239196	-0.000170854	-0.000170854	-0.000184925	-0.000349749	-0.000309548	-0.000309548	-0.000180905
39.2313	-0.000152764	-0.000213065	-0.000225126	-0.000164824	-0.000164824	-0.000188945	-0.000365829	-0.000305528	-0.000305528	-0.000233166
39.2375	-0.000150754	-0.000184925	-0.000231156	-0.000166834	-0.000166834	-0.000184925	-0.000373869	-0.000287437	-0.000287437	-0.000205025
39.2437	-0.000142714	-0.000168844	-0.000235176	-0.000162814	-0.000162814	-0.000203015	-0.000357789	-0.000313568	-0.000313568	-0.000261307
39.25	-0.000154774	-0.000170854	-0.000207035	-0.000162814	-0.000162814	-0.000182915	-0.000353769	-0.000281407	-0.000281407	-0.000223116
39.2563	-0.000128643	-0.000136683	-0.000207035	-0.000142714	-0.000142714	-0.000194975	-0.000323618	-0.000319598	-0.000319598	-0.000239196
39.2625	-0.000140704	-0.000174874	-0.000203015	-0.000126633	-0.000126633	-0.000180905	-0.000301508	-0.000265327	-0.000265327	-0.000205025
39.2687	-0.000116583	-0.000112563	-0.000176884	-0.000122613	-0.000122613	-0.000201005	-0.000285427	-0.000299497	-0.000299497	-0.000198995
39.275	-0.000124623	-0.000162814	-0.000168844	-0.000122613	-0.000122613	-0.000182915	-0.000287437	-0.000263317	-0.000263317	-0.000190955
39.2812	-0.000100503	-0.000108543	-0.000172864	-0.000142714	-0.000142714	-0.000205025	-0.000273367	-0.000283417	-0.000283417	-0.000164824
39.2875	-0.000122613	-0.000148744	-0.000178894	-0.000128643	-0.000128643	-0.000172864	-0.000285427	-0.000267337	-0.000267337	-0.000190955
39.2938	-0.000112563	-9.84925e-05	-0.000156784	-0.000162814	-0.000162814	-0.000174874	-0.000277387	-0.000259296	-0.000259296	-0.000158794
39.3	-0.000122613	-0.000116583	-0.000184925	-0.000166834	-0.000166834	-0.000154774	-0.000271357	-0.000279397	-0.000279397	-0.000201005
39.3062	-0.000144724	-9.64824e-05	-0.000186935	-0.000194975	-0.000194975	-0.000160804	-0.000259296	-0.000241206	-0.000241206	-0.000164824
39.3125	-0.000150754	-7.8392e-05	-0.000201005	-0.000172864	-0.000172864	-0.000174874	-0.000235176	-0.000283417	-0.000283417	-0.000217085
39.3188	-0.000180905	-8.84422e-05	-0.000213065	-0.000209045	-0.000209045	-0.000178894	-0.000229146	-0.000257286	-0.000257286	-0.000205025
39.325	-0.000172864	-4.0201e-05	-0.000227136	-0.000207035	-0.000207035	-0.000203015	-0.000213065	-0.000301508	-0.000301508	-0.000231156
39.3312	-0.000190955	-8.84422e-05	-0.000235176	-0.000209045	-0.000209045	-0.000215075	-0.000196985	-0.000235176	-0.000235176	-0.000227136
39.3375	-0.000172864	-3.61809e-05	-0.000229146	-0.000207035	-0.000207035	-0.000217085	-0.000213065	-0.000275377	-0.000275377	-0.000221106
39.3438	-0.000207035	-9.04523e-05	-0.000251256	-0.000223116	-0.000223116	-0.000196985	-0.000247236	-0.000235176	-0.000235176	-0.000207035
39.35	-0.000198995	-4.42211e-05	-0.000239196	-0.000217085	-0.000217085	-0.000194975	-0.000239196	-0.000243216	-0.000243216	-0.000156784
39.3563	-0.000237186	-0.000104523	-0.000269347	-0.000221106	-0.000221106	-0.000174874	-0.000249246	-0.000261307	-0.000261307	-0.000180905
39.3625	-0.000251256	-6.23116e-05	-0.000237186	-0.000215075	-0.000215075	-0.000170854	-0.000261307	-0.000267337	-0.000267337	-0.000120603
39.3687	-0.000267337	-9.44724e-05	-0.000265327	-0.000209045	-0.000209045	-0.000168844	-0.000251256	-0.000291457	-0.000291457	-0.000172864
39.375	-0.000269347	-8.0402e-05	-0.000247236	-0.000203015	-0.000203015	-0.000154774	-0.000259296	-0.000255276	-0.000255276	-0.000126633
39.3813	-0.000259296	-7.8392e-05	-0.000251256	-0.000194975	-0.000194975	-0.000176884	-0.000273367	-0.000295477	-0.000295477	-0.000182915
39.3875	-0.000277387	-0.000106533	-0.000239196	-0.000164824	-0.000164824	-0.000174874	-0.000285427	-0.000225126	-0.000225126	-0.000148744
39.3937	-0.000281407	-9.84925e-05	-0.000243216	-0.000176884	-0.000176884	-0.000170854	-0.000299497	-0.000269347	-0.000269347	-0.000158794
39.4	-0.000321608	-0.000140704	-0.000227136	-0.000146734	-0.000146734	-0.000150754	-0.000301508	-0.000203015	-0.000203015	-0.000150754
39.4062	-0.000303518	-0.000116583	-0.000205025	-0.000134673	-0.000134673	-0.000168844	-0.000295477	-0.000249246	-0.000249246	-0.000142714
39.4125	-0.000325628	-0.000194975	-0.000223116	-0.000122613	-0.000122613	-0.000150754	-0.000299497	-0.000221106	-0.000221106	-0.000146734
39.4188	-0.000321608	-0.000162814	-0.000205025	-0.000132663	-0.000132663	-0.000152764	-0.000311558	-0.000249246	-0.000249246	-0.000104523
39.425	-0.000339698	-0.000203015	-0.000227136	-0.000132663	-0.000132663	-0.000150754	-0.000295477	-0.000251256	-0.000251256	-0.000144724
39.4312	-0.000329648	-0.000196985	-0.000209045	-0.000158794	-0.000158794	-0.000162814	-0.000313568	-0.000251256	-0.000251256	-9.64824e-05
39.4375	-0.000337688	-0.000231156	-0.000231156	-0.000172864	-0.000172864	-0.000154774	-0.000297487	-0.000291457	-0.000291457	-0.000148744
39.4438	-0.000365829	-0.000233166	-0.000203015	-0.000180905	-0.000180905	-0.000150754	-0.000299497	-0.000235176	-0.000235176	-9.84925e-05
39.45	-0.000343719	-0.000219095	-0.000213065	-0.000194975	-0.000194975	-0.000146734	-0.000295477	-0.000281407	-0.000281407	-0.000152764
39.4562	-0.000363819	-0.000255276	-0.000209045	-0.000196985	-0.000196985	-0.000148744	-0.000311558	-0.000231156	-0.000231156	-0.000128643
39.4625	-0.000349749	-0.000211055	-0.000207035	-0.000192965	-0.000192965	-0.000150754	-0.000315578	-0.000285427	-0.000285427	-0.000146734
39.4688	-0.000379899	-0.000251256	-0.000213065	-0.000184925	-0.000184925	-0.000150754	-0.000335678	-0.000211055	-0.000211055	-0.000148744
39.475	-0.000349749	-0.000198995	-0.000201005	-0.000196985	-0.000196985	-0.000156784	-0.000329648	-0.000255276	-0.000255276	-0.000170854
39.4813	-0.000359799	-0.000263317	-0.000211055	-0.000194975	-0.000194975	-0.000146734	-0.000311558	-0.000227136	-0.000227136	-0.000186935
39.4875	-0.000331658	-0.000221106	-0.000180905	-0.000205025	-0.000205025	-0.000124623	-0.000305528	-0.000235176	-0.000235176	-0.000150754
39.4937	-0.000337688	-0.000263317	-0.000203015	-0.000201005	-0.000201005	-0.000124623	-0.000277387	-0.000257286	-0.000257286	-0.000196985
39.5	-0.000325628	-0.000227136	-0.000184925	-0.000219095	-0.000219095	-0.000122613	-0.000261307	-0.000265327	-0.000265327	-0.000170854
39.5063	-0.000321608	-0.000243216	-0.000194975	-0.000219095	-0.000219095	-0.000130653	-0.000241206	-0.000325628	-0.000325628	-0.000225126
39.5125	-0.000333668	-0.000241206	-0.000184925	-0.000229146	-0.000229146	-0.000130653	-0.000247236	-0.000291457	-0.000291457	-0.000213065
39.5187	-0.000295477	-0.000227136	-0.000207035	-0.000223116	-0.000223116	-0.000154774	-0.000229146	-0.000351759	-0.000351759	-0.000269347
39.525	-0.000293467	-0.000251256	-0.000203015	-0.000231156	-0.000231156	-0.000150754	-0.000225126	-0.000307538	-0.000307538	-0.000271357
39.5312	-0.000271357	-0.000211055	-0.000201005	-0.000231156	-0.000231156	-0.000166834	-0.000207035	-0.000365829	-0.000365829	-0.000281407
39.5375	-0.000277387	-0.000241206	-0.000221106	-0.000233166	-0.000233166	-0.000146734	-0.000207035	-0.000323618	-0.000323618	-0.000279397
39.5438	-0.000259296	-0.000178894	-0.000211055	-0.000245226	-0.000245226	-0.000166834	-0.000186935	-0.000353769	-0.000353769	-0.000267337
39.55	-0.000289447	-0.000217085	-0.000215075	-0.000253266	-0.000253266	-0.000152764	-0.000190955	-0.000335678	-0.000335678	-0.000301508
39.5562	-0.000273367	-0.000198995	-0.000186935	-0.000255276	-0.000255276	-0.000166834	-0.000203015	-0.000315578	-0.000315578	-0.000243216
39.5625	-0.000271357	-0.000243216	-0.000194975	-0.000259296	-0.000259296	-0.000158794	-0.000205025	-0.000327638	-0.000327638	-0.000297487
39.5688	-0.000269347	-0.000235176	-0.000164824	-0.000257286	-0.000257286	-0.000164824	-0.000233166	-0.000305528	-0.000305528	-0.000249246
39.575	-0.000251256	-0.000249246	-0.000170854	-0.000233166	-0.000233166	-0.000152764	-0.000253266	-0.000345729	-0.000345729	-0.000279397
39.5812	-0.000259296	-0.000263317	-0.000160804	-0.000221106	-0.000221106	-0.000166834	-0.000259296	-0.000299497	-0.000299497	-0.000243216
39.5875	-0.000251256	-0.000223116	-0.000190955	-0.000215075	-0.000215075	-0.000178894	-0.000255276	-0.000349749	-0.000349749	-0.000277387
39.5938	-0.000253266	-0.000247236	-0.000207035	-0.000180905	-0.000180905	-0.000178894	-0.000263317	-0.000289447	-0.000289447	-0.000259296
39.6	-0.000209045	-0.000196985	-0.000231156	-0.000156784	-0.000156784	-0.000201005	-0.000253266	-0.000317588	-0.000317588	-0.000263317
39.6063	-0.000221106	-0.000247236	-0.000249246	-0.000138693	-0.000138693	-0.000201005	-0.000245226	-0.000273367	-0.000273367	-0.000275377
39.6125	-0.000186935	-0.000174874	-0.000253266	-0.000138693	-0.000138693	-0.000196985	-0.000249246	-0.000301508	-0.000301508	-0.000235176
39.6187	-0.000186935	-0.000213065	-0.000265327	-0.000142714	-0.000142714	-0.000176884	-0.000243216	-0.000287437	-0.000287437	-0.000263317
39.625	-0.000166834	-0.000166834	-0.000245226	-0.000168844	-0.000168844	-0.000184925	-0.000245226	-0.000269347	-0.000269347	-0.000209045
39.6313	-0.000180905	-0.000198995	-0.000255276	-0.000178894	-0.000178894	-0.000180905	-0.000245226	-0.000255276	-0.000255276	-0.000241206
39.6375	-0.000156784	-0.000180905	-0.000235176	-0.000190955	-0.000190955	-0.000188945	-0.000233166	-0.000205025	-0.000205025	-0.000172864
39.6437	-0.000138693	-0.000198995	-0.000239196	-0.000182915	-0.000182915	-0.000203015	-0.000219095	-0.000215075	-0.000215075	-0.000209045
39.65	-0.000130653	-0.000221106	-0.000225126	-0.000150754	-0.000150754	-0.000205025	-0.000211055	-0.000164824	-0.000164824	-0.000168844
39.6562	-0.000110553	-0.000196985	-0.000217085	-0.000128643	-0.000128643	-0.000217085	-0.000192965	-0.000207035	-0.000207035	-0.000196985
39.6625	-0.000128643	-0.000217085	-0.000201005	-0.000124623	-0.000124623	-0.000223116	-0.000174874	-0.000166834	-0.000166834	-0.000180905
39.6688	-0.000124623	-0.000134673	-0.000198995	-0.000130653	-0.000130653	-0.000243216	-0.000176884	-0.000233166	-0.000233166	-0.000190955
39.675	-0.000162814	-0.000172864	-0.000203015	-0.000132663	-0.000132663	-0.000245226	-0.000194975	-0.000203015	-0.000203015	-0.000217085
39.6812	-0.000164824	-0.000100503	-0.000180905	-0.000148744	-0.000148744	-0.000261307	-0.000219095	-0.000225126	-0.000225126	-0.000196985
39.6875	-0.000188945	-0.000140704	-0.000192965	-0.000158794	-0.000158794	-0.000247236	-0.000241206	-0.000229146	-0.000229146	-0.000247236
39.6938	-0.000180905	-9.84925e-05	-0.000186935	-0.000162814	-0.000162814	-0.000241206	-0.000261307	-0.000233166	-0.000233166	-0.000219095
39.7	-0.000184925	-0.000138693	-0.000198995	-0.000156784	-0.000156784	-0.000229146	-0.000283417	-0.000237186	-0.000237186	-0.000271357
39.7062	-0.000196985	-0.000126633	-0.000188945	-0.000146734	-0.000146734	-0.000235176	-0.000291457	-0.000194975	-0.000194975	-0.000239196
39.7125	-0.000188945	-0.000136683	-0.000213065	-0.000144724	-0.000144724	-0.000255276	-0.000285427	-0.000231156	-0.000231156	-0.000279397
39.7188	-0.000198995	-0.000134673	-0.000194975	-0.000122613	-0.000122613	-0.000271357	-0.000293467	-0.000162814	-0.000162814	-0.000245226
39.725	-0.000190955	-0.000108543	-0.000192965	-9.44724e-05	-9.44724e-05	-0.000291457	-0.000291457	-0.000213065	-0.000213065	-0.000265327
39.7313	-0.000215075	-0.000138693	-0.000186935	-8.44221e-05	-8.44221e-05	-0.000299497	-0.000291457	-0.000130653	-0.000130653	-0.000263317
39.7375	-0.000192965	-8.0402e-05	-0.000178894	-8.0402e-05	-8.0402e-05	-0.000315578	-0.000291457	-0.000176884	-0.000176884	-0.000263317
39.7437	-0.000229146	-0.000116583	-0.000176884	-5.82915e-05	-5.82915e-05	-0.000287437	-0.000299497	-0.000116583	-0.000116583	-0.000293467
39.75	-0.000231156	-7.03518e-05	-0.000180905	-6.63317e-05	-6.63317e-05	-0.000281407	-0.000299497	-0.000146734	-0.000146734	-0.000271357
39.7563	-0.000241206	-9.84925e-05	-0.000188945	-9.04523e-05	-9.04523e-05	-0.000257286	-0.000299497	-0.000118593	-0.000118593	-0.000317588
39.7625	-0.000243216	-6.03015e-05	-0.000158794	-7.43719e-05	-7.43719e-05	-0.000247236	-0.000301508	-0.000126633	-0.000126633	-0.000287437
39.7687	-0.000243216	-8.24121e-05	-0.000164824	-6.03015e-05	-6.03015e-05	-0.000221106	-0.000309548	-0.000146734	-0.000146734	-0.000327638
39.775	-0.000245226	-7.03518e-05	-0.000160804	-5.42714e-05	-5.42714e-05	-0.000223116	-0.000315578	-0.000136683	-0.000136683	-0.000275377
39.7812	-0.000239196	-5.42714e-05	-0.000164824	-5.62814e-05	-5.62814e-05	-0.000237186	-0.000323618	-0.000184925	-0.000184925	-0.000295477
39.7875	-0.000279397	-6.83417e-05	-0.000156784	-3.41709e-05	-3.41709e-05	-0.000211055	-0.000321608	-0.000138693	-0.000138693	-0.000243216
39.7938	-0.000267337	-1.60804e-05	-0.000170854	-4.22111e-05	-4.22111e-05	-0.000221106	-0.000311558	-0.000201005	-0.000201005	-0.000245226
39.8	-0.000303518	-4.62312e-05	-0.000170854	-5.02513e-05	-5.02513e-05	-0.000207035	-0.000299497	-0.000144724	-0.000144724	-0.000229146
39.8062	-0.000299497	1.00503e-05	-0.000152764	-6.43216e-05	-6.43216e-05	-0.000207035	-0.000311558	-0.000184925	-0.000184925	-0.000217085
39.8125	-0.000325628	-6.43216e-05	-0.000158794	-5.42714e-05	-5.42714e-05	-0.000180905	-0.000295477	-0.000152764	-0.000152764	-0.000233166
39.8188	-0.000303518	-2.21106e-05	-0.000132663	-6.63317e-05	-6.63317e-05	-0.000225126	-0.000321608	-0.000192965	-0.000192965	-0.000213065
39.825	-0.000315578	-8.84422e-05	-0.000154774	-5.62814e-05	-5.62814e-05	-0.000219095	-0.000333668	-0.000194975	-0.000194975	-0.000251256
39.8312	-0.000297487	-6.03015e-05	-0.000142714	-5.62814e-05	-5.62814e-05	-0.000231156	-0.000345729	-0.000194975	-0.000194975	-0.000205025
39.8375	-0.000287437	-8.84422e-05	-0.000172864	-6.23116e-05	-6.23116e-05	-0.000225126	-0.000339698	-0.000213065	-0.000213065	-0.000249246
39.8438	-0.000297487	-8.0402e-05	-0.000166834	-6.83417e-05	-6.83417e-05	-0.000227136	-0.000359799	-0.000174874	-0.000174874	-0.000198995
39.85	-0.000271357	-7.23618e-05	-0.000198995	-7.8392e-05	-7.8392e-05	-0.000223116	-0.000337688	-0.000221106	-0.000221106	-0.000225126
39.8563	-0.000285427	-9.44724e-05	-0.000198995	-0.000104523	-0.000104523	-0.000219095	-0.000339698	-0.000160804	-0.000160804	-0.000184925
39.8625	-0.000255276	-7.63819e-05	-0.000219095	-0.000122613	-0.000122613	-0.000227136	-0.000349749	-0.000235176	-0.000235176	-0.000190955
39.8687	-0.000247236	-0.000136683	-0.000205025	-0.000136683	-0.000136683	-0.000221106	-0.000325628	-0.000209045	-0.000209045	-0.000188945
39.875	-0.000188945	-9.84925e-05	-0.000201005	-0.000166834	-0.000166834	-0.000231156	-0.000333668	-0.000271357	-0.000271357	-0.000180905
39.8813	-0.000198995	-0.000170854	-0.000213065	-0.000172864	-0.000172864	-0.000215075	-0.000319598	-0.000243216	-0.000243216	-0.000217085
39.8875	-0.000174874	-0.000132663	-0.000186935	-0.000186935	-0.000186935	-0.000215075	-0.000303518	-0.000277387	-0.000277387	-0.000178894
39.8937	-0.000176884	-0.000170854	-0.000186935	-0.000188945	-0.000188945	-0.000221106	-0.000271357	-0.000285427	-0.000285427	-0.000229146
39.9	-0.000166834	-0.000118593	-0.000174874	-0.000221106	-0.000221106	-0.000263317	-0.000281407	-0.000269347	-0.000269347	-0.000184925
39.9062	-0.000172864	-0.000126633	-0.000176884	-0.000225126	-0.000225126	-0.000281407	-0.000267337	-0.000281407	-0.000281407	-0.000257286
39.9125	-0.000168844	-0.000122613	-0.000150754	-0.000251256	-0.000251256	-0.000287437	-0.000283417	-0.000249246	-0.000249246	-0.000223116
39.9188	-0.000152764	-0.000102513	-0.000148744	-0.000251256	-0.000251256	-0.000309548	-0.000291457	-0.000281407	-0.000281407	-0.000279397
39.925	-0.000168844	-0.000138693	-0.000132663	-0.000265327	-0.000265327	-0.000293467	-0.000297487	-0.000221106	-0.000221106	-0.000257286
39.9312	-0.000164824	-0.000104523	-0.000114573	-0.000247236	-0.000247236	-0.000271357	-0.000287437	-0.000285427	-0.000285427	-0.000267337
39.9375	-0.000201005	-0.000152764	-0.000114573	-0.000249246	-0.000249246	-0.000237186	-0.000277387	-0.000247236	-0.000247236	-0.000247236
39.9438	-0.000172864	-9.44724e-05	-0.000112563	-0.000243216	-0.000243216	-0.000251256	-0.000271357	-0.000287437	-0.000287437	-0.000221106
39.95	-0.000196985	-0.000148744	-0.000126633	-0.000237186	-0.000237186	-0.000225126	-0.000261307	-0.000279397	-0.000279397	-0.000245226
39.9562	-0.000186935	-9.04523e-05	-0.000112563	-0.000237186	-0.000237186	-0.000239196	-0.000243216	-0.000275377	-0.000275377	-0.000201005
39.9625	-0.000203015	-0.000154774	-0.000150754	-0.000227136	-0.000227136	-0.000241206	-0.000229146	-0.000271357	-0.000271357	-0.000235176
39.9688	-0.000184925	-0.000114573	-0.000156784	-0.000205025	-0.000205025	-0.000247236	-0.000209045	-0.000245226	-0.000245226	-0.000166834
39.975	-0.000198995	-0.000138693	-0.000164824	-0.000198995	-0.000198995	-0.000245226	-0.000178894	-0.000265327	-0.000265327	-0.000217085
39.9813	-0.000190955	-0.000146734	-0.000164824	-0.000198995	-0.000198995	-0.000239196	-0.000176884	-0.000215075	-0.000215075	-0.000180905
39.9875	-0.000176884	-0.000132663	-0.000184925	-0.000186935	-0.000186935	-0.000239196	-0.000188945	-0.000273367	-0.000273367	-0.000217085
39.9937	-0.000186935	-0.000160804	-0.000180905	-0.000188945	-0.000188945	-0.000211055	-0.000170854	-0.000235176	-0.000235176	-0.000221106
40	-0.000172864	-0.000128643	-0.000182915	-0.000205025	-0.000205025	-0.000209045	-0.000184925	-0.000307538	-0.000307538	-0.000251256
40.0063	-0.000182915	-0.000194975	-0.000205025	-0.000201005	-0.000201005	-0.000174874	-0.000170854	-0.000283417	-0.000283417	-0.000255276
40.0125	-0.000172864	-0.000146734	-0.000198995	-0.000207035	-0.000207035	-0.000158794	-0.000154774	-0.000343719	-0.000343719	-0.000221106
40.0187	-0.000190955	-0.000213065	-0.000215075	-0.000213065	-0.000213065	-0.000118593	-9.44724e-05	-0.000325628	-0.000325628	-0.000251256
40.025	-0.000170854	-0.000174874	-0.000213065	-0.000192965	-0.000192965	-0.000112563	-9.84925e-05	-0.000297487	-0.000297487	-0.000188945
40.0312	-0.000182915	-0.000223116	-0.000241206	-0.000172864	-0.000172864	-0.000104523	-6.43216e-05	-0.000273367	-0.000273367	-0.000231156
40.0375	-0.000172864	-0.000186935	-0.000217085	-0.000160804	-0.000160804	-0.000114573	-9.64824e-05	-0.000225126	-0.000225126	-0.000174874
40.0438	-0.000164824	-0.000203015	-0.000235176	-0.000154774	-0.000154774	-0.000124623	-9.84925e-05	-0.000231156	-0.000231156	-0.000229146
40.05	-0.000166834	-0.000203015	-0.000223116	-0.000148744	-0.000148744	-0.000128643	-0.000128643	-0.000180905	-0.000180905	-0.000211055
40.0562	-0.000140704	-0.000172864	-0.000227136	-0.000168844	-0.000168844	-0.000144724	-0.000132663	-0.000247236	-0.000247236	-0.000243216
40.0625	-0.000144724	-0.000219095	-0.000207035	-0.000176884	-0.000176884	-0.000134673	-0.000154774	-0.000215075	-0.000215075	-0.000255276
40.0688	-0.000114573	-0.000178894	-0.000221106	-0.000182915	-0.000182915	-0.000136683	-0.000144724	-0.000279397	-0.000279397	-0.000259296
40.075	-0.000114573	-0.000233166	-0.000249246	-0.000182915	-0.000182915	-0.000122613	-0.000144724	-0.000245226	-0.000245226	-0.000267337
40.0812	-6.63317e-05	-0.000186935	-0.000245226	-0.000188945	-0.000188945	-0.000152764	-0.000170854	-0.000289447	-0.000289447	-0.000213065
40.0875	-7.03518e-05	-0.000231156	-0.000269347	-0.000188945	-0.000188945	-0.000146734	-0.000207035	-0.000289447	-0.000289447	-0.000239196
40.0938	-3.01508e-05	-0.000182915	-0.000257286	-0.000194975	-0.000194975	-0.000164824	-0.000211055	-0.000295477	-0.000295477	-0.000170854
40.1	-3.41709e-05	-0.000201005	-0.000265327	-0.000207035	-0.000207035	-0.000174874	-0.000207035	-0.000295477	-0.000295477	-0.000225126
40.1063	-1.20603e-05	-0.000170854	-0.000217085	-0.000205025	-0.000205025	-0.000186935	-0.000215075	-0.000271357	-0.000271357	-0.000182915
40.1125	-1.60804e-05	-0.000164824	-0.000227136	-0.000201005	-0.000201005	-0.000184925	-0.000196985	-0.000289447	-0.000289447	-0.000239196
40.1187	-2.41206e-05	-0.000178894	-0.000201005	-0.000205025	-0.000205025	-0.000190955	-0.000180905	-0.000225126	-0.000225126	-0.000235176
40.125	-1.60804e-05	-0.000138693	-0.000196985	-0.000215075	-0.000215075	-0.000205025	-0.000203015	-0.000273367	-0.000273367	-0.000285427
40.1313	-3.8191e-05	-0.000182915	-0.000203015	-0.000209045	-0.000209045	-0.000201005	-0.000231156	-0.000221106	-0.000221106	-0.000283417
40.1375	-3.61809e-05	-0.000140704	-0.000217085	-0.000213065	-0.000213065	-0.000233166	-0.000259296	-0.000259296	-0.000259296	-0.000305528
40.1437	-7.03518e-05	-0.000174874	-0.000249246	-0.000211055	-0.000211055	-0.000223116	-0.000279397	-0.000239196	-0.000239196	-0.000331658
40.15	-6.23116e-05	-9.84925e-05	-0.000243216	-0.000213065	-0.000213065	-0.000223116	-0.000293467	-0.000279397	-0.000279397	-0.000305528
40.1562	-0.000104523	-0.000132663	-0.000263317	-0.000219095	-0.000219095	-0.000207035	-0.000293467	-0.000269347	-0.000269347	-0.000353769
40.1625	-0.000102513	-7.63819e-05	-0.000263317	-0.000233166	-0.000233166	-0.000211055	-0.000303518	-0.000275377	-0.000275377	-0.000323618
40.1688	-0.000120603	-7.8392e-05	-0.000287437	-0.000235176	-0.000235176	-0.000211055	-0.000313568	-0.000303518	-0.000303518	-0.000369849
40.175	-0.000124623	-6.43216e-05	-0.000267337	-0.000255276	-0.000255276	-0.000225126	-0.000343719	-0.000249246	-0.000249246	-0.000343719
40.1812	-0.000122613	-6.83417e-05	-0.000271357	-0.000253266	-0.000253266	-0.000255276	-0.000357789	-0.000269347	-0.000269347	-0.00038191
40.1875	-0.000130653	-8.84422e-05	-0.000277387	-0.000223116	-0.000223116	-0.000261307	-0.000373869	-0.000203015	-0.000203015	-0.000363819
40.1938	-0.000126633	-6.03015e-05	-0.000263317	-0.000209045	-0.000209045	-0.000279397	-0.00038794	-0.000249246	-0.000249246	-0.00039397
40.2	-0.000160804	-0.000108543	-0.000253266	-0.000207035	-0.000207035	-0.000261307	-0.00038794	-0.000180905	-0.000180905	-0.00038794
40.2062	-0.000142714	-7.8392e-05	-0.000241206	-0.000192965	-0.000192965	-0.000269347	-0.00040804	-0.000233166	-0.000233166	-0.000367839
40.2125	-0.000178894	-0.000130653	-0.000275377	-0.000188945	-0.000188945	-0.000267337	-0.000422111	-0.000205025	-0.000205025	-0.00038593
40.2188	-0.000174874	-7.8392e-05	-0.000259296	-0.000188945	-0.000188945	-0.000283417	-0.000444221	-0.000237186	-0.000237186	-0.000315578
40.225	-0.000184925	-0.000130653	-0.000281407	-0.000194975	-0.000194975	-0.000271357	-0.000446231	-0.000231156	-0.000231156	-0.000331658
40.2313	-0.000154774	-0.000104523	-0.000253266	-0.000209045	-0.000209045	-0.000281407	-0.000460302	-0.000219095	-0.000219095	-0.000265327
40.2375	-0.000152764	-0.000110553	-0.000259296	-0.000221106	-0.000221106	-0.000279397	-0.000448241	-0.000247236	-0.000247236	-0.000297487
40.2437	-0.000144724	-0.000104523	-0.000221106	-0.000223116	-0.000223116	-0.000251256	-0.000442211	-0.000227136	-0.000227136	-0.000239196
40.25	-0.000126633	-0.000106533	-0.000239196	-0.000253266	-0.000253266	-0.000247236	-0.000422111	-0.000281407	-0.000281407	-0.000255276
40.2563	-0.000156784	-0.000128643	-0.000227136	-0.000255276	-0.000255276	-0.000229146	-0.000420101	-0.000237186	-0.000237186	-0.000201005
40.2625	-0.000162814	-8.44221e-05	-0.000235176	-0.000263317	-0.000263317	-0.000229146	-0.000424121	-0.000301508	-0.000301508	-0.000182915
40.2687	-0.000194975	-0.000142714	-0.000249246	-0.000247236	-0.000247236	-0.000217085	-0.000430151	-0.000249246	-0.000249246	-0.000162814
40.275	-0.000186935	-7.23618e-05	-0.000231156	-0.000259296	-0.000259296	-0.000229146	-0.000442211	-0.000275377	-0.000275377	-0.000136683
40.2812	-0.000207035	-0.000122613	-0.000219095	-0.000253266	-0.000253266	-0.000215075	-0.000454271	-0.000231156	-0.000231156	-0.000156784
40.2875	-0.000184925	-5.82915e-05	-0.000196985	-0.000271357	-0.000271357	-0.000245226	-0.000464322	-0.000251256	-0.000251256	-0.000110553
40.2938	-0.000198995	-9.64824e-05	-0.000213065	-0.000253266	-0.000253266	-0.000267337	-0.000440201	-0.000249246	-0.000249246	-0.000156784
40.3	-0.000196985	-6.43216e-05	-0.000182915	-0.000259296	-0.000259296	-0.000277387	-0.000444221	-0.000251256	-0.000251256	-0.000100503
40.3062	-0.000196985	-0.000116583	-0.000203015	-0.000243216	-0.000243216	-0.000299497	-0.000432161	-0.000281407	-0.000281407	-0.000130653
40.3125	-0.000213065	-0.000110553	-0.000186935	-0.000255276	-0.000255276	-0.000297487	-0.00041407	-0.000243216	-0.000243216	-9.64824e-05
40.3188	-0.000225126	-0.000120603	-0.000180905	-0.000227136	-0.000227136	-0.000303518	-0.00040603	-0.000277387	-0.000277387	-0.000128643
40.325	-0.000247236	-0.000154774	-0.000172864	-0.000223116	-0.000223116	-0.000271357	-0.00041608	-0.000245226	-0.000245226	-0.000114573
40.3312	-0.000235176	-0.000122613	-0.000162814	-0.000223116	-0.000223116	-0.000281407	-0.00041005	-0.000275377	-0.000275377	-0.000122613
40.3375	-0.000269347	-0.000172864	-0.000162814	-0.000225126	-0.000225126	-0.000249246	-0.00038392	-0.000237186	-0.000237186	-0.000152764
40.3438	-0.000261307	-0.000138693	-0.000152764	-0.000217085	-0.000217085	-0.000261307	-0.00040402	-0.000291457	-0.000291457	-0.000134673
40.35	-0.000277387	-0.000188945	-0.000170854	-0.000205025	-0.000205025	-0.000235176	-0.00038794	-0.000267337	-0.000267337	-0.000196985
40.3563	-0.000271357	-0.000166834	-0.000168844	-0.000192965	-0.000192965	-0.000253266	-0.00038392	-0.000269347	-0.000269347	-0.000162814
40.3625	-0.000275377	-0.000219095	-0.000190955	-0.000192965	-0.000192965	-0.000235176	-0.000359799	-0.000281407	-0.000281407	-0.000233166
40.3687	-0.000253266	-0.000182915	-0.000188945	-0.000190955	-0.000190955	-0.000233166	-0.00039196	-0.000265327	-0.000265327	-0.000178894
40.375	-0.000247236	-0.000201005	-0.000209045	-0.000166834	-0.000166834	-0.000239196	-0.000369849	-0.000285427	-0.000285427	-0.000247236
40.3813	-0.000237186	-0.000203015	-0.000207035	-0.000162814	-0.000162814	-0.000233166	-0.000359799	-0.000255276	-0.000255276	-0.000198995
40.3875	-0.000219095	-0.000188945	-0.000196985	-0.000170854	-0.000170854	-0.000217085	-0.000351759	-0.000287437	-0.000287437	-0.000235176
40.3937	-0.000241206	-0.000207035	-0.000192965	-0.000156784	-0.000156784	-0.000205025	-0.000327638	-0.000253266	-0.000253266	-0.000227136
40.4	-0.000245226	-0.000180905	-0.000190955	-0.000160804	-0.000160804	-0.000219095	-0.000293467	-0.000303518	-0.000303518	-0.000249246
40.4062	-0.000275377	-0.000225126	-0.000203015	-0.000152764	-0.000152764	-0.000207035	-0.000259296	-0.000263317	-0.000263317	-0.000255276
40.4125	-0.000263317	-0.000192965	-0.000182915	-0.000166834	-0.000166834	-0.000237186	-0.000269347	-0.000297487	-0.000297487	-0.000237186
40.4188	-0.000281407	-0.000239196	-0.000227136	-0.000164824	-0.000164824	-0.000235176	-0.000245226	-0.000275377	-0.000275377	-0.000285427
40.425	-0.000267337	-0.000213065	-0.000225126	-0.000164824	-0.000164824	-0.000259296	-0.000271357	-0.000267337	-0.000267337	-0.000255276
40.4312	-0.000271357	-0.000259296	-0.000237186	-0.000158794	-0.000158794	-0.000255276	-0.000275377	-0.000251256	-0.000251256	-0.000297487
40.4375	-0.000241206	-0.000247236	-0.000227136	-0.000162814	-0.000162814	-0.000245226	-0.000285427	-0.000211055	-0.000211055	-0.000245226
40.4438	-0.000237186	-0.000239196	-0.000263317	-0.000158794	-0.000158794	-0.000231156	-0.000263317	-0.000247236	-0.000247236	-0.000291457
40.45	-0.000229146	-0.000241206	-0.000227136	-0.000146734	-0.000146734	-0.000223116	-0.000257286	-0.000223116	-0.000223116	-0.000243216
40.4562	-0.000213065	-0.000203015	-0.000225126	-0.000160804	-0.000160804	-0.000221106	-0.000229146	-0.000265327	-0.000265327	-0.000255276
40.4625	-0.000221106	-0.000233166	-0.000227136	-0.000164824	-0.000164824	-0.000198995	-0.000203015	-0.000229146	-0.000229146	-0.000251256
40.4688	-0.000211055	-0.000198995	-0.000215075	-0.000190955	-0.000190955	-0.000229146	-0.000196985	-0.000283417	-0.000283417	-0.000235176
40.475	-0.000219095	-0.000247236	-0.000211055	-0.000194975	-0.000194975	-0.000211055	-0.000168844	-0.000215075	-0.000215075	-0.000255276
40.4813	-0.000194975	-0.000196985	-0.000190955	-0.000237186	-0.000237186	-0.000221106	-0.000160804	-0.000241206	-0.000241206	-0.000229146
40.4875	-0.000201005	-0.000257286	-0.000203015	-0.000247236	-0.000247236	-0.000209045	-0.000146734	-0.000227136	-0.000227136	-0.000285427
40.4937	-0.000168844	-0.000215075	-0.000164824	-0.000283417	-0.000283417	-0.000229146	-0.000162814	-0.000237186	-0.000237186	-0.000223116
40.5	-0.000172864	-0.000243216	-0.000176884	-0.000297487	-0.000297487	-0.000194975	-0.000156784	-0.000249246	-0.000249246	-0.000287437
40.5063	-0.000172864	-0.000233166	-0.000156784	-0.000323618	-0.000323618	-0.000194975	-0.000176884	-0.000231156	-0.000231156	-0.000229146
40.5125	-0.000172864	-0.000253266	-0.000178894	-0.000327638	-0.000327638	-0.000194975	-0.000170854	-0.000263317	-0.000263317	-0.000273367
40.5187	-0.000186935	-0.000269347	-0.000162814	-0.000323618	-0.000323618	-0.000170854	-0.000176884	-0.000209045	-0.000209045	-0.000223116
40.525	-0.000196985	-0.000231156	-0.000188945	-0.000305528	-0.000305528	-0.000162814	-0.000170854	-0.000233166	-0.000233166	-0.000257286
40.5312	-0.000209045	-0.000259296	-0.000182915	-0.000285427	-0.000285427	-0.000150754	-0.000174874	-0.000170854	-0.000170854	-0.000267337
40.5375	-0.000188945	-0.000215075	-0.000178894	-0.000281407	-0.000281407	-0.000166834	-0.000194975	-0.000213065	-0.000213065	-0.000281407
40.5438	-0.000221106	-0.000261307	-0.000196985	-0.000259296	-0.000259296	-0.000158794	-0.000211055	-0.000160804	-0.000160804	-0.000307538
40.55	-0.000203015	-0.000196985	-0.000186935	-0.000259296	-0.000259296	-0.000182915	-0.000239196	-0.000192965	-0.000192965	-0.000281407
40.5562	-0.000203015	-0.000247236	-0.000201005	-0.000253266	-0.000253266	-0.000184925	-0.000233166	-0.000182915	-0.000182915	-0.000339698
40.5625	-0.000186935	-0.000203015	-0.000203015	-0.000249246	-0.000249246	-0.000190955	-0.000243216	-0.000190955	-0.000190955	-0.000287437
40.5688	-0.000178894	-0.000227136	-0.000227136	-0.000249246	-0.000249246	-0.000184925	-0.000227136	-0.000223116	-0.000223116	-0.000331658
40.575	-0.000162814	-0.000194975	-0.000209045	-0.000253266	-0.000253266	-0.000180905	-0.000245226	-0.000203015	-0.000203015	-0.000299497
40.5812	-0.000148744	-0.000190955	-0.000239196	-0.000249246	-0.000249246	-0.000213065	-0.000243216	-0.000239196	-0.000239196	-0.000355779
40.5875	-0.000156784	-0.000180905	-0.000241206	-0.000243216	-0.000243216	-0.000215075	-0.000267337	-0.000194975	-0.000194975	-0.000309548
40.5938	-0.000142714	-0.000134673	-0.000255276	-0.000251256	-0.000251256	-0.000247236	-0.000269347	-0.000257286	-0.000257286	-0.000335678
40.6	-0.000168844	-0.000146734	-0.000253266	-0.000227136	-0.000227136	-0.000233166	-0.000275377	-0.000192965	-0.000192965	-0.000339698
40.6063	-0.000134673	-9.04523e-05	-0.000247236	-0.000207035	-0.000207035	-0.000247236	-0.000289447	-0.000245226	-0.000245226	-0.000323618
40.6125	-0.000152764	-0.000118593	-0.000247236	-0.000194975	-0.000194975	-0.000211055	-0.000283417	-0.000213065	-0.000213065	-0.000333668
40.6187	-0.000138693	-6.03015e-05	-0.000229146	-0.000194975	-0.000194975	-0.000233166	-0.000291457	-0.000255276	-0.000255276	-0.000299497
40.625	-0.000156784	-0.000102513	-0.000237186	-0.000172864	-0.000172864	-0.000225126	-0.000297487	-0.000245226	-0.000245226	-0.000329648
40.6313	-0.000138693	-5.82915e-05	-0.000211055	-0.000154774	-0.000154774	-0.000243216	-0.000311558	-0.000269347	-0.000269347	-0.000265327
40.6375	-0.000158794	-6.43216e-05	-0.000221106	-0.000162814	-0.000162814	-0.000253266	-0.000311558	-0.000295477	-0.000295477	-0.000293467
40.6437	-0.000164824	-5.42714e-05	-0.000205025	-0.000158794	-0.000158794	-0.000253266	-0.000329648	-0.000259296	-0.000259296	-0.000225126
40.65	-0.000166834	-3.41709e-05	-0.000203015	-0.000152764	-0.000152764	-0.000251256	-0.000333668	-0.000301508	-0.000301508	-0.000241206
40.6562	-0.000180905	-3.61809e-05	-0.000190955	-0.000152764	-0.000152764	-0.000245226	-0.000335678	-0.000241206	-0.000241206	-0.000205025
40.6625	-0.000190955	-4.0201e-06	-0.000211055	-0.000166834	-0.000166834	-0.000257286	-0.000347739	-0.000275377	-0.000275377	-0.000198995
40.6688	-0.000229146	-3.21608e-05	-0.000219095	-0.000128643	-0.000128643	-0.000235176	-0.000349749	-0.000211055	-0.000211055	-0.000207035
40.675	-0.000229146	3.41709e-05	-0.000207035	-0.000114573	-0.000114573	-0.000261307	-0.000357789	0.000477386	-0.000251256	-0.000196985
40.6812	-0.000249246	-2.41206e-05	-0.000219095	-7.23618e-05	-7.23618e-05	-0.000251256	-0.000351759	0.000416281	-0.000219095	-0.000239196
40.6875	-0.000241206	2.81407e-05	0.00015598	-5.02513e-05	-5.02513e-05	-0.000253266	-0.000369849	0.000477386	-0.000251256	-0.000180905
40.6938	-0.000259296	-2.01005e-06	0.000543719	-4.22111e-05	-4.22111e-05	-0.000253266	0.000241407	0.000465929	-0.000245226	-0.000237186
40.7	-0.000235176	2.41206e-05	0.000838291	-5.02513e-05	-5.02513e-05	-0.000283417	0.000383015	0.000492662	-0.000259296	-0.000180905
40.7062	-0.000233166	4.0201e-06	0.00112	-5.02513e-05	-5.02513e-05	-0.000277387	0.000373769	0.000561406	-0.000295477	-0.000243216
40.7125	-0.000241206	1.60804e-05	0.00125	-7.03518e-05	-7.03518e-05	-0.000289447	0.000496884	0.000504121	-0.000265327	-0.000192965
40.7188	-0.000239196	3.41709e-05	0.00129	-6.23116e-05	-6.23116e-05	-0.000311558	0.000501508	0.000572865	-0.000301508	-0.000255276
40.725	-0.000249246	6.03015e-06	0.0013	-3.61809e-05	-3.61809e-05	-0.000299497	0.000692261	0.000500302	-0.000263317	-0.000231156
40.7313	-0.000251256	5.42714e-05	0.00133	-4.42211e-05	-4.42211e-05	-0.000313568	0.000869146	0.00059196	-0.000311558	-0.000241206
40.7375	-0.000267337	8.0402e-06	0.00151	-3.21608e-05	-3.21608e-05	-0.000303518	0.000822915	0.00054613	-0.000287437	-0.000243216
40.7437	-0.000261307	6.43216e-05	0.00154	-2.81407e-05	-2.81407e-05	-0.000305528	0.000818291	0.00059196	-0.000311558	-0.000225126
40.75	-0.000281407	6.03015e-06	0.00174	-2.41206e-05	-2.41206e-05	-0.000291457	0.00077206	0.000561406	-0.000295477	-0.000249246
40.7563	-0.000283417	3.41709e-05	0.00148	-3.8191e-05	-3.8191e-05	-0.000323618	0.000827538	0.000595779	-0.000313568	-0.000219095
40.7625	-0.000293467	-3.01508e-05	0.00154	-1.60804e-05	-1.60804e-05	-0.000317588	0.000809045	0.000569044	-0.000299497	-0.000281407
40.7687	-0.000299497	-8.0402e-06	0.00121	2.01005e-06	2.01005e-06	-0.000333668	0.000864523	0.000515578	-0.000271357	-0.000213065
40.775	-0.000303518	-3.41709e-05	0.00123	1.80905e-05	1.80905e-05	-0.000343719	0.000836784	0.00054613	-0.000287437	-0.000273367
40.7812	-0.000305528	-5.82915e-05	0.00117	1.60804e-05	1.60804e-05	-0.000343719	0.000841407	0.000439196	-0.000231156	-0.000223116
40.7875	-0.000281407	-3.8191e-05	0.00115	3.61809e-05	3.61809e-05	-0.000337688	0.000762814	0.000465929	-0.000245226	-0.000255276
40.7938	-0.000279397	-6.03015e-05	0.00113	2.61307e-05	2.61307e-05	-0.000301508	0.000702714	0.000351358	-0.000184925	-0.000215075
40.8	-0.000261307	-4.62312e-05	0.00117	1.00503e-05	1.00503e-05	-0.000311558	0.000661106	0.000404824	-0.000213065	-0.000213065
40.8062	-0.000259296	-0.000114573	0.00106	8.0402e-06	8.0402e-06	-0.000273367	0.000628744	0.000328442	-0.000172864	-0.000203015
40.8125	-0.000231156	-5.42714e-05	0.00105	-4.0201e-06	-4.0201e-06	-0.000279397	0.000601005	0.000385729	-0.000203015	-0.000168844
40.8188	-0.000233166	-0.000122613	0.00106	-1.60804e-05	-1.60804e-05	-0.000227136	0.000573266	0.000339899	-0.000178894	-0.000180905
40.825	-0.000215075	-9.64824e-05	0.00108	-8.0402e-06	-8.0402e-06	-0.000241206	0.000577889	0.000328442	-0.000172864	-0.000108543
40.8312	-0.000203015	-0.000132663	0.000959799	4.0201e-06	4.0201e-06	-0.000203015	0.000527035	0.000324623	-0.000170854	-0.000152764
40.8375	-0.000184925	-0.000136683	0.000998995	8.0402e-06	8.0402e-06	-0.000192965	0.00050392	0.000286433	-0.000150754	-9.04523e-05
40.8438	-0.000172864	-0.000140704	0.000959799	8.0402e-06	8.0402e-06	-0.000168844	0.000453065	0.000351358	-0.000184925	-0.000148744
40.85	-0.000162814	-0.000150754	0.000854774	2.21106e-05	2.21106e-05	-0.000194975	0.000420704	0.000259698	-0.000136683	-0.000112563
40.8563	-0.000142714	-0.000156784	0.000829146	-2.01005e-06	-2.01005e-06	-0.000196985	0.000388342	0.000374272	-0.000196985	-0.000158794
40.8625	-0.000152764	-0.000190955	0.000829146	-1.80905e-05	-1.80905e-05	-0.000215075	0.000388342	0.000274976	-0.000144724	-0.000174874
40.8687	-0.000124623	-0.000136683	0.000713186	-5.02513e-05	-5.02513e-05	-0.000239196	0.000397588	0.00033608	-0.000176884	-0.000196985
40.875	-0.000144724	-0.000209045	0.000713347	-6.03015e-05	-6.03015e-05	-0.000231156	0.00041608	0.000255879	-0.000134673	-0.000207035
40.8813	-0.000116583	-0.000166834	0.000699497	-9.44724e-05	-9.44724e-05	-0.000235176	0.000425327	0.00033608	-0.000176884	-0.000186935
40.8875	-0.000142714	-0.000194975	0.000547236	-8.84422e-05	-8.84422e-05	-0.000215075	0.000383719	0.00029789	-0.000156784	-0.000239196
40.8937	-0.000118593	-0.000164824	0.000425628	-0.000106533	-0.000106533	-0.000211055	0.000392965	0.00033608	-0.000176884	-0.000174874
40.9	-0.000142714	-0.000213065	0.000486432	-9.64824e-05	-9.64824e-05	-0.000196985	0.000397588	0.000347539	-0.000182915	-0.000227136
40.9062	-0.000130653	-0.000229146	0.000409347	-0.000106533	-0.000106533	-0.000205025	0.000406834	0.000294071	-0.000154774	-0.000180905
40.9125	-0.000142714	-0.000245226	0.000310955	-0.000104523	-0.000104523	-0.000217085	0.000420704	0.000313166	-0.000164824	-0.000227136
40.9188	-0.000132663	-0.000257286	0.000384422	-0.000124623	-0.000124623	-0.000219095	0.000466935	0.000206232	-0.000108543	-0.000188945
40.925	-0.000124623	-0.000239196	0.000207739	-0.000124623	-0.000124623	-0.000225126	0.000476181	0.000271157	-0.000142714	-0.000229146
40.9312	-0.000118593	-0.000279397	0.000210955	-0.000142714	-0.000142714	-0.000225126	0.000462312	0.000187136	-9.84925e-05	-0.000231156
40.9375	-9.64824e-05	-0.000229146	0.000222111	-0.000156784	-0.000156784	-0.000243216	0.000476181	0.000259698	-0.000136683	-0.000233166
40.9438	-0.000114573	-0.000277387	0.000141508	-0.000170854	-0.000170854	-0.000231156	0.000443819	0.00021387	-0.000112563	-0.000277387
40.95	-0.000108543	-0.000233166	0.000139899	-0.000168844	-0.000168844	-0.000245226	0.000425327	0.000259698	-0.000136683	-0.000257286
40.9562	-0.000120603	-0.000297487	0.000144724	-0.000174874	-0.000174874	-0.000241206	0.000369849	0.000229146	-0.000120603	-0.000321608
40.9625	-9.04523e-05	-0.000249246	-0.000174874	-0.000180905	-0.000180905	-0.000257286	0.000376181	0.000225327	-0.000118593	-0.000271357
40.9688	-0.000102513	-0.000265327	-0.000201005	-0.000192965	-0.000192965	-0.000245226	0.000343819	-0.000130653	-0.000130653	-0.000325628
40.975	-8.24121e-05	-0.000243216	-0.000182915	-0.000192965	-0.000192965	-0.000227136	0.000225327	-9.24623e-05	-9.24623e-05	-0.000251256
40.9813	-6.63317e-05	-0.000243216	-0.000207035	-0.000209045	-0.000209045	-0.000233166	0.000269849	-0.000134673	-0.000134673	-0.000293467
40.9875	-8.0402e-05	-0.000231156	-0.000203015	-0.000225126	-0.000225126	-0.000229146	0.000276181	-6.63317e-05	-6.63317e-05	-0.000241206
40.9937	-8.0402e-05	-0.000194975	-0.000211055	-0.000235176	-0.000235176	-0.000235176	0.000143819	-0.000104523	-0.000104523	-0.000261307
41	-8.0402e-05	-0.000215075	-0.000205025	-0.000215075	-0.000215075	-0.000231156	0.000125327	-4.22111e-05	-4.22111e-05	-0.000267337
41.0063	-7.23618e-05	-0.000176884	-0.000194975	-0.000231156	-0.000231156	-0.000251256	0.000169849	-9.64824e-05	-9.64824e-05	-0.000271357
41.0125	-7.43719e-05	-0.000221106	-0.000192965	-0.000211055	-0.000211055	-0.000245226	0.000176181	-5.62814e-05	-5.62814e-05	-0.000305528
41.0187	-3.8191e-05	-0.000182915	-0.000176884	-0.000223116	-0.000223116	-0.000261307	4.38191e-05	-9.84925e-05	-9.84925e-05	-0.000257286
41.025	-4.22111e-05	-0.000211055	-0.000178894	-0.000215075	-0.000215075	-0.000247236	2.53266e-05	-9.44724e-05	-9.44724e-05	-0.000291457
41.0312	-3.01508e-05	-0.000178894	-0.000138693	-0.000223116	-0.000223116	-0.000243216	6.98492e-05	-0.000106533	-0.000106533	-0.000225126
41.0375	-1.80905e-05	-0.000158794	-0.000158794	-0.000211055	-0.000211055	-0.000229146	-0.000215075	-0.000140704	-0.000140704	-0.000267337
41.0438	-8.0402e-06	-0.000124623	-0.000146734	-0.000221106	-0.000221106	-0.000231156	-0.000239196	-0.000126633	-0.000126633	-0.000201005
41.05	1.20603e-05	-9.04523e-05	-0.000154774	-0.000217085	-0.000217085	-0.000221106	-0.000241206	-0.000190955	-0.000190955	-0.000249246
41.0562	1.20603e-05	-0.000108543	-0.000160804	-0.000209045	-0.000209045	-0.000225126	-0.000269347	-0.000150754	-0.000150754	-0.000237186
41.0625	4.42211e-05	-6.23116e-05	-0.000174874	-0.000223116	-0.000223116	-0.000253266	-0.000265327	-0.000217085	-0.000217085	-0.000265327
41.0688	3.61809e-05	-0.000114573	-0.000184925	-0.000211055	-0.000211055	-0.000279397	-0.000285427	-0.000174874	-0.000174874	-0.000283417
41.075	3.61809e-05	-8.44221e-05	-0.000180905	-0.000219095	-0.000219095	-0.000279397	-0.000307538	-0.000223116	-0.000223116	-0.000281407
41.0812	1.40704e-05	-0.000122613	-0.000198995	-0.000198995	-0.000198995	-0.000297487	-0.000323618	-0.000186935	-0.000186935	-0.000317588
41.0875	2.41206e-05	-7.23618e-05	-0.000156784	-0.000219095	-0.000219095	-0.000313568	-0.000347739	-0.000223116	-0.000223116	-0.000277387
41.0938	-1.20603e-05	-9.44724e-05	-0.000182915	-0.000207035	-0.000207035	-0.000309548	-0.000357789	-0.000219095	-0.000219095	-0.000325628
41.1	-2.21106e-05	-4.0201e-05	-0.000166834	-0.000241206	-0.000241206	-0.000285427	-0.00039598	-0.000211055	-0.000211055	-0.000259296
41.1063	-2.61307e-05	-3.8191e-05	-0.000172864	-0.000241206	-0.000241206	-0.000295477	-0.00040201	-0.000237186	-0.000237186	-0.000303518
41.1125	-5.22613e-05	-2.61307e-05	-0.000166834	-0.000245226	-0.000245226	-0.000271357	-0.000436181	-0.000215075	-0.000215075	-0.000243216
41.1187	-6.83417e-05	2.01005e-06	-0.000201005	-0.000235176	-0.000235176	-0.000279397	-0.000432161	-0.000265327	-0.000265327	-0.000279397
41.125	-8.84422e-05	-1.80905e-05	-0.000196985	-0.000233166	-0.000233166	-0.000283417	-0.000456281	-0.000237186	-0.000237186	-0.000247236
41.1313	-8.64322e-05	2.01005e-05	-0.000176884	-0.000217085	-0.000217085	-0.000327638	-0.000448241	-0.000295477	-0.000295477	-0.000257286
41.1375	-0.000118593	-1.80905e-05	-0.000194975	-0.000219095	-0.000219095	-0.000333668	-0.000432161	-0.000281407	-0.000281407	-0.000275377
41.1437	-0.000116583	4.0201e-05	-0.000188945	-0.000247236	-0.000247236	-0.000355779	-0.000434171	-0.000331658	-0.000331658	-0.000283417
41.15	-0.000136683	1.00503e-05	-0.000203015	-0.000255276	-0.000255276	-0.000351759	-0.000436181	-0.000321608	-0.000321608	-0.000307538
41.1562	-0.000142714	5.02513e-05	-0.000182915	-0.000257286	-0.000257286	-0.000351759	-0.000448241	-0.000325628	-0.000325628	-0.000255276
41.1625	-0.000150754	2.61307e-05	-0.000211055	-0.000259296	-0.000259296	-0.000329648	-0.000434171	-0.000341709	-0.000341709	-0.000311558
41.1688	-0.000136683	5.82915e-05	-0.000207035	-0.000267337	-0.000267337	-0.000317588	-0.000456281	-0.000311558	-0.000311558	-0.000227136
41.175	-0.000124623	5.82915e-05	-0.000219095	-0.000241206	-0.000241206	-0.000321608	-0.000434171	-0.000319598	-0.000319598	-0.000253266
41.1812	-0.000132663	5.42714e-05	-0.000196985	-0.000231156	-0.000231156	-0.000309548	-0.000436181	-0.000281407	-0.000281407	-0.000201005
41.1875	-0.000122613	8.0402e-05	-0.000209045	-0.000235176	-0.000235176	-0.000327638	-0.00040603	-0.000333668	-0.000333668	-0.000221106
41.1938	-0.000138693	4.22111e-05	-0.000213065	-0.000235176	-0.000235176	-0.000305528	-0.00039196	-0.000273367	-0.000273367	-0.000170854
41.2	-0.000148744	8.64322e-05	-0.000198995	-0.000237186	-0.000237186	-0.000333668	-0.000373869	-0.000317588	-0.000317588	-0.000182915
41.2062	-0.000176884	2.41206e-05	-0.000196985	-0.000237186	-0.000237186	-0.000317588	-0.000345729	-0.000275377	-0.000275377	-0.000176884
41.2125	-0.000182915	6.63317e-05	-0.000196985	-0.000243216	-0.000243216	-0.000329648	-0.000317588	-0.000297487	-0.000297487	-0.000152764
41.2188	-0.000205025	4.0201e-06	-0.000221106	-0.000225126	-0.000225126	-0.000299497	-0.000291457	-0.000259296	-0.000259296	-0.000192965
41.225	-0.000201005	1.60804e-05	-0.000219095	-0.000229146	-0.000229146	-0.000307538	-0.000275377	-0.000271357	-0.000271357	-0.000164824
41.2313	-0.000207035	-5.22613e-05	-0.000241206	-0.000211055	-0.000211055	-0.000291457	-0.000255276	-0.000279397	-0.000279397	-0.000217085
41.2375	-0.000178894	-5.62814e-05	-0.000239196	-0.000209045	-0.000209045	-0.000289447	-0.000271357	-0.000267337	-0.000267337	-0.000170854
41.2437	-0.000152764	-8.44221e-05	-0.000237186	-0.000192965	-0.000192965	-0.000271357	-0.000265327	-0.000289447	-0.000289447	-0.000207035
41.25	-0.000146734	-0.000106533	-0.000219095	-0.000194975	-0.000194975	-0.000265327	-0.000271357	-0.000263317	-0.000263317	-0.000160804
41.2563	-0.000134673	-8.24121e-05	-0.000207035	-0.000194975	-0.000194975	-0.000279397	-0.000271357	-0.000309548	-0.000309548	-0.000182915
41.2625	-0.000124623	-0.000102513	-0.000192965	-0.000184925	-0.000184925	-0.000261307	-0.000259296	-0.000263317	-0.000263317	-0.000160804
41.2687	-0.000120603	-8.0402e-05	-0.000194975	-0.000190955	-0.000190955	-0.000269347	-0.000243216	-0.000315578	-0.000315578	-0.000174874
41.275	-0.000148744	-0.000150754	-0.000221106	-0.000194975	-0.000194975	-0.000257286	-0.000223116	-0.000275377	-0.000275377	-0.000196985
41.2812	-0.000126633	-0.000114573	-0.000205025	-0.000207035	-0.000207035	-0.000263317	-0.000227136	-0.000299497	-0.000299497	-0.000176884
41.2875	-0.000132663	-0.000168844	-0.000227136	-0.000198995	-0.000198995	-0.000239196	-0.000215075	-0.000273367	-0.000273367	-0.000217085
41.2938	-0.000130653	-0.000152764	-0.000215075	-0.000205025	-0.000205025	-0.000231156	-0.000205025	-0.000271357	-0.000271357	-0.000168844
41.3	-0.000138693	-0.000170854	-0.000223116	-0.000196985	-0.000196985	-0.000209045	-0.000186935	-0.000255276	-0.000255276	-0.000215075
41.3062	-0.000126633	-0.000156784	-0.000207035	-0.000188945	-0.000188945	-0.000211055	-0.000186935	-0.000217085	-0.000217085	-0.000168844
41.3125	-0.000124623	-0.000176884	-0.000223116	-0.000198995	-0.000198995	-0.000219095	-0.000162814	-0.000231156	-0.000231156	-0.000225126
41.3188	-0.000138693	-0.000201005	-0.000221106	-0.000205025	-0.000205025	-0.000209045	-0.000168844	-0.000184925	-0.000184925	-0.000192965
41.325	-0.000128643	-0.000192965	-0.000243216	-0.000231156	-0.000231156	-0.000227136	-0.000194975	-0.000219095	-0.000219095	-0.000249246
41.3312	-0.000146734	-0.000237186	-0.000239196	-0.000239196	-0.000239196	-0.000213065	-0.000211055	-0.000166834	-0.000166834	-0.000231156
41.3375	-0.000130653	-0.000190955	-0.000223116	-0.000255276	-0.000255276	-0.000215075	-0.000231156	-0.000209045	-0.000209045	-0.000225126
41.3438	-0.000158794	-0.000231156	-0.000243216	-0.000231156	-0.000231156	-0.000188945	-0.000243216	-0.000172864	-0.000172864	-0.000225126
41.35	-0.000152764	-0.000184925	-0.000223116	-0.000227136	-0.000227136	-0.000201005	-0.000261307	-0.000186935	-0.000186935	-0.000186935
41.3563	-0.000190955	-0.000213065	-0.000229146	-0.000205025	-0.000205025	-0.000188945	-0.000253266	-0.000166834	-0.000166834	-0.000196985
41.3625	-0.000192965	-0.000166834	-0.000201005	-0.000205025	-0.000205025	-0.000188945	-0.000271357	-0.000162814	-0.000162814	-0.000134673
41.3687	-0.000217085	-0.000188945	-0.000227136	-0.000205025	-0.000205025	-0.000194975	-0.000255276	-0.000180905	-0.000180905	-0.000178894
41.375	-0.000231156	-0.000174874	-0.000201005	-0.000231156	-0.000231156	-0.000190955	-0.000269347	-0.000144724	-0.000144724	-0.000138693
41.3813	-0.000245226	-0.000174874	-0.000219095	-0.000237186	-0.000237186	-0.000203015	-0.000251256	-0.000182915	-0.000182915	-0.000182915
41.3875	-0.000251256	-0.000201005	-0.000217085	-0.000243216	-0.000243216	-0.000184925	-0.000249246	-0.000134673	-0.000134673	-0.000134673
41.3937	-0.000253266	-0.000201005	-0.000239196	-0.000257286	-0.000257286	-0.000201005	-0.000241206	-0.000170854	-0.000170854	-0.000172864
41.4	-0.000293467	-0.000257286	-0.000229146	-0.000255276	-0.000255276	-0.000186935	-0.000245226	-0.000124623	-0.000124623	-0.000150754
41.4062	-0.000281407	-0.000213065	-0.000215075	-0.000243216	-0.000243216	-0.000203015	-0.000243216	-0.000162814	-0.000162814	-0.000136683
41.4125	-0.000297487	-0.000257286	-0.000198995	-0.000231156	-0.000231156	-0.000178894	-0.000233166	-0.000110553	-0.000110553	-0.000148744
41.4188	-0.000285427	-0.000207035	-0.000160804	-0.000243216	-0.000243216	-0.000184925	-0.000249246	-0.000124623	-0.000124623	-0.000152764
41.425	-0.000297487	-0.000225126	-0.000166834	-0.000237186	-0.000237186	-0.000176884	-0.000223116	-0.000130653	-0.000130653	-0.000194975
41.4312	-0.000265327	-0.000174874	-0.000146734	-0.000247236	-0.000247236	-0.000186935	-0.000245226	-0.000112563	-0.000112563	-0.000152764
41.4375	-0.000255276	-0.000207035	-0.000150754	-0.000251256	-0.000251256	-0.000188945	-0.000217085	-0.000150754	-0.000150754	-0.000231156
41.4438	-0.000257286	-0.000192965	-0.000148744	-0.000257286	-0.000257286	-0.000215075	-0.000245226	-0.000134673	-0.000134673	-0.000194975
41.45	-0.000257286	-0.000186935	-0.000168844	-0.000251256	-0.000251256	-0.000243216	-0.000233166	-0.000186935	-0.000186935	-0.000231156
41.4562	-0.000265327	-0.000213065	-0.000158794	-0.000257286	-0.000257286	-0.000261307	-0.000251256	-0.000156784	-0.000156784	-0.000184925
41.4625	-0.000261307	-0.000190955	-0.000176884	-0.000259296	-0.000259296	-0.000267337	-0.000235176	-0.000215075	-0.000215075	-0.000225126
41.4688	-0.000275377	-0.000215075	-0.000196985	-0.000263317	-0.000263317	-0.000273367	-0.000263317	-0.000164824	-0.000164824	-0.000209045
41.475	-0.000243216	-0.000198995	-0.000203015	-0.000273367	-0.000273367	-0.000279397	-0.000267337	-0.000207035	-0.000207035	-0.000215075
41.4813	-0.000241206	-0.000247236	-0.000223116	-0.000271357	-0.000271357	-0.000259296	-0.000271357	-0.000178894	-0.000178894	-0.000257286
41.4875	-0.000209045	-0.000215075	-0.000217085	-0.000275377	-0.000275377	-0.000249246	-0.000291457	-0.000186935	-0.000186935	-0.000249246
41.4937	-0.000201005	-0.000247236	-0.000249246	-0.000273367	-0.000273367	-0.000239196	-0.000305528	-0.000203015	-0.000203015	-0.000301508
41.5	-0.000184925	-0.000221106	-0.000243216	-0.000281407	-0.000281407	-0.000235176	-0.000323618	-0.000198995	-0.000198995	-0.000275377
41.5063	-0.000174874	-0.000194975	-0.000263317	-0.000267337	-0.000267337	-0.000223116	-0.000321608	-0.000221106	-0.000221106	-0.000349749
41.5125	-0.000178894	-0.000188945	-0.000249246	-0.000277387	-0.000277387	-0.000223116	-0.000339698	-0.000186935	-0.000186935	-0.000313568
41.5187	-0.000176884	-0.000156784	-0.000287437	-0.000261307	-0.000261307	-0.000245226	-0.000339698	-0.000231156	-0.000231156	-0.00038794
41.525	-0.000203015	-0.000178894	-0.000275377	-0.000251256	-0.000251256	-0.000243216	-0.000345729	-0.000182915	-0.000182915	-0.000367839
41.5312	-0.000188945	-0.000126633	-0.000281407	-0.000249246	-0.000249246	-0.000245226	-0.000335678	-0.000219095	-0.000219095	-0.000375879
41.5375	-0.000205025	-0.000172864	-0.000291457	-0.000247236	-0.000247236	-0.000235176	-0.000329648	-0.000188945	-0.000188945	-0.000371859
41.5438	-0.000190955	-9.64824e-05	-0.000305528	-0.000245226	-0.000245226	-0.000263317	-0.000339698	-0.000231156	-0.000231156	-0.000349749
41.55	-0.000221106	-0.000142714	-0.000313568	-0.000237186	-0.000237186	-0.000243216	-0.000331658	-0.000213065	-0.000213065	-0.000357789
41.5562	-0.000192965	-8.44221e-05	-0.000295477	-0.000249246	-0.000249246	-0.000241206	-0.000343719	-0.000221106	-0.000221106	-0.000323618
41.5625	-0.000211055	-0.000130653	-0.000323618	-0.000231156	-0.000231156	-0.000231156	-0.000341709	-0.000229146	-0.000229146	-0.00039196
41.5688	-0.000213065	-9.44724e-05	-0.000311558	-0.000237186	-0.000237186	-0.000241206	-0.000363819	-0.000217085	-0.000217085	-0.000335678
41.575	-0.000207035	-0.000110553	-0.000311558	-0.000229146	-0.000229146	-0.000233166	-0.000349749	-0.000263317	-0.000263317	-0.000379899
41.5812	-0.000194975	-9.84925e-05	-0.000277387	-0.000235176	-0.000235176	-0.000241206	-0.000355779	-0.000239196	-0.000239196	-0.000335678
41.5875	-0.000180905	-7.43719e-05	-0.000271357	-0.000223116	-0.000223116	-0.000269347	-0.000347739	-0.000291457	-0.000291457	-0.00038191
41.5938	-0.000180905	-9.64824e-05	-0.000247236	-0.000229146	-0.000229146	-0.000283417	-0.000367839	-0.000251256	-0.000251256	-0.000333668
41.6	-0.000170854	-6.83417e-05	-0.000225126	-0.000219095	-0.000219095	-0.000297487	-0.000371859	-0.000295477	-0.000295477	-0.000331658
41.6063	-0.000186935	-0.000128643	-0.000221106	-0.000207035	-0.000207035	-0.000281407	-0.000375879	-0.000243216	-0.000243216	-0.000323618
41.6125	-0.000166834	-8.84422e-05	-0.000213065	-0.000198995	-0.000198995	-0.000285427	-0.00038392	-0.000267337	-0.000267337	-0.000277387
41.6187	-0.000203015	-0.000136683	-0.000233166	-0.000188945	-0.000188945	-0.000277387	-0.000375879	-0.000235176	-0.000235176	-0.000263317
41.625	-0.000211055	-8.44221e-05	-0.000203015	-0.000168844	-0.000168844	-0.000281407	-0.000373869	-0.000247236	-0.000247236	-0.000192965
41.6313	-0.000229146	-0.000108543	-0.000205025	-0.000162814	-0.000162814	-0.000271357	-0.000359799	-0.000245226	-0.000245226	-0.000231156
41.6375	-0.000235176	-9.24623e-05	-0.000190955	-0.000154774	-0.000154774	-0.000267337	-0.000369849	-0.000233166	-0.000233166	-0.000168844
41.6437	-0.000237186	-9.64824e-05	-0.000201005	-0.000142714	-0.000142714	-0.000267337	-0.000365829	-0.000251256	-0.000251256	-0.000205025
41.65	-0.000243216	-0.000122613	-0.000190955	-0.000120603	-0.000120603	-0.000263317	-0.000379899	-0.000229146	-0.000229146	-0.000158794
41.6562	-0.000219095	-0.000128643	-0.000207035	-0.000130653	-0.000130653	-0.000261307	-0.000365829	-0.000267337	-0.000267337	-0.000205025
41.6625	-0.000235176	-0.000180905	-0.000209045	-0.000136683	-0.000136683	-0.000247236	-0.000365829	-0.000233166	-0.000233166	-0.000203015
41.6688	-0.000229146	-0.000140704	-0.000203015	-0.000136683	-0.000136683	-0.000275377	-0.000367839	-0.000283417	-0.000283417	-0.000223116
41.675	-0.000263317	-0.000209045	-0.000209045	-0.000116583	-0.000116583	-0.000257286	-0.000361809	-0.000265327	-0.000265327	-0.000263317
41.6812	-0.000235176	-0.000164824	-0.000194975	-0.000128643	-0.000128643	-0.000271357	-0.000349749	-0.000297487	-0.000297487	-0.000257286
41.6875	-0.000265327	-0.000207035	-0.000235176	-9.84925e-05	-9.84925e-05	-0.000269347	-0.000345729	-0.000297487	-0.000297487	-0.000275377
41.6938	-0.000247236	-0.000166834	-0.000237186	-8.0402e-05	-8.0402e-05	-0.000283417	-0.000353769	-0.000311558	-0.000311558	-0.000207035
41.7	-0.000245226	-0.000201005	-0.000279397	-7.63819e-05	-7.63819e-05	-0.000271357	-0.000331658	-0.000311558	-0.000311558	-0.000247236
41.7062	-0.000243216	-0.000182915	-0.000265327	-8.64322e-05	-8.64322e-05	-0.000273367	-0.000349749	-0.000293467	-0.000293467	-0.000162814
41.7125	-0.000259296	-0.000190955	-0.000289447	-8.84422e-05	-8.84422e-05	-0.000255276	-0.000331658	-0.000323618	-0.000323618	-0.000203015
41.7188	-0.000251256	-0.000194975	-0.000255276	-0.000104523	-0.000104523	-0.000239196	-0.000335678	-0.000289447	-0.000289447	-0.000168844
41.725	-0.000239196	-0.000170854	-0.000261307	-9.64824e-05	-9.64824e-05	-0.000253266	-0.000315578	-0.000317588	-0.000317588	-0.000203015
41.7313	-0.000243216	-0.000174874	-0.000241206	-7.8392e-05	-7.8392e-05	-0.000233166	-0.000313568	-0.000281407	-0.000281407	-0.000178894
41.7375	-0.000233166	-0.000118593	-0.000237186	-8.44221e-05	-8.44221e-05	-0.000265327	-0.000295477	-0.000311558	-0.000311558	-0.000190955
41.7437	-0.000243216	-0.000144724	-0.000247236	-6.23116e-05	-6.23116e-05	-0.000259296	-0.000303518	-0.000275377	-0.000275377	-0.000188945
41.75	-0.000247236	-0.000100503	-0.000231156	-5.22613e-05	-5.22613e-05	-0.000271357	-0.000287437	-0.000301508	-0.000301508	-0.000170854
41.7563	-0.000267337	-0.000130653	-0.000225126	-4.62312e-05	-4.62312e-05	-0.000241206	-0.000269347	-0.000287437	-0.000287437	-0.000196985
41.7625	-0.000269347	-0.000136683	-0.000207035	-5.62814e-05	-5.62814e-05	-0.000247236	-0.000269347	-0.000257286	-0.000257286	-0.000140704
41.7687	-0.000265327	-0.000158794	-0.000229146	-4.42211e-05	-4.42211e-05	-0.000215075	-0.000241206	-0.000255276	-0.000255276	-0.000188945
41.775	-0.000279397	-0.000150754	-0.000211055	-6.03015e-05	-6.03015e-05	-0.000215075	-0.000239196	-0.000213065	-0.000213065	-0.000138693
41.7812	-0.000273367	-0.000142714	-0.000225126	-5.22613e-05	-5.22613e-05	-0.000215075	-0.000227136	-0.000221106	-0.000221106	-0.000164824
41.7875	-0.000287437	-0.000166834	-0.000237186	-5.42714e-05	-5.42714e-05	-0.000209045	-0.000235176	-0.000162814	-0.000162814	-0.000114573
41.7938	-0.000277387	-0.000112563	-0.000235176	-4.82412e-05	-4.82412e-05	-0.000215075	-0.000223116	-0.000223116	-0.000223116	-0.000156784
41.8	-0.000289447	-0.000144724	-0.000229146	-5.82915e-05	-5.82915e-05	-0.000201005	-0.000237186	-0.000184925	-0.000184925	-0.000144724
41.8062	-0.000259296	-9.64824e-05	-0.000209045	-7.23618e-05	-7.23618e-05	-0.000217085	-0.000233166	-0.000225126	-0.000225126	-0.000144724
41.8125	-0.000269347	-0.000136683	-0.000203015	-7.63819e-05	-7.63819e-05	-0.000203015	-0.000231156	-0.000196985	-0.000196985	-0.000146734
41.8188	-0.000263317	-8.0402e-05	-0.000176884	-9.04523e-05	-9.04523e-05	-0.000215075	-0.000255276	-0.000227136	-0.000227136	-0.000120603
41.825	-0.000269347	-0.000122613	-0.000176884	-0.000112563	-0.000112563	-0.000207035	-0.000251256	-0.000213065	-0.000213065	-0.000134673
41.8312	-0.000259296	-9.44724e-05	-0.000146734	-0.000118593	-0.000118593	-0.000221106	-0.000249246	-0.000211055	-0.000211055	-7.03518e-05
41.8375	-0.000255276	-0.000104523	-0.000140704	-0.000112563	-0.000112563	-0.000219095	-0.000229146	-0.000227136	-0.000227136	-0.000138693
41.8438	-0.000257286	-9.24623e-05	-0.000132663	-0.000134673	-0.000134673	-0.000225126	-0.000241206	-0.000209045	-0.000209045	-0.000110553
41.85	-0.000215075	-8.24121e-05	-0.000136683	-0.000148744	-0.000148744	-0.000243216	-0.000217085	-0.000243216	-0.000243216	-0.000174874
41.8563	-0.000229146	-7.63819e-05	-0.000142714	-0.000136683	-0.000136683	-0.000231156	-0.000225126	-0.000198995	-0.000198995	-0.000156784
41.8625	-0.000188945	-2.61307e-05	-0.000156784	-0.000150754	-0.000150754	-0.000247236	-0.000231156	-0.000229146	-0.000229146	-0.000184925
41.8687	-0.000194975	-6.03015e-05	-0.000176884	-0.000138693	-0.000138693	-0.000229146	-0.000253266	-0.000172864	-0.000172864	-0.000152764
41.875	-0.000164824	-6.03015e-06	-0.000182915	-0.000158794	-0.000158794	-0.000247236	-0.000255276	-0.000182915	-0.000182915	-0.000142714
41.8813	-0.000184925	-5.82915e-05	-0.000207035	-0.000158794	-0.000158794	-0.000233166	-0.000253266	-0.000142714	-0.000142714	-0.000144724
41.8875	-0.000168844	-3.21608e-05	-0.000182915	-0.000186935	-0.000186935	-0.000263317	-0.000259296	-0.000154774	-0.000154774	-0.000108543
41.8937	-0.000203015	-9.84925e-05	-0.000209045	-0.000186935	-0.000186935	-0.000277387	-0.000249246	-0.000160804	-0.000160804	-0.000166834
41.9	-0.000188945	-9.24623e-05	-0.000201005	-0.000213065	-0.000213065	-0.000281407	-0.000267337	-0.000164824	-0.000164824	-0.000148744
41.9062	-0.000190955	-0.000132663	-0.000217085	-0.000215075	-0.000215075	-0.000285427	-0.000255276	-0.000196985	-0.000196985	-0.000219095
41.9125	-0.000188945	-0.000146734	-0.000203015	-0.000207035	-0.000207035	-0.000271357	-0.000293467	-0.000180905	-0.000180905	-0.000178894
41.9188	-0.000166834	-0.000160804	-0.000227136	-0.000196985	-0.000196985	-0.000259296	-0.000283417	-0.000225126	-0.000225126	-0.000225126
41.925	-0.000170854	-0.000188945	-0.000223116	-0.000170854	-0.000170854	-0.000205025	-0.000297487	-0.000188945	-0.000188945	-0.000182915
41.9312	-0.000154774	-0.000178894	-0.000209045	-0.000162814	-0.000162814	-0.000198995	-0.000287437	-0.000239196	-0.000239196	-0.000196985
41.9375	-0.000160804	-0.000219095	-0.000219095	-0.000142714	-0.000142714	-0.000162814	-0.000305528	-0.000219095	-0.000219095	-0.000188945
41.9438	-0.000148744	-0.000182915	-0.000223116	-0.000162814	-0.000162814	-0.000201005	-0.000285427	-0.000259296	-0.000259296	-0.000201005
41.95	-0.000164824	-0.000221106	-0.000241206	-0.000156784	-0.000156784	-0.000209045	-0.000287437	-0.000223116	-0.000223116	-0.000241206
41.9562	-0.000148744	-0.000194975	-0.000213065	-0.000186935	-0.000186935	-0.000267337	-0.000287437	-0.000219095	-0.000219095	-0.000227136
41.9625	-0.000162814	-0.000213065	-0.000241206	-0.000190955	-0.000190955	-0.000295477	-0.000263317	-0.000217085	-0.000217085	-0.000295477
41.9688	-0.000140704	-0.000192965	-0.000209045	-0.000196985	-0.000196985	-0.000325628	-0.000265327	-0.000192965	-0.000192965	-0.000263317
41.975	-0.000114573	-0.000198995	-0.000196985	-0.000178894	-0.000178894	-0.000335678	-0.000249246	-0.000207035	-0.000207035	-0.000325628
41.9813	-9.44724e-05	-0.000213065	-0.000176884	-0.000180905	-0.000180905	-0.000329648	-0.000267337	-0.000170854	-0.000170854	-0.000295477
41.9875	-6.43216e-05	-0.000184925	-0.000176884	-0.000176884	-0.000176884	-0.000325628	-0.000259296	-0.000209045	-0.000209045	-0.000345729
41.9937	-5.02513e-05	-0.000225126	-0.000162814	-0.000170854	-0.000170854	-0.000315578	-0.000289447	-0.000148744	-0.000148744	-0.000307538
42	-4.82412e-05	-0.000207035	-0.000156784	-0.000172864	-0.000172864	-0.000339698	-0.000291457	-0.000178894	-0.000178894	-0.000325628
42.0063	-5.62814e-05	-0.000239196	-0.000158794	-0.000180905	-0.000180905	-0.000321608	-0.000309548	-0.000148744	-0.000148744	-0.000319598
42.0125	-4.0201e-05	-0.000184925	-0.000132663	-0.000198995	-0.000198995	-0.000353769	-0.000305528	-0.000176884	-0.000176884	-0.000303518
42.0187	-3.21608e-05	-0.000219095	-0.000140704	-0.000217085	-0.000217085	-0.000357789	-0.000301508	-0.000174874	-0.000174874	-0.000315578
42.025	-2.21106e-05	-0.000170854	-0.000128643	-0.000229146	-0.000229146	-0.00038593	-0.000299497	-0.000176884	-0.000176884	-0.000285427
42.0312	-1.80905e-05	-0.000172864	-0.000156784	-0.000247236	-0.000247236	-0.00039196	-0.000291457	-0.000188945	-0.000188945	-0.000329648
42.0375	-2.81407e-05	-0.000148744	-0.000148744	-0.000265327	-0.000265327	-0.00041206	-0.000301508	-0.000170854	-0.000170854	-0.000275377
42.0438	-3.21608e-05	-0.000152764	-0.000168844	-0.000271357	-0.000271357	-0.000426131	-0.000307538	-0.000205025	-0.000205025	-0.000333668
42.05	-6.23116e-05	-0.000154774	-0.000184925	-0.000245226	-0.000245226	-0.00041407	-0.000339698	-0.000178894	-0.000178894	-0.000299497
42.0562	-7.23618e-05	-0.000146734	-0.000203015	-0.000263317	-0.000263317	-0.00041206	-0.000337688	-0.000251256	-0.000251256	-0.000327638
42.0625	-8.44221e-05	-0.000188945	-0.000213065	-0.000247236	-0.000247236	-0.00038995	-0.000359799	-0.000194975	-0.000194975	-0.000299497
42.0688	-7.03518e-05	-0.000148744	-0.000217085	-0.000249246	-0.000249246	-0.00038593	-0.000355779	-0.000237186	-0.000237186	-0.000303518
42.075	-8.44221e-05	-0.000166834	-0.000243216	-0.000227136	-0.000227136	-0.000367839	-0.000355779	-0.000223116	-0.000223116	-0.000269347
42.0812	-8.0402e-05	-0.000132663	-0.000227136	-0.000255276	-0.000255276	-0.000379899	-0.000339698	-0.000233166	-0.000233166	-0.000251256
42.0875	-8.84422e-05	-0.000152764	-0.000249246	-0.000247236	-0.000247236	-0.000367839	-0.000331658	-0.000213065	-0.000213065	-0.000267337
42.0938	-8.84422e-05	-9.24623e-05	-0.000237186	-0.000249246	-0.000249246	-0.00039196	-0.000319598	-0.000233166	-0.000233166	-0.000241206
42.1	-0.000108543	-0.000132663	-0.000273367	-0.000229146	-0.000229146	-0.00039598	-0.000297487	-0.000251256	-0.000251256	-0.000301508
42.1063	-0.000122613	-0.000146734	-0.000259296	-0.000231156	-0.000231156	-0.00040804	-0.000307538	-0.000209045	-0.000209045	-0.000273367
42.1125	-0.000120603	-0.000144724	-0.000271357	-0.000213065	-0.000213065	-0.000422111	-0.000307538	-0.000257286	-0.000257286	-0.000309548
42.1187	-0.000126633	-0.000154774	-0.000269347	-0.000217085	-0.000217085	-0.000420101	-0.000323618	-0.000227136	-0.000227136	-0.000261307
42.125	-0.000114573	-0.000148744	-0.000285427	-0.000229146	-0.000229146	-0.00040402	-0.000329648	-0.000289447	-0.000289447	-0.000279397
42.1313	-0.000126633	-0.000158794	-0.000277387	-0.000239196	-0.000239196	-0.000373869	-0.000345729	-0.000243216	-0.000243216	-0.000247236
42.1375	-0.000102513	-9.84925e-05	-0.000283417	-0.000257286	-0.000257286	-0.000351759	-0.000339698	-0.000293467	-0.000293467	-0.000231156
42.1437	-0.000114573	-0.000114573	-0.000311558	-0.000257286	-0.000257286	-0.000309548	-0.000339698	-0.000235176	-0.000235176	-0.000219095
42.15	-0.000114573	-6.83417e-05	-0.000303518	-0.000253266	-0.000253266	-0.000295477	-0.000323618	-0.000245226	-0.000245226	-0.000196985
42.1562	-0.000144724	-8.24121e-05	-0.000307538	-0.000257286	-0.000257286	-0.000285427	-0.000307538	-0.000231156	-0.000231156	-0.000201005
42.1625	-0.000144724	-5.22613e-05	-0.000293467	-0.000263317	-0.000263317	-0.000297487	-0.000309548	-0.000231156	-0.000231156	-0.000142714
42.1688	-0.000160804	-7.23618e-05	-0.000309548	-0.000251256	-0.000251256	-0.000299497	-0.000283417	-0.000267337	-0.000267337	-0.000186935
42.175	-0.000162814	-9.04523e-05	-0.000289447	-0.000249246	-0.000249246	-0.000305528	-0.000283417	-0.000285427	-0.000285427	-0.000146734
42.1812	-0.000156784	-6.83417e-05	-0.000291457	-0.000245226	-0.000245226	-0.000331658	-0.000295477	-0.000339698	-0.000339698	-0.000184925
42.1875	-0.000168844	-9.84925e-05	-0.000275377	-0.000219095	-0.000219095	-0.000319598	-0.000309548	-0.000295477	-0.000295477	-0.000156784
42.1938	-0.000158794	-6.63317e-05	-0.000277387	-0.000217085	-0.000217085	-0.000307538	-0.000315578	-0.000323618	-0.000323618	-0.000184925
42.2	-0.000198995	-9.84925e-05	-0.000281407	-0.000225126	-0.000225126	-0.000283417	-0.000327638	-0.000261307	-0.000261307	-0.000162814
42.2062	-0.000192965	-4.0201e-05	-0.000275377	-0.000249246	-0.000249246	-0.000285427	-0.000329648	-0.000253266	-0.000253266	-0.000176884
42.2125	-0.000192965	-0.000102513	-0.000295477	-0.000233166	-0.000233166	-0.000253266	-0.000309548	-0.000203015	-0.000203015	-0.000186935
42.2188	-0.000156784	-5.42714e-05	-0.000279397	-0.000251256	-0.000251256	-0.000253266	-0.000311558	-0.000196985	-0.000196985	-0.000168844
42.225	-0.000158794	-0.000102513	-0.000297487	-0.000245226	-0.000245226	-0.000249246	-0.000299497	-0.000192965	-0.000192965	-0.000205025
42.2313	-0.000118593	-7.63819e-05	-0.000257286	-0.000257286	-0.000257286	-0.000253266	-0.000285427	-0.000160804	-0.000160804	-0.000168844
42.2375	-0.000112563	-9.44724e-05	-0.000269347	-0.000251256	-0.000251256	-0.000243216	-0.000257286	-0.000184925	-0.000184925	-0.000196985
42.2437	-0.000134673	-9.64824e-05	-0.000249246	-0.000271357	-0.000271357	-0.000239196	-0.000271357	-0.000138693	-0.000138693	-0.000140704
42.25	-0.000148744	-8.84422e-05	-0.000261307	-0.000279397	-0.000279397	-0.000245226	-0.000261307	-0.000192965	-0.000192965	-0.000160804
42.2563	-0.000166834	-8.84422e-05	-0.000253266	-0.000303518	-0.000303518	-0.000241206	-0.000259296	-0.000154774	-0.000154774	-0.000126633
42.2625	-0.000164824	-5.62814e-05	-0.000285427	-0.000327638	-0.000327638	-0.000263317	-0.000271357	-0.000227136	-0.000227136	-0.000156784
42.2687	-0.000190955	-0.000100503	-0.000289447	-0.000343719	-0.000343719	-0.000257286	-0.000287437	-0.000178894	-0.000178894	-0.000148744
42.275	-0.000172864	-3.01508e-05	-0.000287437	-0.000377889	-0.000377889	-0.000273367	-0.000285427	-0.000225126	-0.000225126	-0.000154774
42.2812	-0.000184925	-6.83417e-05	-0.000317588	-0.00040201	-0.00040201	-0.000271357	-0.000269347	-0.000176884	-0.000176884	-0.000186935
42.2875	-0.000176884	-4.82412e-05	-0.000309548	-0.00041809	-0.00041809	-0.000269347	-0.000285427	-0.000186935	-0.000186935	-0.000142714
42.2938	-0.000188945	-7.43719e-05	-0.000327638	-0.00039397	-0.00039397	-0.000237186	-0.000261307	-0.000192965	-0.000192965	-0.000180905
42.3	-0.000196985	-4.82412e-05	-0.000325628	-0.00038191	-0.00038191	-0.000239196	-0.000261307	-0.000182915	-0.000182915	-0.000138693
42.3062	-0.000221106	-7.63819e-05	-0.000355779	-0.000359799	-0.000359799	-0.000215075	-0.000247236	-0.000219095	-0.000219095	-0.000201005
42.3125	-0.000235176	-9.04523e-05	-0.000349749	-0.000341709	-0.000341709	-0.000184925	-0.000263317	-0.000198995	-0.000198995	-0.000158794
42.3188	-0.000235176	-8.84422e-05	-0.000365829	-0.000347739	-0.000347739	-0.000182915	-0.000233166	-0.000261307	-0.000261307	-0.000221106
42.325	-0.000255276	-0.000114573	-0.000359799	-0.000355779	-0.000355779	-0.000174874	-0.000255276	-0.000205025	-0.000205025	-0.000184925
42.3312	-0.000227136	-7.63819e-05	-0.000359799	-0.000369849	-0.000369849	-0.000178894	-0.000255276	-0.000273367	-0.000273367	-0.000213065
42.3375	-0.000223116	-0.000124623	-0.000355779	-0.000371859	-0.000371859	-0.000186935	-0.000247236	-0.000235176	-0.000235176	-0.000207035
42.3438	-0.000217085	-7.63819e-05	-0.000339698	-0.00039196	-0.00039196	-0.000219095	-0.000249246	-0.000277387	-0.000277387	-0.000215075
42.35	-0.000217085	-0.000116583	-0.000357789	-0.000369849	-0.000369849	-0.000229146	-0.000259296	-0.000235176	-0.000235176	-0.000249246
42.3563	-0.000201005	-0.000104523	-0.000337688	-0.000357789	-0.000357789	-0.000253266	-0.000257286	-0.000231156	-0.000231156	-0.000245226
42.3625	-0.000217085	-0.000130653	-0.000339698	-0.000351759	-0.000351759	-0.000255276	-0.000261307	-0.000227136	-0.000227136	-0.000311558
42.3687	-0.000211055	-0.000102513	-0.000307538	-0.000339698	-0.000339698	-0.000255276	-0.000285427	-0.000194975	-0.000194975	-0.000275377
42.375	-0.000188945	-0.000110553	-0.000307538	-0.000305528	-0.000305528	-0.000243216	-0.000277387	-0.000221106	-0.000221106	-0.000311558
42.3813	-0.000198995	-0.000122613	-0.000269347	-0.000305528	-0.000305528	-0.000223116	-0.000279397	-0.000180905	-0.000180905	-0.000263317
42.3875	-0.000178894	-0.000100503	-0.000269347	-0.000299497	-0.000299497	-0.000229146	-0.000279397	-0.000227136	-0.000227136	-0.000291457
42.3937	-0.000184925	-0.000146734	-0.000265327	-0.000279397	-0.000279397	-0.000213065	-0.000269347	-0.000166834	-0.000166834	-0.000247236
42.4	-0.000170854	-0.000126633	-0.000269347	-0.000273367	-0.000273367	-0.000227136	-0.000247236	-0.000205025	-0.000205025	-0.000271357
42.4062	-0.000211055	-0.000184925	-0.000267337	-0.000273367	-0.000273367	-0.000223116	-0.000229146	-0.000140704	-0.000140704	-0.000289447
42.4125	-0.000192965	-0.000138693	-0.000257286	-0.000273367	-0.000273367	-0.000261307	-0.000241206	-0.000170854	-0.000170854	-0.000285427
42.4188	-0.000223116	-0.000176884	-0.000249246	-0.000255276	-0.000255276	-0.000257286	-0.000237186	-0.000136683	-0.000136683	-0.000317588
42.425	-0.000225126	-0.000150754	-0.000205025	-0.000249246	-0.000249246	-0.000275377	-0.000245226	-0.000126633	-0.000126633	-0.000293467
42.4312	-0.000237186	-0.000184925	-0.000184925	-0.000243216	-0.000243216	-0.000287437	-0.000271357	-0.000146734	-0.000146734	-0.000339698
42.4375	-0.000219095	-0.000194975	-0.000158794	-0.000237186	-0.000237186	-0.000289447	-0.000297487	-0.000124623	-0.000124623	-0.000297487
42.4438	-0.000221106	-0.000205025	-0.000154774	-0.000213065	-0.000213065	-0.000273367	-0.000283417	-0.000150754	-0.000150754	-0.000359799
42.45	-0.000233166	-0.000225126	-0.000154774	-0.000223116	-0.000223116	-0.000253266	-0.000287437	-0.000126633	-0.000126633	-0.000309548
42.4562	-0.000219095	-0.000213065	-0.000166834	-0.000237186	-0.000237186	-0.000283417	-0.000291457	-0.000209045	-0.000209045	-0.000331658
42.4625	-0.000243216	-0.000239196	-0.000188945	-0.000251256	-0.000251256	-0.000261307	-0.000265327	-0.000158794	-0.000158794	-0.000317588
42.4688	-0.000231156	-0.000180905	-0.000190955	-0.000263317	-0.000263317	-0.000279397	-0.000239196	-0.000235176	-0.000235176	-0.000331658
42.475	-0.000255276	-0.000223116	-0.000203015	-0.000249246	-0.000249246	-0.000273367	-0.000235176	-0.000211055	-0.000211055	-0.000329648
42.4813	-0.000233166	-0.000162814	-0.000176884	-0.000237186	-0.000237186	-0.000311558	-0.000237186	-0.000251256	-0.000251256	-0.000345729
42.4875	-0.000235176	-0.000194975	-0.000203015	-0.000229146	-0.000229146	-0.000309548	-0.000231156	-0.000229146	-0.000229146	-0.00040603
42.4937	-0.000211055	-0.000178894	-0.000172864	-0.000219095	-0.000219095	-0.000323618	-0.000257286	-0.000241206	-0.000241206	-0.000369849
42.5	-0.000213065	-0.000203015	-0.000196985	-0.000207035	-0.000207035	-0.000319598	-0.000267337	-0.000249246	-0.000249246	-0.00041206
42.5063	-0.000201005	-0.000192965	-0.000196985	-0.000215075	-0.000215075	-0.000321608	-0.000287437	-0.000223116	-0.000223116	-0.000367839
42.5125	-0.000192965	-0.000209045	-0.000233166	-0.000219095	-0.000219095	-0.000313568	-0.000283417	-0.000263317	-0.000263317	-0.00039196
42.5187	-0.000201005	-0.000217085	-0.000227136	-0.000213065	-0.000213065	-0.000281407	-0.000291457	-0.000229146	-0.000229146	-0.000343719
42.525	-0.000194975	-0.000168844	-0.000255276	-0.000207035	-0.000207035	-0.000291457	-0.000277387	-0.000275377	-0.000275377	-0.000357789
42.5312	-0.000201005	-0.000196985	-0.000259296	-0.000201005	-0.000201005	-0.000291457	-0.000291457	-0.000229146	-0.000229146	-0.000339698
42.5375	-0.000186935	-0.000144724	-0.000249246	-0.000215075	-0.000215075	-0.000293467	-0.000285427	-0.000267337	-0.000267337	-0.000335678
42.5438	-0.000213065	-0.000188945	-0.000257286	-0.000201005	-0.000201005	-0.000285427	-0.000283417	-0.000247236	-0.000247236	-0.000335678
42.55	-0.000225126	-0.000144724	-0.000241206	-0.000209045	-0.000209045	-0.000303518	-0.000289447	-0.000267337	-0.000267337	-0.000311558
42.5562	-0.000233166	-0.000186935	-0.000255276	-0.000194975	-0.000194975	-0.000309548	-0.000303518	-0.000267337	-0.000267337	-0.000337688
42.5625	-0.000227136	-0.000170854	-0.000211055	-0.000190955	-0.000190955	-0.000301508	-0.000315578	-0.000265327	-0.000265327	-0.000289447
42.5688	-0.000235176	-0.000196985	-0.000237186	-0.000168844	-0.000168844	-0.000325628	-0.000307538	-0.000299497	-0.000299497	-0.000329648
42.575	-0.000223116	-0.000180905	-0.000192965	-0.000172864	-0.000172864	-0.000307538	-0.000325628	-0.000243216	-0.000243216	-0.000285427
42.5812	-0.000196985	-0.000168844	-0.000203015	-0.000160804	-0.000160804	-0.000301508	-0.000337688	-0.000285427	-0.000285427	-0.000313568
42.5875	-0.000213065	-0.000182915	-0.000168844	-0.000182915	-0.000182915	-0.000269347	-0.000347739	-0.000227136	-0.000227136	-0.000275377
42.5938	-0.000203015	-0.000134673	-0.000168844	-0.000186935	-0.000186935	-0.000275377	-0.000357789	-0.000295477	-0.000295477	-0.000293467
42.6	-0.000221106	-0.000164824	-0.000132663	-0.000186935	-0.000186935	-0.000243216	-0.00039196	-0.000243216	-0.000243216	-0.000273367
42.6063	-0.000207035	-0.000112563	-0.000106533	-0.000203015	-0.000203015	-0.000269347	-0.000422111	-0.000309548	-0.000309548	-0.000271357
42.6125	-0.000219095	-0.000154774	-9.44724e-05	-0.000196985	-0.000196985	-0.000255276	-0.000436181	-0.000287437	-0.000287437	-0.000281407
42.6187	-0.000190955	-0.000108543	-7.8392e-05	-0.000188945	-0.000188945	-0.000275377	-0.000440201	-0.000325628	-0.000325628	-0.000253266
42.625	-0.000192965	-0.000138693	-0.000118593	-0.000182915	-0.000182915	-0.000263317	-0.000434171	-0.000303518	-0.000303518	-0.000263317
42.6313	-0.000192965	-0.000118593	-0.000112563	-0.000172864	-0.000172864	-0.000271357	-0.000428141	-0.000299497	-0.000299497	-0.000198995
42.6375	-0.000201005	-0.000138693	-0.000144724	-0.000154774	-0.000154774	-0.000255276	-0.00041608	-0.000315578	-0.000315578	-0.000229146
42.6437	-0.000201005	-0.000138693	-0.000124623	-0.000164824	-0.000164824	-0.000235176	-0.00040201	-0.000275377	-0.000275377	-0.000148744
42.65	-0.000211055	-0.000132663	-0.000134673	-0.000170854	-0.000170854	-0.000217085	-0.00038392	-0.000309548	-0.000309548	-0.000160804
42.6562	-0.000247236	-0.000168844	-0.000110553	-0.000168844	-0.000168844	-0.000203015	-0.00038191	-0.000263317	-0.000263317	-0.000126633
42.6625	-0.000215075	-0.000118593	-0.000116583	-0.000186935	-0.000186935	-0.000201005	-0.000377889	-0.000315578	-0.000315578	-0.000156784
42.6688	-0.000245226	-0.000168844	-0.000120603	-0.000174874	-0.000174874	-0.000194975	-0.000371859	-0.000265327	-0.000265327	-0.000150754
42.675	-0.000247236	-0.000124623	-0.000108543	-0.000162814	-0.000162814	-0.000227136	-0.000375879	-0.000297487	-0.000297487	-0.000168844
42.6812	-0.000263317	-0.000150754	-0.000126633	-0.000136683	-0.000136683	-0.000221106	-0.000379899	-0.000269347	-0.000269347	-0.000196985
42.6875	-0.000251256	-0.000100503	-0.000116583	-0.000130653	-0.000130653	-0.000235176	-0.000377889	-0.000271357	-0.000271357	-0.000168844
42.6938	-0.000279397	-0.000136683	-0.000134673	-0.000120603	-0.000120603	-0.000231156	-0.000355779	-0.000265327	-0.000265327	-0.000192965
42.7	-0.000281407	-0.000108543	-0.000124623	-0.000120603	-0.000120603	-0.000211055	-0.000357789	-0.000233166	-0.000233166	-0.000132663
42.7062	-0.000287437	-0.000116583	-0.000170854	-0.000108543	-0.000108543	-0.000211055	-0.000321608	-0.000259296	-0.000259296	-0.000168844
42.7125	-0.000295477	-0.000138693	-0.000170854	-0.000100503	-0.000100503	-0.000219095	-0.000329648	-0.000198995	-0.000198995	-0.000116583
42.7188	-0.000277387	-0.000138693	-0.000192965	-8.64322e-05	-8.64322e-05	-0.000239196	-0.000315578	-0.000229146	-0.000229146	-0.000156784
42.725	-0.000295477	-0.000182915	-0.000211055	-7.8392e-05	-7.8392e-05	-0.000245226	-0.000325628	-0.000160804	-0.000160804	-0.000110553
42.7313	-0.000285427	-0.000156784	-0.000243216	-8.0402e-05	-8.0402e-05	-0.000277387	-0.000309548	-0.000213065	-0.000213065	-0.000128643
42.7375	-0.000303518	-0.000207035	-0.000261307	-6.63317e-05	-6.63317e-05	-0.000259296	-0.000317588	-0.000150754	-0.000150754	-0.000126633
42.7437	-0.000273367	-0.000158794	-0.000271357	-6.63317e-05	-6.63317e-05	-0.000261307	-0.000291457	-0.000166834	-0.000166834	-0.000138693
42.75	-0.000285427	-0.000192965	-0.000309548	-8.0402e-05	-8.0402e-05	-0.000237186	-0.000273367	-0.000148744	-0.000148744	-0.000152764
42.7563	-0.000263317	-0.000158794	-0.000295477	-7.63819e-05	-7.63819e-05	-0.000235176	-0.000255276	-0.000150754	-0.000150754	-0.000146734
42.7625	-0.000249246	-0.000190955	-0.000331658	-8.0402e-05	-8.0402e-05	-0.000221106	-0.000223116	-0.000130653	-0.000130653	-0.000203015
42.7687	-0.000225126	-0.000180905	-0.000325628	-9.24623e-05	-9.24623e-05	-0.000229146	-0.000225126	-0.000104523	-0.000104523	-0.000170854
42.775	-0.000219095	-0.000184925	-0.000341709	-0.000114573	-0.000114573	-0.000217085	-0.000227136	-0.000150754	-0.000150754	-0.000188945
42.7812	-0.000213065	-0.000190955	-0.000329648	-0.000106533	-0.000106533	-0.000203015	-0.000237186	-0.000110553	-0.000110553	-0.000162814
42.7875	-0.000176884	-0.000174874	-0.000329648	-0.000116583	-0.000116583	-0.000198995	-0.000241206	-0.000152764	-0.000152764	-0.000192965
42.7938	-0.000158794	-0.000211055	-0.000311558	-0.000106533	-0.000106533	-0.000190955	-0.000253266	-0.000108543	-0.000108543	-0.000156784
42.8	-0.000130653	-0.000184925	-0.000299497	-0.000128643	-0.000128643	-0.000192965	-0.000249246	-0.000166834	-0.000166834	-0.000146734
42.8062	-0.000132663	-0.000255276	-0.000291457	-0.000116583	-0.000116583	-0.000188945	-0.000241206	-0.000112563	-0.000112563	-0.000150754
42.8125	-0.000114573	-0.000245226	-0.000269347	-0.000114573	-0.000114573	-0.000205025	-0.000239196	-0.000126633	-0.000126633	-0.000120603
42.8188	-0.000134673	-0.000291457	-0.000273367	-0.000110553	-0.000110553	-0.000182915	-0.000229146	-9.64824e-05	-9.64824e-05	-0.000142714
42.825	-0.000134673	-0.000263317	-0.000247236	-0.000122613	-0.000122613	-0.000196985	-0.000233166	-0.000102513	-0.000102513	-0.000106533
42.8312	-0.000158794	-0.000283417	-0.000239196	-0.000108543	-0.000108543	-0.000207035	-0.000239196	-0.000102513	-0.000102513	-0.000154774
42.8375	-0.000158794	-0.000287437	-0.000219095	-0.000114573	-0.000114573	-0.000239196	-0.000237186	-9.64824e-05	-9.64824e-05	-0.000112563
42.8438	-0.000162814	-0.000265327	-0.000194975	-0.000130653	-0.000130653	-0.000269347	-0.000229146	-0.000144724	-0.000144724	-0.000174874
42.85	-0.000160804	-0.000267337	-0.000188945	-0.000140704	-0.000140704	-0.000315578	-0.000219095	-0.000116583	-0.000116583	-0.000152764
42.8563	-0.000154774	-0.000227136	-0.000186935	-0.000150754	-0.000150754	-0.000351759	-0.000186935	-0.000184925	-0.000184925	-0.000201005
42.8625	-0.000156784	-0.000267337	-0.000188945	-0.000140704	-0.000140704	-0.000361809	-0.000168844	-0.000140704	-0.000140704	-0.000203015
42.8687	-0.000140704	-0.000186935	-0.000166834	-0.000142714	-0.000142714	-0.000363819	-0.000148744	-0.000188945	-0.000188945	-0.000235176
42.875	-0.000138693	-0.000229146	-0.000184925	-0.000126633	-0.000126633	-0.000355779	-0.000132663	-0.000162814	-0.000162814	-0.000255276
42.8813	-0.000124623	-0.000164824	-0.000162814	-0.000124623	-0.000124623	-0.000371859	-0.000130653	-0.000196985	-0.000196985	-0.000237186
42.8875	-0.000130653	-0.000196985	-0.000164824	-0.000128643	-0.000128643	-0.000353769	-0.000146734	-0.000166834	-0.000166834	-0.000275377
42.8937	-0.000102513	-0.000134673	-0.000140704	-0.000146734	-0.000146734	-0.000347739	-0.000136683	-0.000160804	-0.000160804	-0.000241206
42.9	-9.24623e-05	-0.000150754	-0.000150754	-0.000148744	-0.000148744	-0.000343719	-0.000146734	-0.000174874	-0.000174874	-0.000299497
42.9062	-8.0402e-05	-0.000134673	-0.000120603	-0.000166834	-0.000166834	-0.000363819	-0.000162814	-0.000110553	-0.000110553	-0.000263317
42.9125	-6.63317e-05	-0.000138693	-9.84925e-05	-0.000176884	-0.000176884	-0.000373869	-0.000166834	-0.000134673	-0.000134673	-0.000315578
42.9188	-6.83417e-05	-0.000148744	-7.23618e-05	-0.000156784	-0.000156784	-0.000377889	-0.000174874	-8.0402e-05	-8.0402e-05	-0.000285427
42.925	-5.22613e-05	-0.000118593	-6.83417e-05	-0.000158794	-0.000158794	-0.00041005	-0.000184925	-0.000128643	-0.000128643	-0.000323618
42.9312	-6.43216e-05	-0.000160804	-7.23618e-05	-0.000148744	-0.000148744	-0.000420101	-0.000192965	-5.22613e-05	-5.22613e-05	-0.000301508
42.9375	-6.03015e-05	-0.000106533	-7.43719e-05	-0.000140704	-0.000140704	-0.00041809	-0.000213065	-0.000102513	-0.000102513	-0.000303518
42.9438	-8.0402e-05	-0.000144724	-0.000100503	-0.000112563	-0.000112563	-0.000377889	0	-6.43216e-05	-6.43216e-05	-0.000317588
42.95	-5.42714e-05	-9.44724e-05	-9.64824e-05	-0.000110553	-0.000110553	-0.000367839	-0.000241206	-9.44724e-05	-9.44724e-05	-0.000295477
42.9562	-8.0402e-05	-0.000138693	-0.000116583	-9.44724e-05	-9.44724e-05	-0.000335678	0	-9.44724e-05	-9.44724e-05	-0.000321608
42.9625	-6.83417e-05	-0.000114573	0.000723618	-8.84422e-05	-8.84422e-05	-0.000333668	0	-9.24623e-05	-9.24623e-05	-0.000289447
42.9688	-6.43216e-05	-0.000146734	0.000844223	-7.8392e-05	-7.8392e-05	-0.000325628	0	-0.000114573	-0.000114573	-0.000331658
42.975	-6.03015e-05	-0.000138693	0.000783923	-8.64322e-05	-8.64322e-05	-0.000343719	-0.000261307	-8.64322e-05	-8.64322e-05	-0.000291457
42.9813	-6.23116e-05	-0.000138693	0.000798998	-0.000110553	-0.000110553	-0.000357789	-0.000233166	-0.000128643	-0.000128643	-0.000321608
42.9875	-8.0402e-05	-0.000160804	0.000693467	-0.000120603	-0.000120603	-0.000351759	-0.000245226	-6.83417e-05	-6.83417e-05	-0.000285427
42.9937	-8.24121e-05	-0.000118593	0.000753773	-0.000142714	-0.000142714	-0.000351759	-0.000233166	-0.000108543	-0.000138693	-0.000307538
43	-0.000108543	-0.000154774	0.000889448	-0.000148744	-0.000148744	-0.000337688	-0.000243216	-0.000170854	-0.000108543	-0.000287437
43.0063	-0.000100503	-0.000110553	0.000874373	-0.000156784	-0.000156784	-0.000355779	-0.000275377	-0.000148744	-0.000170854	-0.000283417
43.0125	-0.000102513	0.000750754	0.00115	-0.000142714	-0.000142714	-0.000353769	-0.000303518	-0.000194975	-0.000148744	-0.000289447
43.0187	-6.83417e-05	0.000479397	0.00119	-0.000150754	-0.000150754	-0.000379899	0.000215051	0.000247236	-0.000194975	-0.000265327
43.025	-7.63819e-05	0.000687437	0.00137	-0.000148744	-0.000148744	-0.000375879	0.000215051	0.00038392	-0.000184925	-0.000295477
43.0312	-6.83417e-05	0.00108	0.00107	0.000108442	-0.000162814	-0.00040603	0.000314947	0.000347236	-0.000166834	-0.000257286
43.0375	-5.82915e-05	0.000692462	0.00125	0.000392462	-0.000192965	-0.00039397	0.000414842	0.000455779	-0.000184925	-0.000299497
43.0438	-7.03518e-05	0.000992965	0.000889448	0.000592965	-0.000205025	-0.00039196	0.000515469	0.000475377	-0.000158794	-0.000273367
43.05	-5.82915e-05	0.00081005	0.000859298	0.00061005	-0.000225126	-0.00039799	0.000616306	0.000513568	-0.000192965	-0.000303518
43.0562	-7.63819e-05	0.000966834	0.000648242	0.000647236	-0.000225126	-0.00041809	0.000516828	0.000552764	-0.000146734	-0.000263317
43.0625	-6.03015e-05	0.000966834	0.000814073	0.00078392	-0.000237186	-0.000424121	0.00071417	0.00059799	-0.000215075	-0.000279397
43.0688	-7.8392e-05	0.000992965	0.000768848	0.000647236	-0.000211055	-0.00041608	0.00081641	0.000610553	-0.000170854	-0.000267337
43.075	-5.82915e-05	0.000911055	0.000829148	0.000655779	-0.000213065	-0.000426131	0.000916306	0.000569849	-0.000203015	-0.000243216
43.0812	-8.64322e-05	0.000849246	0.00106	0.000675377	-0.000203015	-0.00041608	0.00106	0.000661307	-0.000162814	-0.000249246
43.0875	-6.83417e-05	0.00112	0.00107	0.000513568	-0.000194975	-0.00040603	0.00108	0.000661307	-0.000188945	-0.000225126
43.0938	-7.23618e-05	0.000757789	0.00134	0.000552764	-0.000180905	-0.00039598	0.00114	0.000661307	-0.000188945	-0.000249246
43.1	-5.02513e-05	0.00106	0.0014	0.00059799	-0.000184925	-0.00039397	0.00123	0.000661307	-0.000188945	-0.000188945
43.1063	-5.02513e-05	0.000679397	0.00172	0.000510553	-0.000174874	-0.0004	0.00125	0.000661307	-0.000235176	-0.000213065
43.1125	-3.41709e-05	0.000914573	0.00176	0.000569849	-0.000164824	-0.00039598	0.00123	0.000661307	-0.000213065	-0.000160804
43.1187	-2.21106e-05	0.000744724	0.00162	0.000461307	-0.000180905	-0.00040201	0.00128	0.000661307	-0.000263317	-0.000168844
43.125	-3.8191e-05	0.000770854	0.00165	0.000461307	-0.000190955	-0.000369849	0.00121	0.000661307	-0.000211055	-0.000130653
43.1313	-5.02513e-05	0.000823116	0.0017	0.000461307	-0.000203015	-0.000367839	0.00124	0.000661307	-0.000237186	-0.000124623
43.1375	-7.43719e-05	0.000744724	0.00161	0.000423116	-0.000207035	-0.000335678	0.00125	0.000661307	-0.000160804	-0.000138693
43.1437	-8.24121e-05	0.000744724	0.00174	0.000345729	-0.000219095	-0.000323618	0.00109	0.000661307	-0.000188945	-0.000124623
43.15	-0.000110553	0.000352764	0.00178	0.000321608	-0.000233166	-0.000299497	0.00102	0.000599497	-0.000146734	-0.000142714
43.1562	-9.04523e-05	0.00058794	0.00181	0.000338693	-0.000255276	-0.000297487	0.00101	0.000569849	-0.000142714	-0.000108543
43.1625	-0.000112563	0.000143719	0.00172	0.000330151	-0.000249246	-0.000277387	0.000946724	0.000562814	-0.000162814	-0.000148744
43.1688	-0.000114573	0.000431156	0.00197	0.000362814	-0.000267337	-0.000279397	0.000842204	0.000682412	-0.000160804	-8.44221e-05
43.175	-0.000112563	0.000326633	0.00174	0.000313065	-0.000271357	-0.000275377	0.000737684	0.000576884	-0.000194975	-0.000132663
43.1812	-0.000108543	0.000627136	0.00185	0.000313568	-0.000251256	-0.000257286	0.000614738	0.000559799	-0.000164824	-9.84925e-05
43.1875	-0.000114573	0.000561809	0.00172	0.000299497	-0.000231156	-0.000271357	0.000557384	0.000513568	-0.000217085	-0.000128643
43.1938	-0.000116583	0.00061407	0.00172	0.000269849	-0.000233166	-0.000267337	0.00060965	0.000661307	-0.000146734	-0.000116583
43.2	-9.84925e-05	0.000770854	0.00172	0.000262814	-0.000241206	-0.000261307	0.000624622	0.000429146	-0.000188945	-0.000134673
43.2062	-0.000120603	0.000522613	0.00178	0.000282412	-0.000231156	-0.000241206	0.000567842	0.000464322	-0.000122613	-0.000138693
43.2125	-0.000114573	0.000692462	0.00164	0.000276884	-0.000255276	-0.000259296	0.000452603	0.000365829	-0.000132663	-0.000128643
43.2188	-0.000124623	0.000444221	0.00188	0.000259799	-0.000263317	-0.000255276	0.000306531	0.000379899	-0.000104523	-0.000162814
43.225	-0.000114573	0.000718593	0.00179	0.000213568	-0.000285427	-0.000281407	0.000296079	0.000386935	-0.000108543	-0.000136683
43.2313	-0.000118593	0.000261307	0.00151	0.000261307	-0.000281407	-0.000293467	0.000100342	0.000202513	-0.000110553	-0.000176884
43.2375	-0.000122613	0.000666332	0.00195	0.000229146	-0.000281407	-0.000315578	0.000100342	0.000214573	-8.64322e-05	-0.000130653
43.2437	-0.000128643	0.000457286	0.00182	0.000264322	-0.000257286	-0.000323618	0.000182514	0.000214573	-0.000114573	-0.000170854
43.25	-0.000150754	0.000574874	0.00183	0.000265829	-0.000253266	-0.000297487	0.00026161	2.82915e-05	-5.82915e-05	-0.000140704
43.2563	-0.000146734	0.000679397	0.00186	0.000179899	-0.000257286	-0.000285427	0.000157085	2.24623e-05	-9.24623e-05	-0.000170854
43.2625	-0.000158794	0.000757789	0.00179	0.000186935	-0.000257286	-0.000269347	0.000251158	2.0201e-05	-4.0201e-05	-0.000168844
43.2687	-0.000122613	0.000796985	0.00176	0.000102513	-0.000287437	-0.000261307	0.000219797	1.44724e-05	-9.44724e-05	-0.000190955
43.275	-0.000138693	0.000548744	0.00164	0.000102513	-0.000309548	-0.000237186	0.000272062	-1.03015e-05	-6.03015e-05	-0.000217085
43.2812	-0.000118593	0.00078392	0.00165	0.00018392	-0.000317588	-0.000267337	0.000109749	-9.44724e-05	-9.44724e-05	-0.000207035
43.2875	-0.000140704	0.000300503	0.00164	8.00503e-05	-0.000305528	-0.000267337	0.000105568	-9.24623e-05	-9.24623e-05	-0.000253266
43.2938	-0.000146734	0.00058794	0.00138	5.8794e-05	-0.000309548	-0.000283417	0.000107658	-8.84422e-05	-8.84422e-05	-0.000227136
43.3	-0.000182915	0.000169849	0.00147	1.69849e-05	-0.000295477	-0.000289447	0.000114975	-0.000102513	-0.000102513	-0.000269347
43.3062	-0.000178894	0.000522613	0.0016	5.22613e-05	-0.000287437	-0.000293467	0.000108703	-8.44221e-05	-8.44221e-05	-0.000227136
43.3125	-0.000174874	0.000222111	0.00131	2.22111e-05	-0.000283417	-0.000289447	0.000104523	-0.000138693	-0.000138693	-0.000265327
43.3188	-0.000180905	0.000339698	0.00146	3.39698e-05	-0.000291457	-0.000273367	0.000107658	-9.24623e-05	-9.24623e-05	-0.000243216
43.325	-0.000168844	-3.01508e-05	0.00162	-2.95477e-05	-0.000295477	-0.000281407	0.000105568	0.000386935	-0.000142714	-0.000263317
43.3312	-0.000162814	-7.43719e-05	0.00141	-0.000293467	-0.000293467	-0.000259296	0.000100342	0.000302513	-8.44221e-05	-0.000269347
43.3375	-0.000124623	-1.60804e-05	0.00165	-0.000303518	-0.000303518	-0.000269347	0.000108703	-0.000108543	-0.000108543	-0.000271357
43.3438	-0.000132663	-6.83417e-05	0.00149	-0.000297487	-0.000297487	-0.000239196	0.000102432	-5.22613e-05	-5.22613e-05	-0.000289447
43.35	-0.000120603	-8.0402e-06	0.00147	-0.000271357	-0.000271357	-0.000255276	0.000105568	-7.63819e-05	-7.63819e-05	-0.000261307
43.3563	-0.000130653	-4.42211e-05	0.00136	-0.000253266	-0.000253266	-0.000231156	0.000106613	-5.82915e-05	-5.82915e-05	-0.000309548
43.3625	-0.000118593	-6.03015e-06	0.00136	-0.000245226	-0.000245226	-0.000239196	-0.000221106	-6.63317e-05	-6.63317e-05	-0.000275377
43.3687	-0.000148744	-4.42211e-05	0.00131	-0.000223116	-0.000223116	-0.000239196	-0.000209045	-9.24623e-05	-9.24623e-05	-0.000345729
43.375	-0.000164824	-2.81407e-05	0.00124	-0.000231156	-0.000231156	-0.000249246	-0.000219095	-6.23116e-05	-6.23116e-05	-0.000321608
43.3813	-0.000132663	-3.01508e-05	0.00124	-0.000241206	-0.000241206	-0.000257286	-0.000221106	-0.000100503	-0.000100503	-0.00038191
43.3875	-0.000150754	-5.62814e-05	0.00113	-0.000227136	-0.000227136	-0.000245226	-0.000225126	-5.02513e-05	-5.02513e-05	-0.000357789
43.3937	-0.000144724	-2.81407e-05	0.00119	-0.000235176	-0.000235176	-0.000261307	-0.000225126	-0.000108543	-0.000108543	-0.00038593
43.4	-0.000172864	-6.03015e-05	0.00118	-0.000231156	-0.000231156	-0.000245226	-0.000213065	-7.03518e-05	-7.03518e-05	-0.000361809
43.4062	-0.000140704	-1.40704e-05	0.00107	-0.000227136	-0.000227136	-0.000255276	-0.000209045	-0.000124623	-0.000124623	-0.000355779
43.4125	-0.000180905	-7.63819e-05	0.00109	-0.000245226	-0.000245226	-0.000227136	-0.000213065	-0.000104523	-0.000104523	-0.000359799
43.4188	-0.000156784	-2.41206e-05	0.000904523	-0.000259296	-0.000259296	-0.000251256	-0.000233166	-0.000142714	-0.000142714	-0.000317588
43.425	-0.000184925	-7.63819e-05	0.00107	-0.000243216	-0.000243216	-0.000267337	-0.000215075	-0.000134673	-0.000134673	-0.000343719
43.4312	-0.000158794	-5.02513e-05	0.000798998	-0.000255276	-0.000255276	-0.000289447	-0.000243216	-0.000128643	-0.000128643	-0.000309548
43.4375	-0.000170854	-8.64322e-05	0.000964823	-0.000257286	-0.000257286	-0.000311558	-0.000247236	-0.000168844	-0.000168844	-0.000351759
43.4438	-0.000176884	-8.0402e-05	0.000783923	-0.000233166	-0.000233166	-0.000323618	-0.000257286	-0.000126633	-0.000126633	-0.000311558
43.45	-0.000170854	-8.84422e-05	0.000874373	-0.000217085	-0.000217085	-0.000347739	-0.000253266	-0.000182915	-0.000182915	-0.000363819
43.4562	-0.000188945	-9.24623e-05	-9.24623e-05	-0.000217085	-0.000217085	-0.000323618	-0.000279397	-0.000140704	-0.000140704	-0.000333668
43.4625	-0.000192965	-5.82915e-05	-0.000106533	-0.000215075	-0.000215075	-0.000325628	-0.000289447	-0.000196985	-0.000196985	-0.000335678
43.4688	-0.000209045	-9.84925e-05	-0.000112563	-0.000190955	-0.000190955	-0.000303518	-0.000285427	-0.000140704	-0.000140704	-0.000325628
43.475	-0.000188945	-4.22111e-05	-0.000120603	-0.000176884	-0.000176884	-0.000313568	-0.000297487	-0.000190955	-0.000190955	-0.000305528
43.4813	-0.000217085	-8.64322e-05	-0.000142714	-0.000184925	-0.000184925	-0.000267337	-0.000309548	-0.000154774	-0.000154774	-0.000311558
43.4875	-0.000182915	-4.42211e-05	-0.000138693	-0.000170854	-0.000170854	-0.000267337	-0.000327638	-0.000182915	-0.000182915	-0.000275377
43.4937	-0.000184925	-7.23618e-05	-0.000166834	-0.000144724	-0.000144724	-0.000255276	-0.000327638	-0.000186935	-0.000186935	-0.000299497
43.5	-0.000174874	-3.21608e-05	-0.000144724	-0.000136683	-0.000136683	-0.000245226	-0.000349749	-0.000182915	-0.000182915	-0.000257286
43.5063	-0.000172864	-3.8191e-05	-0.000160804	-0.000128643	-0.000128643	-0.000233166	-0.000339698	-0.000211055	-0.000211055	-0.000287437
43.5125	-0.000156784	-3.01508e-05	-0.000128643	-0.000104523	-0.000104523	-0.000233166	-0.000339698	-0.000162814	-0.000162814	-0.000253266
43.5187	-0.000126633	-2.21106e-05	-0.000152764	-0.000102513	-0.000102513	-0.000217085	-0.000317588	-0.000201005	-0.000201005	-0.000275377
43.525	-0.000110553	-4.0201e-05	-0.000148744	-9.64824e-05	-9.64824e-05	-0.000192965	-0.000317588	-0.000140704	-0.000140704	-0.000249246
43.5312	-7.8392e-05	-6.03015e-06	-0.000150754	-9.44724e-05	-9.44724e-05	-0.000211055	-0.000333668	-0.000162814	-0.000162814	-0.000215075
43.5375	-7.63819e-05	-7.43719e-05	-0.000162814	-9.04523e-05	-9.04523e-05	-0.000174874	-0.000345729	-0.000116583	-0.000116583	-0.000209045
43.5438	-6.63317e-05	-4.62312e-05	-0.000190955	-0.000102513	-0.000102513	-0.000174874	-0.000363819	-0.000162814	-0.000162814	-0.000160804
43.55	-0.000100503	-0.000100503	-0.000215075	-0.000112563	-0.000112563	-0.000160804	-0.000373869	-0.000110553	-0.000110553	-0.000176884
43.5562	-0.000104523	-6.83417e-05	-0.000209045	-0.000132663	-0.000132663	-0.000170854	-0.000375879	-0.000126633	-0.000126633	-0.000126633
43.5625	-0.000132663	-0.000116583	-0.000241206	-0.000146734	-0.000146734	-0.000132663	-0.000349749	-0.000134673	-0.000134673	-0.000188945
43.5688	-0.000138693	-9.64824e-05	-0.000235176	-0.000146734	-0.000146734	-0.000156784	-0.000343719	-0.000114573	-0.000114573	-0.000124623
43.575	-0.000128643	-0.000102513	-0.000259296	-0.000158794	-0.000158794	-0.000158794	-0.000329648	-0.000148744	-0.000148744	-0.000180905
43.5812	-0.000148744	-0.000104523	-0.000245226	-0.000140704	-0.000140704	-0.000156784	-0.000307538	-0.000132663	-0.000132663	-0.000130653
43.5875	-0.000150754	-8.44221e-05	-0.000267337	-0.000144724	-0.000144724	-0.000146734	-0.000275377	-0.000176884	-0.000176884	-0.000174874
43.5938	-0.000172864	-0.000118593	-0.000279397	-0.000122613	-0.000122613	-0.000152764	-0.000255276	-0.000130653	-0.000130653	-0.000152764
43.6	-0.000158794	-6.83417e-05	-0.000283417	-0.000140704	-0.000140704	-0.000166834	-0.000233166	-0.000180905	-0.000180905	-0.000162814
43.6063	-0.000213065	-0.000126633	-0.000273367	-0.000134673	-0.000134673	-0.000148744	-0.000188945	-0.000122613	-0.000122613	-0.000152764
43.6125	-0.000201005	-0.000112563	-0.000255276	-0.000160804	-0.000160804	-0.000168844	-0.000172864	-0.000140704	-0.000140704	-0.000152764
43.6187	-0.000213065	-0.000184925	-0.000255276	-0.000148744	-0.000148744	-0.000158794	-0.000160804	-0.000108543	-0.000108543	-0.000172864
43.625	-0.000213065	-0.000142714	-0.000235176	-0.000168844	-0.000168844	-0.000162814	-0.000160804	-0.000110553	-0.000110553	-0.000124623
43.6313	-0.000245226	-0.000192965	-0.000245226	-0.000158794	-0.000158794	-0.000156784	-0.000168844	-9.84925e-05	-9.84925e-05	-0.000162814
43.6375	-0.000251256	-0.000182915	-0.000245226	-0.000162814	-0.000162814	-0.000168844	-0.000172864	-8.24121e-05	-8.24121e-05	-0.000122613
43.6437	-0.000239196	-0.000172864	-0.000251256	-0.000152764	-0.000152764	-0.000176884	-0.000180905	-0.000122613	-0.000122613	-0.000152764
43.65	-0.000269347	-0.000194975	-0.000249246	-0.000152764	-0.000152764	-0.000186935	-0.000174874	-9.04523e-05	-9.04523e-05	-0.000118593
43.6562	-0.000261307	-0.000188945	-0.000229146	-0.000158794	-0.000158794	-0.000192965	-0.000184925	-0.000128643	-0.000128643	-0.000152764
43.6625	-0.000275377	-0.000229146	-0.000233166	-0.000160804	-0.000160804	-0.000174874	-0.000148744	-8.84422e-05	-8.84422e-05	-0.000156784
43.6688	-0.000255276	-0.000184925	-0.000201005	-0.000146734	-0.000146734	-0.000170854	-0.000162814	-0.000128643	-0.000128643	-0.000148744
43.675	-0.000299497	-0.000255276	-0.000229146	-0.000148744	-0.000148744	-0.000136683	-0.000144724	-8.44221e-05	-8.44221e-05	-0.000150754
43.6812	-0.000287437	-0.000184925	-0.000203015	-0.000152764	-0.000152764	-0.000128643	-0.000172864	-0.000110553	-0.000110553	-0.000126633
43.6875	-0.000305528	-0.000229146	-0.000235176	-0.000154774	-0.000154774	-0.000114573	-0.000150754	-0.000110553	-0.000110553	-0.000162814
43.6938	-0.000301508	-0.000178894	-0.000192965	-0.000168844	-0.000168844	-0.000126633	-0.000172864	-0.000118593	-0.000118593	-0.000108543
43.7	-0.000315578	-0.000192965	-0.000211055	-0.000184925	-0.000184925	-0.000130653	-0.000160804	-0.000146734	-0.000146734	-0.000158794
43.7062	-0.000299497	-0.000146734	-0.000164824	-0.000184925	-0.000184925	-0.000142714	-0.000172864	-0.000140704	-0.000140704	-0.000116583
43.7125	-0.000279397	-0.000164824	-0.000166834	-0.000201005	-0.000201005	-0.000166834	-0.000166834	-0.000192965	-0.000192965	-0.000158794
43.7188	-0.000273367	-0.000156784	-0.000134673	-0.000186935	-0.000186935	-0.000162814	-0.000178894	-0.000144724	-0.000144724	-0.000132663
43.725	-0.000247236	-0.000134673	-0.000142714	-0.000186935	-0.000186935	-0.000166834	-0.000180905	-0.000203015	-0.000203015	-0.000176884
43.7313	-0.000235176	-0.000164824	-0.000144724	-0.000180905	-0.000180905	-0.000166834	-0.000174874	-0.000130653	-0.000130653	-0.000182915
43.7375	-0.000211055	-0.000136683	-0.000132663	-0.000184925	-0.000184925	-0.000196985	-0.000190955	-0.000154774	-0.000154774	-0.000176884
43.7437	-0.000215075	-0.000174874	-0.000148744	-0.000176884	-0.000176884	-0.000156784	-0.000174874	-9.64824e-05	-9.64824e-05	-0.000196985
43.75	-0.000201005	-0.000140704	-0.000132663	-0.000201005	-0.000201005	-0.000158794	-0.000194975	-0.000124623	-0.000124623	-0.000148744
43.7563	-0.000198995	-0.000176884	-0.000148744	-0.000198995	-0.000198995	-0.000134673	-0.000194975	-0.000108543	-0.000108543	-0.000178894
43.7625	-0.000184925	-0.000152764	-0.000114573	-0.000203015	-0.000203015	-0.000116583	-0.000219095	-0.000112563	-0.000112563	-0.000130653
43.7687	-0.000194975	-0.000172864	-0.000148744	-0.000201005	-0.000201005	-8.24121e-05	-0.000215075	-0.000120603	-0.000120603	-0.000198995
43.775	-0.000198995	-0.000176884	-0.000124623	-0.000201005	-0.000201005	-9.44724e-05	-0.000237186	-0.000106533	-0.000106533	-0.000172864
43.7812	-0.000172864	-0.000196985	-0.000138693	-0.000196985	-0.000196985	-0.000100503	-0.000229146	-0.000152764	-0.000152764	-0.000241206
43.7875	-0.000182915	-0.000249246	-0.000122613	-0.000192965	-0.000192965	-0.000104523	-0.000227136	-9.84925e-05	-9.84925e-05	-0.000235176
43.7938	-0.000164824	-0.000247236	-0.000118593	-0.000211055	-0.000211055	-0.000130653	-0.000233166	-0.000154774	-0.000154774	-0.000279397
43.8	-0.000170854	-0.000305528	-9.24623e-05	-0.000196985	-0.000196985	-0.000130653	-0.000229146	-0.000112563	-0.000112563	-0.000291457
43.8062	-0.000146734	-0.000271357	-8.24121e-05	-0.000196985	-0.000196985	-0.000172864	-0.000235176	-0.000154774	-0.000154774	-0.000295477
43.8125	-0.000168844	-0.000321608	-7.8392e-05	-0.000180905	-0.000180905	-0.000192965	-0.000249246	-0.000110553	-0.000110553	-0.000321608
43.8188	-0.000148744	-0.000263317	-6.03015e-05	-0.000184925	-0.000184925	-0.000225126	-0.000273367	-0.000136683	-0.000136683	-0.000281407
43.825	-0.000172864	-0.000311558	-9.64824e-05	-0.000164824	-0.000164824	-0.000229146	-0.000275377	-0.000138693	-0.000138693	-0.000305528
43.8312	-0.000146734	-0.000261307	-0.000102513	-0.000176884	-0.000176884	-0.000265327	-0.000297487	-0.000132663	-0.000132663	-0.000247236
43.8375	-0.000168844	-0.000253266	-0.000112563	-0.000172864	-0.000172864	-0.000271357	-0.000293467	-0.000144724	-0.000144724	-0.000283417
43.8438	-0.000170854	-0.000233166	-0.000108543	-0.000174874	-0.000174874	-0.000275377	-0.000293467	-0.000118593	-0.000118593	-0.000229146
43.85	-0.000166834	-0.000213065	-0.000122613	-0.000168844	-0.000168844	-0.000287437	-0.000317588	-0.000158794	-0.000158794	-0.000269347
43.8563	-0.000154774	-0.000211055	-0.000100503	-0.000170854	-0.000170854	-0.000297487	-0.000335678	-8.84422e-05	-8.84422e-05	-0.000239196
43.8625	-0.000142714	-0.000174874	-7.23618e-05	-0.000174874	-0.000174874	-0.000331658	-0.000359799	-0.000132663	-0.000132663	-0.000261307
43.8687	-0.000124623	-0.000231156	-6.43216e-05	-0.000158794	-0.000158794	-0.000333668	-0.000361809	-8.44221e-05	-8.44221e-05	-0.000259296
43.875	-0.000102513	-0.000180905	-5.42714e-05	-0.000150754	-0.000150754	-0.000367839	-0.00039196	-0.000136683	-0.000136683	-0.000251256
43.8813	-0.000120603	-0.000235176	-5.42714e-05	-0.000126633	-0.000126633	-0.00038392	-0.00038392	-0.000100503	-0.000100503	-0.000277387
43.8875	-0.000112563	-0.000198995	-3.41709e-05	-0.000112563	-0.000112563	-0.00040804	-0.00040201	-0.000126633	-0.000126633	-0.000245226
43.8937	-0.000132663	-0.000239196	-4.62312e-05	-9.84925e-05	-9.84925e-05	-0.0004	-0.00038794	-0.000130653	-0.000130653	-0.000271357
43.9	-0.000142714	-0.000201005	-3.01508e-05	-9.24623e-05	-9.24623e-05	-0.00039598	-0.00041809	-0.000136683	-0.000136683	-0.000217085
43.9062	-0.000158794	-0.000217085	-2.81407e-05	-8.44221e-05	-8.44221e-05	-0.00038392	-0.000422111	-0.000140704	-0.000140704	-0.000261307
43.9125	-0.000156784	-0.000223116	-1.40704e-05	-8.44221e-05	-8.44221e-05	-0.000361809	-0.000420101	-0.000108543	-0.000108543	-0.000207035
43.9188	-0.000144724	-0.000217085	-2.81407e-05	-7.8392e-05	-7.8392e-05	-0.000375879	-0.00041608	-0.000156784	-0.000156784	-0.000227136
43.925	-0.000148744	-0.000233166	-3.01508e-05	-6.23116e-05	-6.23116e-05	-0.000365829	-0.00040402	-0.000110553	-0.000110553	-0.000207035
43.9312	-0.000122613	-0.000198995	-4.0201e-05	-7.23618e-05	-7.23618e-05	-0.00040201	-0.00041407	-0.000150754	-0.000150754	-0.000209045
43.9375	-0.000122613	-0.000227136	-6.43216e-05	-6.63317e-05	-6.63317e-05	-0.00040402	-0.00038794	-0.000126633	-0.000126633	-0.000196985
43.9438	-9.44724e-05	-0.000170854	-6.03015e-05	-8.44221e-05	-8.44221e-05	-0.000440201	-0.00039598	-0.000182915	-0.000182915	-0.000172864
43.95	-0.000100503	-0.000203015	-9.24623e-05	-6.83417e-05	-6.83417e-05	-0.000420101	-0.000367839	-0.000174874	-0.000174874	-0.000209045
43.9562	-8.44221e-05	-0.000172864	-9.04523e-05	-7.43719e-05	-7.43719e-05	-0.000434171	-0.000369849	-0.000196985	-0.000196985	-0.000158794
43.9625	-9.04523e-05	-0.000190955	-0.000114573	-6.63317e-05	-6.63317e-05	-0.00041608	-0.000339698	-0.000203015	-0.000203015	-0.000201005
43.9688	-8.24121e-05	-0.000158794	-8.64322e-05	-8.84422e-05	-8.84422e-05	-0.00041809	-0.000345729	-0.000180905	-0.000180905	-0.000152764
43.975	-0.000106533	-0.000148744	-0.000104523	-8.24121e-05	-8.24121e-05	-0.00040603	-0.000321608	-0.000192965	-0.000192965	-0.000192965
43.9813	-0.000122613	-0.000136683	-9.44724e-05	-9.84925e-05	-9.84925e-05	-0.0004	-0.000319598	-0.000132663	-0.000132663	-0.000146734
43.9875	-0.000116583	-0.000110553	-9.64824e-05	-0.000110553	-0.000110553	-0.00040201	-0.000329648	-0.000176884	-0.000176884	-0.000182915
43.9937	-0.000124623	-0.000140704	-0.000110553	-0.000104523	-0.000104523	-0.0004	-0.000321608	-0.000120603	-0.000120603	-0.000152764
44	-0.000114573	-0.000108543	-0.000120603	-0.000116583	-0.000116583	-0.00040804	-0.000303518	-0.000170854	-0.000170854	-0.000142714
44.0063	-0.000110553	-0.000162814	-0.000140704	-0.000120603	-0.000120603	-0.00039799	-0.000289447	-0.000124623	-0.000124623	-0.000146734
44.0125	-8.44221e-05	-0.000110553	-0.000116583	-0.000148744	-0.000148744	-0.000426131	-0.000293467	-0.000166834	-0.000166834	-0.000108543
44.0187	-9.64824e-05	-0.000154774	-0.000148744	-0.000158794	-0.000158794	-0.00040402	-0.000267337	-0.000128643	-0.000128643	-0.000120603
44.025	-9.44724e-05	-0.000116583	-0.000110553	-0.000178894	-0.000178894	-0.000424121	-0.000265327	-0.000138693	-0.000138693	-6.83417e-05
44.0312	-9.64824e-05	-0.000158794	-0.000138693	-0.000170854	-0.000170854	-0.00041005	-0.000261307	-0.000132663	-0.000132663	-0.000132663
44.0375	-9.44724e-05	-0.000152764	-0.000128643	-0.000174874	-0.000174874	-0.00041608	-0.000267337	-0.000110553	-0.000110553	-7.43719e-05
44.0438	-0.000102513	-0.000172864	-0.000152764	-0.000170854	-0.000170854	-0.00038995	-0.000249246	-0.000128643	-0.000128643	-0.000130653
44.05	-0.000126633	-0.000180905	-0.000146734	-0.000184925	-0.000184925	-0.00038995	-0.000247236	-0.000100503	-0.000100503	-0.000100503
44.0562	-0.000128643	-0.000180905	-0.000168844	-0.000198995	-0.000198995	-0.000367839	-0.000249246	-0.000146734	-0.000146734	-0.000130653
44.0625	-0.000164824	-0.000198995	-0.000164824	-0.000201005	-0.000201005	-0.000357789	-0.000251256	-9.84925e-05	-9.84925e-05	-0.000108543
44.0688	-0.000162814	-0.000158794	-0.000168844	-0.000225126	-0.000225126	-0.000353769	-0.000247236	-0.000162814	-0.000162814	-0.000122613
44.075	-0.000194975	-0.000203015	-0.000203015	-0.000229146	-0.000229146	-0.000349749	-0.000231156	-0.000144724	-0.000144724	-0.000126633
44.0812	-0.000174874	-0.000158794	-0.000223116	-0.000231156	-0.000231156	-0.000339698	-0.000219095	-0.000174874	-0.000174874	-8.0402e-05
44.0875	-0.000198995	-0.000182915	-0.000261307	-0.000233166	-0.000233166	-0.000301508	-0.000207035	-0.000156784	-0.000156784	-0.000136683
44.0938	-0.000178894	-0.000158794	-0.000261307	-0.000235176	-0.000235176	-0.000291457	-0.000192965	-0.000170854	-0.000170854	-9.64824e-05
44.1	-0.000198995	-0.000176884	-0.000291457	-0.000241206	-0.000241206	-0.000259296	-0.000182915	-0.000178894	-0.000178894	-0.000134673
44.1063	-0.000188945	-0.000174874	-0.000263317	-0.000251256	-0.000251256	-0.000233166	-0.000176884	-0.000150754	-0.000150754	-7.8392e-05
44.1125	-0.000178894	-0.000194975	-0.000257286	-0.000249246	-0.000249246	-0.000233166	-0.000176884	-0.000184925	-0.000184925	-0.000150754
44.1187	-0.000170854	-0.000231156	-0.000243216	-0.000245226	-0.000245226	-0.000221106	-0.000156784	-0.000138693	-0.000138693	-0.000104523
44.125	-0.000162814	-0.000227136	-0.000253266	-0.000269347	-0.000269347	-0.000211055	-0.000168844	-0.000180905	-0.000180905	-0.000134673
44.1313	-0.000172864	-0.000291457	-0.000253266	-0.000253266	-0.000253266	-0.000217085	-0.000152764	-0.000112563	-0.000112563	-0.000124623
44.1375	-0.000156784	-0.000247236	-0.000243216	-0.000271357	-0.000271357	-0.000235176	-0.000158794	-0.000138693	-0.000138693	-0.000130653
44.1437	-0.000168844	-0.000293467	-0.000259296	-0.000271357	-0.000271357	-0.000217085	-0.000146734	-9.04523e-05	-9.04523e-05	-0.000126633
44.15	-0.000150754	-0.000241206	-0.000251256	-0.000279397	-0.000279397	-0.000227136	-0.000158794	-0.000118593	-0.000118593	-9.04523e-05
44.1562	-0.000166834	-0.000275377	-0.000281407	-0.000265327	-0.000265327	-0.000213065	-0.000116583	-8.64322e-05	-8.64322e-05	-0.000116583
44.1625	-0.000142714	-0.000229146	-0.000277387	-0.000275377	-0.000275377	-0.000205025	-0.000130653	-8.24121e-05	-8.24121e-05	-7.8392e-05
44.1688	-0.000150754	-0.000261307	-0.000329648	-0.000259296	-0.000259296	-0.000201005	-0.000118593	-0.000108543	-0.000108543	-0.000150754
44.175	-0.000148744	-0.000257286	-0.000325628	-0.000251256	-0.000251256	-0.000192965	-0.000124623	-8.84422e-05	-8.84422e-05	-0.000132663
44.1812	-0.000150754	-0.000267337	-0.000347739	-0.000255276	-0.000255276	-0.000198995	-0.000104523	-0.000120603	-0.000120603	-0.000184925
44.1875	-0.000152764	-0.000291457	-0.000341709	-0.000257286	-0.000257286	-0.000201005	-0.000120603	-8.0402e-05	-8.0402e-05	-0.000164824
44.1938	-0.000128643	-0.000261307	-0.000351759	-0.000257286	-0.000257286	-0.000207035	-0.000118593	-0.000138693	-0.000138693	-0.000205025
44.2	-0.000132663	-0.000305528	-0.000355779	-0.000255276	-0.000255276	-0.000190955	-0.000108543	-8.0402e-05	-8.0402e-05	-0.000192965
44.2062	-0.000122613	-0.000263317	-0.000345729	-0.000297487	-0.000297487	-0.000217085	-0.000112563	-0.000124623	-0.000124623	-0.000190955
44.2125	-0.000130653	-0.000313568	-0.000363819	-0.000293467	-0.000293467	-0.000205025	-0.000128643	-0.000100503	-0.000100503	-0.000227136
44.2188	-0.000104523	-0.000253266	-0.000337688	-0.000303518	-0.000303518	-0.000221106	-0.000136683	-0.000152764	-0.000152764	-0.000196985
44.225	-0.000130653	-0.000289447	-0.000353769	-0.000291457	-0.000291457	-0.000213065	-0.000132663	-0.000158794	-0.000158794	-0.000239196
44.2313	-0.000122613	-0.000233166	-0.000313568	-0.000303518	-0.000303518	-0.000227136	-0.000154774	-0.000178894	-0.000178894	-0.000213065
44.2375	-0.000140704	-0.000243216	-0.000333668	-0.000275377	-0.000275377	-0.000229146	-0.000160804	-0.000209045	-0.000209045	-0.000259296
44.2437	-0.000140704	-0.000217085	-0.000291457	-0.000281407	-0.000281407	-0.000249246	-0.000178894	-0.000180905	-0.000180905	-0.000207035
44.25	-0.000130653	-0.000205025	-0.000303518	-0.000275377	-0.000275377	-0.000289447	-0.000196985	-0.000196985	-0.000196985	-0.000259296
44.2563	-0.000122613	-0.000231156	-0.000261307	-0.000291457	-0.000291457	-0.000311558	-0.000205025	-0.000134673	-0.000134673	-0.000225126
44.2625	-0.000102513	-0.000203015	-0.000265327	-0.000287437	-0.000287437	-0.000333668	-0.000243216	-0.000166834	-0.000166834	-0.000223116
44.2687	-9.04523e-05	-0.000223116	-0.000261307	-0.000273367	-0.000273367	-0.000337688	-0.000265327	-9.24623e-05	-9.24623e-05	-0.000221106
44.275	-6.43216e-05	-0.000162814	-0.000251256	-0.000295477	-0.000295477	-0.000353769	-0.000299497	-0.000108543	-0.000108543	-0.000213065
44.2812	-8.0402e-05	-0.000178894	-0.000249246	-0.000291457	-0.000291457	-0.000337688	-0.000311558	-8.24121e-05	-8.24121e-05	-0.000241206
44.2875	-7.23618e-05	-0.000108543	-0.000231156	-0.000299497	-0.000299497	-0.000343719	-0.000349749	-0.000100503	-0.000100503	-0.000215075
44.2938	-8.84422e-05	-0.000108543	-0.000243216	-0.000317588	-0.000317588	-0.000335678	-0.000335678	-0.000118593	-0.000118593	-0.000269347
44.3	-9.04523e-05	-4.0201e-05	-0.000213065	-0.000355779	-0.000355779	-0.000333668	-0.000343719	-0.000130653	-0.000130653	-0.000225126
44.3062	-9.04523e-05	-2.21106e-05	-0.000233166	-0.000355779	-0.000355779	-0.000331658	-0.000303518	-0.000184925	-0.000184925	-0.000281407
44.3125	-8.84422e-05	-1.60804e-05	-0.000219095	-0.000371859	-0.000371859	-0.000323618	-0.000297487	-0.000152764	-0.000152764	-0.000247236
44.3188	-7.43719e-05	1.60804e-05	-0.000233166	-0.00039598	-0.00039598	-0.000337688	-0.000283417	-0.000209045	-0.000209045	-0.000281407
44.325	-8.24121e-05	-1.20603e-05	-0.000192965	-0.000379899	-0.000379899	-0.000343719	-0.000283417	-0.000154774	-0.000154774	-0.000243216
44.3312	-5.42714e-05	8.0402e-06	-0.000178894	-0.000379899	-0.000379899	-0.000371859	-0.000275377	-0.000213065	-0.000213065	-0.000263317
44.3375	-8.24121e-05	-5.62814e-05	-0.000170854	-0.000367839	-0.000367839	-0.000367839	-0.000287437	-0.000152764	-0.000152764	-0.000261307
44.3438	-6.83417e-05	-1.20603e-05	-0.000158794	-0.000377889	-0.000377889	-0.00038392	-0.000309548	-0.000192965	-0.000192965	-0.000215075
44.35	-8.84422e-05	-6.03015e-05	-0.000168844	-0.000333668	-0.000333668	-0.000357789	-0.000327638	-0.000164824	-0.000164824	-0.000237186
44.3563	-6.43216e-05	-8.0402e-06	-0.000174874	-0.000321608	-0.000321608	-0.000345729	-0.000343719	-0.000160804	-0.000160804	-0.000205025
44.3625	-9.44724e-05	-4.42211e-05	-0.000198995	-0.000287437	-0.000287437	-0.000321608	-0.000329648	-0.000150754	-0.000150754	-0.000231156
44.3687	-6.03015e-05	2.01005e-06	-0.000178894	-0.000267337	-0.000267337	-0.000313568	-0.000343719	-0.000140704	-0.000140704	-0.000162814
44.375	-5.82915e-05	3.38813e-21	-0.000198995	-0.000239196	-0.000239196	-0.000297487	-0.000309548	-0.000172864	-0.000172864	-0.000215075
44.3813	-4.0201e-05	-2.01005e-06	-0.000190955	-0.000235176	-0.000235176	-0.000303518	-0.000275377	-0.000126633	-0.000126633	-0.000160804
44.3875	-2.81407e-05	-2.01005e-06	-0.000203015	-0.000237186	-0.000237186	-0.000335678	-0.000265327	-0.000174874	-0.000174874	-0.000194975
44.3937	-1.60804e-05	-2.81407e-05	-0.000194975	-0.000215075	-0.000215075	-0.000335678	-0.000261307	-0.000112563	-0.000112563	-0.000168844
44.4	-2.61307e-05	-6.03015e-06	-0.000188945	-0.000213065	-0.000213065	-0.000367839	-0.000253266	-0.000170854	-0.000170854	-0.000182915
44.4062	-4.0201e-05	-4.82412e-05	-0.000198995	-0.000194975	-0.000194975	-0.000365829	-0.000239196	-0.000108543	-0.000108543	-0.000182915
44.4125	-5.42714e-05	-2.01005e-06	-0.000194975	-0.000192965	-0.000192965	-0.000373869	-0.000259296	-0.000142714	-0.000142714	-0.000152764
44.4188	-8.44221e-05	-5.02513e-05	-0.000229146	-0.000166834	-0.000166834	-0.000349749	-0.000241206	-0.000104523	-0.000104523	-0.000176884
44.425	-9.64824e-05	-1.40704e-05	-0.000235176	-0.000160804	-0.000160804	-0.000345729	-0.000249246	-0.000118593	-0.000118593	-0.000130653
44.4312	-0.000120603	-2.81407e-05	-0.000289447	-0.000154774	-0.000154774	-0.000329648	-0.000237186	-0.000108543	-0.000108543	-0.000188945
44.4375	-0.000140704	-2.41206e-05	-0.000277387	-0.000146734	-0.000146734	-0.000327638	-0.000255276	-8.0402e-05	-8.0402e-05	-0.000116583
44.4438	-0.000156784	-2.41206e-05	-0.000293467	-0.000136683	-0.000136683	-0.000317588	-0.000219095	-0.000110553	-0.000110553	-0.000172864
44.45	-0.000190955	-2.01005e-05	-0.000261307	-0.000126633	-0.000126633	-0.000287437	-0.000221106	-9.04523e-05	-9.04523e-05	-0.000120603
44.4562	-0.000194975	-2.01005e-06	-0.000259296	-0.000140704	-0.000140704	-0.000283417	-0.000207035	-0.000152764	-0.000152764	-0.000156784
44.4625	-0.000207035	-5.22613e-05	-0.000247236	-0.000124623	-0.000124623	-0.000251256	-0.000188945	-0.000104523	-0.000104523	-0.000134673
44.4688	-0.000198995	-2.01005e-05	-0.000235176	-0.000134673	-0.000134673	-0.000245226	-0.000176884	-0.000176884	-0.000176884	-0.000154774
44.475	-0.000221106	-8.0402e-05	-0.000241206	-0.000124623	-0.000124623	-0.000219095	-0.000166834	-0.000154774	-0.000154774	-0.000156784
44.4813	-0.000203015	-5.02513e-05	-0.000243216	-0.000134673	-0.000134673	-0.000239196	-0.000174874	-0.000217085	-0.000217085	-0.000122613
44.4875	-0.000225126	-9.84925e-05	-0.000261307	-0.000130653	-0.000130653	-0.000209045	-0.000176884	-0.000213065	-0.000213065	-0.000138693
44.4937	-0.000223116	-6.23116e-05	-0.000243216	-0.000146734	-0.000146734	-0.000196985	-0.000190955	-0.000253266	-0.000253266	-5.82915e-05
44.5	-0.000245226	-9.24623e-05	-0.000269347	-0.000146734	-0.000146734	-0.000180905	-0.000178894	-0.000289447	-0.000289447	-0.000106533
44.5063	-0.000243216	-8.24121e-05	-0.000259296	-0.000164824	-0.000164824	-0.000162814	-0.000217085	-0.000281407	-0.000281407	-4.62312e-05
44.5125	-0.000245226	-8.0402e-05	-0.000261307	-0.000186935	-0.000186935	-0.000148744	-0.000203015	-0.000323618	-0.000323618	-9.44724e-05
44.5187	-0.000247236	-0.000104523	-0.000259296	-0.000174874	-0.000174874	-0.000142714	-0.000219095	-0.000273367	-0.000273367	-6.83417e-05
44.525	-0.000247236	-9.64824e-05	-0.000269347	-0.000174874	-0.000174874	-0.000146734	-0.000219095	-0.000321608	-0.000321608	-0.000112563
44.5312	-0.000253266	-0.000124623	-0.000269347	-0.000176884	-0.000176884	-0.000134673	-0.000221106	-0.000255276	-0.000255276	-9.64824e-05
44.5375	-0.000251256	-8.0402e-05	-0.000253266	-0.000180905	-0.000180905	-0.000162814	-0.000231156	-0.000291457	-0.000291457	-0.000104523
44.5438	-0.000273367	-0.000132663	-0.000259296	-0.000164824	-0.000164824	-0.000134673	-0.000225126	-0.000247236	-0.000247236	-0.000140704
44.55	-0.000263317	-7.23618e-05	-0.000229146	-0.000190955	-0.000190955	-0.000142714	-0.000225126	-0.000277387	-0.000277387	-0.000102513
44.5562	-0.000271357	-0.000106533	-0.000241206	-0.000180905	-0.000180905	-0.000126633	-0.000201005	-0.000249246	-0.000249246	-0.000134673
44.5625	-0.000247236	-8.44221e-05	-0.000219095	-0.000186935	-0.000186935	-0.000124623	-0.000233166	-0.000253266	-0.000253266	-8.0402e-05
44.5688	-0.000249246	-0.000108543	-0.000251256	-0.000180905	-0.000180905	-0.000102513	-0.000207035	-0.000271357	-0.000271357	-0.000116583
44.575	-0.000241206	-0.000118593	-0.000239196	-0.000178894	-0.000178894	-9.64824e-05	-0.000211055	-0.000217085	-0.000217085	-4.22111e-05
44.5812	-0.000225126	-0.000148744	-0.000255276	-0.000178894	-0.000178894	-9.44724e-05	-0.000180905	-0.000247236	-0.000247236	-9.04523e-05
44.5875	-0.000221106	-0.000180905	-0.000231156	-0.000194975	-0.000194975	-0.000102513	-0.000178894	-0.000186935	-0.000186935	-3.21608e-05
44.5938	-0.000219095	-0.000162814	-0.000221106	-0.000209045	-0.000209045	-0.000108543	-0.000146734	-0.000213065	-0.000213065	-4.22111e-05
44.6	-0.000219095	-0.000203015	-0.000198995	-0.000215075	-0.000215075	-0.000106533	-0.000122613	-0.000132663	-0.000132663	-4.42211e-05
44.6063	-0.000203015	-0.000126633	-0.000172864	-0.000233166	-0.000233166	-0.000120603	-0.000126633	-0.000164824	-0.000164824	-4.82412e-05
44.6125	-0.000225126	-0.000164824	-0.000178894	-0.000231156	-0.000231156	-0.000100503	-0.000118593	-0.000112563	-0.000112563	-6.63317e-05
44.6187	-0.000221106	-0.000120603	-0.000152764	-0.000229146	-0.000229146	-0.000116583	-0.000136683	-0.000122613	-0.000122613	-6.03015e-05
44.625	-0.000245226	-0.000146734	-0.000164824	-0.000209045	-0.000209045	-0.000108543	-0.000126633	-0.000114573	-0.000114573	-0.000118593
44.6313	-0.000237186	-0.000116583	-0.000138693	-0.000211055	-0.000211055	-0.000112563	-0.000150754	-0.000102513	-0.000102513	-6.63317e-05
44.6375	-0.000237186	-0.000152764	-0.000154774	-0.000205025	-0.000205025	-0.000122613	-0.000130653	-0.000102513	-0.000102513	-0.000108543
44.6437	-0.000245226	-0.000134673	-0.000116583	-0.000205025	-0.000205025	-0.000134673	-0.000156784	-5.82915e-05	-5.82915e-05	-6.43216e-05
44.65	-0.000233166	-0.000126633	-0.000142714	-0.000221106	-0.000221106	-0.000124623	-0.000162814	-0.000108543	-0.000108543	-0.000116583
44.6562	-0.000243216	-0.000154774	-0.000144724	-0.000225126	-0.000225126	-0.000132663	-0.000172864	-4.0201e-05	-4.0201e-05	-0.000102513
44.6625	-0.000247236	-0.000126633	-0.000144724	-0.000245226	-0.000245226	-0.000156784	-0.000164824	-8.24121e-05	-8.24121e-05	-0.000150754
44.6688	-0.000263317	-0.000160804	-0.000140704	-0.000235176	-0.000235176	-0.000154774	-0.000184925	-3.21608e-05	-3.21608e-05	-0.000190955
44.675	-0.000227136	-0.000114573	-0.000136683	-0.000267337	-0.000267337	-0.000198995	-0.000184925	-7.03518e-05	-7.03518e-05	-0.000209045
44.6812	-0.000247236	-0.000162814	-0.000122613	-0.000251256	-0.000251256	-0.000217085	-0.000156784	-4.0201e-06	-4.0201e-06	-0.000259296
44.6875	-0.000215075	-0.000120603	-7.8392e-05	-0.000277387	-0.000277387	-0.000235176	-0.000190955	-3.61809e-05	-3.61809e-05	-0.000243216
44.6938	-0.000196985	-0.000168844	-7.8392e-05	-0.000265327	-0.000265327	-0.000235176	-0.000184925	-3.21608e-05	-3.21608e-05	-0.000293467
44.7	-0.000180905	-0.000148744	-7.23618e-05	-0.000281407	-0.000281407	-0.000237186	-0.000194975	-4.0201e-05	-4.0201e-05	-0.000235176
44.7062	-0.000190955	-0.000176884	-9.44724e-05	-0.000265327	-0.000265327	-0.000233166	-0.000188945	-6.23116e-05	-6.23116e-05	-0.000299497
44.7125	-0.000176884	-0.000176884	-7.8392e-05	-0.000275377	-0.000275377	-0.000227136	-0.000217085	-5.02513e-05	-5.02513e-05	-0.000253266
44.7188	-0.000154774	-0.000172864	-0.000106533	-0.000267337	-0.000267337	-0.000243216	-0.000207035	-9.24623e-05	-9.24623e-05	-0.000313568
44.725	-0.000170854	-0.000213065	-0.000102513	-0.000241206	-0.000241206	-0.000245226	-0.000217085	-3.61809e-05	-3.61809e-05	-0.000295477
44.7313	-0.000144724	-0.000192965	-8.84422e-05	-0.000247236	-0.000247236	-0.000275377	-0.000225126	-7.03518e-05	-7.03518e-05	-0.000309548
44.7375	-0.000156784	-0.000247236	-7.8392e-05	-0.000243216	-0.000243216	-0.000261307	-0.000237186	-2.81407e-05	-2.81407e-05	-0.000323618
44.7437	-0.000140704	-0.000205025	-6.43216e-05	-0.000249246	-0.000249246	-0.000281407	-0.000275377	-5.22613e-05	-5.22613e-05	-0.000307538
44.75	-0.000176884	-0.000261307	-7.03518e-05	-0.000231156	-0.000231156	-0.000253266	-0.000277387	-1.60804e-05	-1.60804e-05	-0.000313568
44.7563	-0.000172864	-0.000211055	-5.02513e-05	-0.000261307	-0.000261307	-0.000241206	-0.000329648	-4.62312e-05	-4.62312e-05	-0.000281407
44.7625	-0.000207035	-0.000247236	-7.63819e-05	-0.000267337	-0.000267337	-0.000231156	-0.000299497	-5.02513e-05	-5.02513e-05	-0.000347739
44.7687	-0.000201005	-0.000205025	-5.42714e-05	-0.000271357	-0.000271357	-0.000229146	-0.000321608	-3.21608e-05	-3.21608e-05	-0.000277387
44.775	-0.000196985	-0.000192965	-8.44221e-05	-0.000285427	-0.000285427	-0.000227136	-0.000291457	-6.83417e-05	-6.83417e-05	-0.000327638
44.7812	-0.000180905	-0.000184925	-7.03518e-05	-0.000289447	-0.000289447	-0.000239196	-0.000297487	-2.01005e-05	-2.01005e-05	-0.000281407
44.7875	-0.000172864	-0.000156784	-9.24623e-05	-0.000283417	-0.000283417	-0.000273367	-0.000265327	-5.82915e-05	-5.82915e-05	-0.000311558
44.7938	-0.000152764	-0.000166834	-8.44221e-05	-0.000261307	-0.000261307	-0.000281407	-0.000287437	-1.80905e-05	-1.80905e-05	-0.000273367
44.8	-0.000124623	-0.000128643	-0.000100503	-0.000239196	-0.000239196	-0.000307538	-0.000285427	-8.24121e-05	-8.24121e-05	-0.000287437
44.8062	-0.000132663	-0.000178894	-0.000114573	-0.000207035	-0.000207035	-0.000299497	-0.000267337	-4.22111e-05	-4.22111e-05	-0.000285427
44.8125	-0.000134673	-0.000116583	-0.000124623	-0.000188945	-0.000188945	-0.000317588	-0.000263317	-8.84422e-05	-8.84422e-05	-0.000261307
44.8188	-0.000142714	-0.000152764	-0.000142714	-0.000170854	-0.000170854	-0.000301508	-0.000245226	-8.0402e-05	-8.0402e-05	-0.000295477
44.825	-0.000146734	-0.000112563	-0.000124623	-0.000162814	-0.000162814	-0.000305528	-0.000241206	-9.44724e-05	-9.44724e-05	-0.000245226
44.8312	-0.000164824	-0.000154774	-0.000136683	-0.000164824	-0.000164824	-0.000313568	-0.000209045	-9.04523e-05	-9.04523e-05	-0.000275377
44.8375	-0.000176884	-0.000150754	-0.000110553	-0.000162814	-0.000162814	-0.000339698	-0.000235176	-6.63317e-05	-6.63317e-05	-0.000225126
44.8438	-0.000176884	-0.000164824	-0.000100503	-0.000158794	-0.000158794	-0.000369849	-0.000241206	-0.000110553	-0.000110553	-0.000271357
44.85	-0.000178894	-0.000203015	-7.63819e-05	-0.000136683	-0.000136683	-0.00038995	-0.000255276	-6.63317e-05	-6.63317e-05	-0.000217085
44.8563	-0.000176884	-0.000194975	-7.63819e-05	-0.000130653	-0.000130653	-0.00040804	-0.000261307	-0.000122613	-0.000122613	-0.000253266
44.8625	-0.000209045	-0.000241206	-5.22613e-05	-0.000108543	-0.000108543	-0.00041407	-0.000265327	-9.04523e-05	-9.04523e-05	-0.000239196
44.8687	-0.000203015	-0.000198995	-2.61307e-05	-8.84422e-05	-8.84422e-05	-0.000424121	-0.000269347	-0.000160804	-0.000160804	-0.000237186
44.875	-0.000225126	-0.000257286	-3.01508e-05	-8.0402e-05	-8.0402e-05	-0.000373869	-0.000261307	-0.000142714	-0.000142714	-0.000251256
44.8813	-0.000221106	-0.000203015	-2.21106e-05	-9.44724e-05	-9.44724e-05	-0.000371859	-0.000283417	-0.000192965	-0.000192965	-0.000207035
44.8875	-0.000239196	-0.000245226	-1.60804e-05	-8.84422e-05	-8.84422e-05	-0.000357789	-0.000277387	-0.000180905	-0.000180905	-0.000223116
44.8937	-0.000209045	-0.000201005	4.0201e-06	-0.000108543	-0.000108543	-0.000345729	-0.000299497	-0.000201005	-0.000201005	-0.000160804
44.9	-0.000209045	-0.000245226	-3.61809e-05	-0.000124623	-0.000124623	-0.000345729	-0.000293467	-0.000221106	-0.000221106	-0.000198995
44.9062	-0.000196985	-0.000241206	-6.03015e-06	-0.000114573	-0.000114573	-0.000373869	-0.000301508	-0.000194975	-0.000194975	-0.000120603
44.9125	-0.000178894	-0.000253266	-1.40704e-05	-0.000134673	-0.000134673	-0.000379899	-0.000277387	-0.000217085	-0.000217085	-0.000182915
44.9188	-0.000172864	-0.000273367	-3.21608e-05	-0.000132663	-0.000132663	-0.000371859	-0.000287437	-0.000172864	-0.000172864	-0.000138693
44.925	-0.000164824	-0.000249246	-4.62312e-05	-0.000134673	-0.000134673	-0.00038392	-0.000283417	-0.000221106	-0.000221106	-0.000154774
44.9312	-0.000164824	-0.000285427	-3.21608e-05	-0.000128643	-0.000128643	-0.000349749	-0.000283417	-0.000162814	-0.000162814	-0.000118593
44.9375	-0.000148744	-0.000251256	-4.0201e-05	-0.000162814	-0.000162814	-0.000363819	-0.000293467	-0.000207035	-0.000207035	-0.000102513
44.9438	-0.000144724	-0.000297487	-5.62814e-05	-0.000130653	-0.000130653	-0.000349749	-0.000285427	-0.000201005	-0.000201005	-7.8392e-05
44.95	-0.000142714	-0.000269347	-2.61307e-05	-0.000142714	-0.000142714	-0.000373869	-0.000301508	-0.000243216	-0.000243216	-3.8191e-05
44.9562	-0.000152764	-0.000325628	-5.22613e-05	-0.000136683	-0.000136683	-0.000357789	-0.000277387	-0.000239196	-0.000239196	-6.43216e-05
44.9625	-0.000156784	-0.000309548	-2.81407e-05	-0.000146734	-0.000146734	-0.000371859	-0.000275377	-0.000257286	-0.000257286	-6.03015e-06
44.9688	-0.000158794	-0.000339698	-5.42714e-05	-0.000130653	-0.000130653	-0.000361809	-0.000245226	-0.000269347	-0.000269347	-7.23618e-05
44.975	-0.000188945	-0.000333668	-3.21608e-05	-0.000146734	-0.000146734	-0.000361809	-0.000265327	-0.000241206	-0.000241206	-1.20603e-05
44.9813	-0.000182915	-0.000341709	-7.23618e-05	-0.000150754	-0.000150754	-0.000373869	-0.000231156	-0.000261307	-0.000261307	-4.62312e-05
44.9875	-0.000192965	-0.000351759	-6.43216e-05	-0.000138693	-0.000138693	-0.000367839	-0.000245226	-0.000223116	-0.000223116	-6.03015e-06
44.9937	-0.000188945	-0.000319598	-8.24121e-05	-0.000132663	-0.000132663	-0.00038191	-0.000245226	-0.000275377	-0.000275377	-4.22111e-05
45	-0.000203015	-0.000349749	-6.43216e-05	-0.000124623	-0.000124623	-0.000361809	-0.000237186	-0.000221106	-0.000221106	-1.40704e-05
45.0063	-0.000194975	-0.000297487	-7.43719e-05	-0.000148744	-0.000148744	-0.000361809	-0.000239196	-0.000255276	-0.000255276	-1.00503e-05
45.0125	-0.000223116	-0.000329648	-8.24121e-05	-0.000136683	-0.000136683	-0.000313568	-0.000227136	-0.000225126	-0.000225126	-4.22111e-05
45.0187	-0.000207035	-0.000277387	-7.43719e-05	-0.000166834	-0.000166834	-0.000319598	-0.000229146	-0.000217085	-0.000217085	-1.80905e-05
45.025	-0.000225126	-0.000307538	-0.000112563	-0.000182915	-0.000182915	-0.000285427	-0.000194975	-0.000194975	-0.000194975	-6.03015e-05
45.0312	-0.000227136	-0.000265327	-0.000126633	-0.000213065	-0.000213065	-0.000291457	-0.000194975	-0.000186935	-0.000186935	-2.41206e-05
45.0375	-0.000239196	-0.000279397	-0.000152764	-0.000196985	-0.000196985	-0.000309548	-0.000136683	-0.000176884	-0.000176884	-0.000106533
45.0438	-0.000233166	-0.000265327	-0.000132663	-0.000209045	-0.000209045	-0.000321608	-0.000130653	-0.000132663	-0.000132663	-6.23116e-05
45.05	-0.000251256	-0.000265327	-0.000172864	-0.000201005	-0.000201005	-0.000305528	-0.000100503	-0.000156784	-0.000156784	-0.000114573
45.0562	-0.000251256	-0.000289447	-0.000178894	-0.000176884	-0.000176884	-0.000299497	-0.000106533	-8.64322e-05	-8.64322e-05	-0.000100503
45.0625	-0.000237186	-0.000271357	-0.000192965	-0.000152764	-0.000152764	-0.000301508	-9.84925e-05	-0.000122613	-0.000122613	-0.000126633
45.0688	-0.000229146	-0.000333668	-0.000198995	-0.000136683	-0.000136683	-0.000261307	-0.000112563	-5.02513e-05	-5.02513e-05	-0.000118593
45.075	-0.000213065	-0.000311558	-0.000201005	-0.000146734	-0.000146734	-0.000271357	-0.000130653	-8.24121e-05	-8.24121e-05	-0.000128643
45.0812	-0.000205025	-0.000369849	-0.000194975	-0.000124623	-0.000124623	-0.000287437	-0.000142714	-3.61809e-05	-3.61809e-05	-0.000180905
45.0875	-0.000188945	-0.000319598	-0.000168844	-0.000130653	-0.000130653	-0.000311558	-0.000144724	-3.61809e-05	-3.61809e-05	-0.000152764
45.0938	-0.000188945	-0.000343719	-0.000198995	-0.000144724	-0.000144724	-0.000315578	-0.000142714	-2.21106e-05	-2.21106e-05	-0.000203015
45.1	-0.000180905	-0.000307538	-0.000186935	-0.000164824	-0.000164824	-0.000331658	-0.000160804	-2.01005e-05	-2.01005e-05	-0.000160804
45.1063	-0.000170854	-0.000309548	-0.000209045	-0.000158794	-0.000158794	-0.000327638	-0.000146734	-2.81407e-05	-2.81407e-05	-0.000219095
45.1125	-0.000164824	-0.000293467	-0.000215075	-0.000174874	-0.000174874	-0.000315578	-0.000140704	-2.01005e-06	-2.01005e-06	-0.000174874
45.1187	-0.000148744	-0.000291457	-0.000237186	-0.000186935	-0.000186935	-0.000339698	-0.000136683	-3.8191e-05	-3.8191e-05	-0.000235176
45.125	-0.000148744	-0.000323618	-0.000241206	-0.000194975	-0.000194975	-0.000311558	-0.000144724	2.21106e-05	2.21106e-05	-0.000227136
45.1313	-0.000122613	-0.000307538	-0.000255276	-0.000205025	-0.000205025	-0.000317588	-0.000132663	-3.8191e-05	-3.8191e-05	-0.000275377
45.1375	-0.000122613	-0.000339698	-0.000281407	-0.000201005	-0.000201005	-0.000293467	-0.000116583	4.0201e-06	4.0201e-06	-0.000269347
45.1437	-0.000118593	-0.000307538	-0.000273367	-0.000237186	-0.000237186	-0.000305528	-0.000122613	-2.61307e-05	-2.61307e-05	-0.000265327
45.15	-0.000120603	-0.000341709	-0.000317588	-0.000249246	-0.000249246	-0.000271357	-0.000124623	-8.0402e-06	-8.0402e-06	-0.000289447
45.1562	-0.000102513	-0.000285427	-0.000285427	-0.000273367	-0.000273367	-0.000295477	-0.000144724	-4.0201e-05	-4.0201e-05	-0.000259296
45.1625	-9.64824e-05	-0.000307538	-0.000307538	-0.000281407	-0.000281407	-0.000281407	-0.000138693	-3.61809e-05	-3.61809e-05	-0.000303518
45.1688	-0.000100503	-0.000267337	-0.000285427	-0.000315578	-0.000315578	-0.000291457	-0.000180905	-2.81407e-05	-2.81407e-05	-0.000269347
45.175	-9.44724e-05	-0.000237186	-0.000329648	-0.000321608	-0.000321608	-0.000289447	-0.000201005	-5.42714e-05	-5.42714e-05	-0.000319598
45.1812	-0.000100503	-0.000213065	-0.000289447	-0.000331658	-0.000331658	-0.000271357	-0.000223116	-4.22111e-05	-4.22111e-05	-0.000271357
45.1875	-9.44724e-05	-0.000182915	-0.000321608	-0.000323618	-0.000323618	-0.000269347	-0.000213065	-8.24121e-05	-8.24121e-05	-0.000313568
45.1938	-0.000122613	-0.000180905	-0.000323618	-0.000319598	-0.000319598	-0.000267337	-0.000235176	-4.22111e-05	-4.22111e-05	-0.000273367
45.2	-0.000110553	-0.000140704	-0.000329648	-0.000321608	-0.000321608	-0.000259296	-0.000229146	-9.44724e-05	-9.44724e-05	-0.000295477
45.2062	-0.000130653	-0.000192965	-0.000309548	-0.000295477	-0.000295477	-0.000241206	-0.000231156	-7.63819e-05	-7.63819e-05	-0.000303518
45.2125	-0.000140704	-0.000144724	-0.000293467	-0.000307538	-0.000307538	-0.000269347	-0.000241206	-0.000108543	-0.000108543	-0.000283417
45.2188	-0.000162814	-0.000178894	-0.000301508	-0.000309548	-0.000309548	-0.000243216	-0.000247236	-0.000108543	-0.000108543	-0.000313568
45.225	-0.000158794	-0.000116583	-0.000283417	-0.000319598	-0.000319598	-0.000243216	-0.000257286	-0.000124623	-0.000124623	-0.000277387
45.2313	-0.000170854	-0.000142714	-0.000307538	-0.000323618	-0.000323618	-0.000261307	-0.000247236	-0.000148744	-0.000148744	-0.000303518
45.2375	-0.000164824	-0.000104523	-0.000295477	-0.000337688	-0.000337688	-0.000259296	-0.000253266	-0.000144724	-0.000144724	-0.000231156
45.2437	-0.000162814	-0.000104523	-0.000321608	-0.000315578	-0.000315578	-0.000249246	-0.000249246	-0.000194975	-0.000194975	-0.000281407
45.25	-0.000182915	-0.000104523	-0.000315578	-0.000319598	-0.000319598	-0.000249246	-0.000261307	-0.000182915	-0.000182915	-0.000217085
45.2563	-0.000174874	-7.63819e-05	-0.000319598	-0.000327638	-0.000327638	-0.000263317	-0.000265327	-0.000253266	-0.000253266	-0.000241206
45.2625	-0.000184925	-7.63819e-05	-0.000313568	-0.000317588	-0.000317588	-0.000235176	-0.000279397	-0.000209045	-0.000209045	-0.000227136
45.2687	-0.000174874	-2.81407e-05	-0.000309548	-0.000311558	-0.000311558	-0.000253266	-0.000267337	-0.000275377	-0.000275377	-0.000249246
45.275	-0.000176884	-3.8191e-05	-0.000325628	-0.000315578	-0.000315578	-0.000237186	-0.000267337	-0.000225126	-0.000225126	-0.000273367
45.2812	-0.000138693	3.41709e-05	-0.000293467	-0.000305528	-0.000305528	-0.000265327	-0.000275377	-0.000233166	-0.000233166	-0.000253266
45.2875	-0.000156784	1.00503e-05	-0.000297487	-0.000275377	-0.000275377	-0.000267337	-0.000283417	-0.000215075	-0.000215075	-0.000305528
45.2938	-0.000146734	5.42714e-05	-0.000275377	-0.000259296	-0.000259296	-0.000293467	-0.000305528	-0.000227136	-0.000227136	-0.000253266
45.3	-0.000158794	4.22111e-05	-0.000307538	-0.000249246	-0.000249246	-0.000287437	-0.000333668	-0.000219095	-0.000219095	-0.000299497
45.3062	-0.000148744	4.62312e-05	-0.000283417	-0.000239196	-0.000239196	-0.000295477	-0.000361809	-0.000203015	-0.000203015	-0.000221106
45.3125	-0.000162814	1.80905e-05	-0.000307538	-0.000249246	-0.000249246	-0.000305528	-0.000363819	-0.000237186	-0.000237186	-0.000263317
45.3188	-0.000152764	-4.0201e-06	-0.000293467	-0.000255276	-0.000255276	-0.000291457	-0.000355779	-0.000182915	-0.000182915	-0.000186935
45.325	-0.000140704	8.0402e-06	-0.000299497	-0.000265327	-0.000265327	-0.000299497	-0.000347739	-0.000201005	-0.000201005	-0.000207035
45.3312	-0.000144724	-3.01508e-05	-0.000273367	-0.000247236	-0.000247236	-0.000291457	-0.000329648	-0.000128643	-0.000128643	-0.000154774
45.3375	-0.000148744	4.0201e-06	-0.000263317	-0.000247236	-0.000247236	-0.000311558	-0.000299497	-0.000166834	-0.000166834	-0.000136683
45.3438	-0.000148744	-2.61307e-05	-0.000265327	-0.000219095	-0.000219095	-0.000283417	-0.000293467	-0.000116583	-0.000116583	-0.000130653
45.35	-0.000154774	6.03015e-06	-0.000253266	-0.000215075	-0.000215075	-0.000301508	-0.000317588	-0.000144724	-0.000144724	-8.24121e-05
45.3563	-0.000166834	-4.22111e-05	-0.000253266	-0.000186935	-0.000186935	-0.000297487	-0.000311558	-0.000144724	-0.000144724	-0.000102513
45.3625	-0.000146734	-3.01508e-05	-0.000245226	-0.000192965	-0.000192965	-0.000307538	-0.000319598	-0.000152764	-0.000152764	-5.62814e-05
45.3687	-0.000150754	-6.83417e-05	-0.000255276	-0.000190955	-0.000190955	-0.000305528	-0.000307538	-0.000150754	-0.000150754	-0.000112563
45.375	-0.000168844	-8.64322e-05	-0.000225126	-0.000180905	-0.000180905	-0.000309548	-0.000313568	-0.000132663	-0.000132663	-5.62814e-05
45.3813	-0.000164824	-9.24623e-05	-0.000233166	-0.000176884	-0.000176884	-0.000305528	-0.000283417	-0.000154774	-0.000154774	-0.000116583
45.3875	-0.000182915	-0.000118593	-0.000215075	-0.000174874	-0.000174874	-0.000277387	-0.000287437	-0.000116583	-0.000116583	-6.83417e-05
45.3937	-0.000182915	-0.000112563	-0.000207035	-0.000178894	-0.000178894	-0.000277387	-0.000273367	-0.000168844	-0.000168844	-0.000106533
45.4	-0.000194975	-0.000152764	-0.000188945	-0.000168844	-0.000168844	-0.000257286	-0.000281407	-0.000132663	-0.000132663	-9.64824e-05
45.4062	-0.000180905	-0.000116583	-0.000168844	-0.000168844	-0.000168844	-0.000269347	-0.000281407	-0.000190955	-0.000190955	-0.000110553
45.4125	-0.000186935	-0.000164824	-0.000176884	-0.000154774	-0.000154774	-0.000259296	-0.000275377	-0.000174874	-0.000174874	-0.000134673
45.4188	-0.000168844	-0.000120603	-0.000166834	-0.000156784	-0.000156784	-0.000283417	-0.000261307	-0.000203015	-0.000203015	-0.000132663
45.425	-0.000180905	-0.000150754	-0.000176884	-0.000138693	-0.000138693	-0.000279397	-0.000249246	-0.000186935	-0.000186935	-0.000146734
45.4312	-0.000170854	-0.000118593	-0.000146734	-0.000126633	-0.000126633	-0.000301508	-0.000249246	-0.000178894	-0.000178894	-9.24623e-05
45.4375	-0.000172864	-0.000134673	-0.000166834	-0.000122613	-0.000122613	-0.000293467	-0.000209045	-0.000188945	-0.000188945	-0.000132663
45.4438	-0.000176884	-0.000128643	-0.000140704	-0.000112563	-0.000112563	-0.000287437	-0.000215075	-0.000156784	-0.000156784	-7.63819e-05
45.45	-0.000158794	-0.000136683	-0.000156784	-0.000112563	-0.000112563	-0.000275377	-0.000213065	-0.000186935	-0.000186935	-9.44724e-05
45.4562	-0.000172864	-0.000140704	-0.000146734	-0.000108543	-0.000108543	-0.000255276	-0.000231156	-0.000144724	-0.000144724	-6.83417e-05
45.4625	-0.000162814	-0.000102513	-0.000182915	-0.000116583	-0.000116583	-0.000235176	-0.000231156	-0.000192965	-0.000192965	-8.24121e-05
45.4688	-0.000168844	-0.000136683	-0.000188945	-0.000112563	-0.000112563	-0.000219095	-0.000237186	-0.000136683	-0.000136683	-6.83417e-05
45.475	-0.000150754	-0.000100503	-0.000201005	-0.000140704	-0.000140704	-0.000207035	-0.000237186	-0.000162814	-0.000162814	-5.82915e-05
45.4813	-0.000164824	-0.000134673	-0.000213065	-0.000128643	-0.000128643	-0.000203015	-0.000223116	-0.000124623	-0.000124623	-8.0402e-05
45.4875	-0.000142714	-0.000100503	-0.000213065	-0.000138693	-0.000138693	-0.000201005	-0.000215075	-0.000128643	-0.000128643	-5.02513e-05
45.4937	-0.000154774	-0.000142714	-0.000231156	-0.000140704	-0.000140704	-0.000194975	-0.000184925	-0.000124623	-0.000124623	-9.84925e-05
45.5	-0.000156784	-0.000118593	-0.000227136	-0.000168844	-0.000168844	-0.000174874	-0.000188945	-0.000108543	-0.000108543	-6.23116e-05
45.5063	-0.000180905	-0.000138693	-0.000247236	-0.000168844	-0.000168844	-0.000172864	-0.000158794	-0.000134673	-0.000134673	-0.000122613
45.5125	-0.000182915	-0.000150754	-0.000227136	-0.000172864	-0.000172864	-0.000158794	-0.000168844	-9.24623e-05	-9.24623e-05	-0.000106533
45.5187	-0.000172864	-0.000156784	-0.000235176	-0.000182915	-0.000182915	-0.000170854	-0.000138693	-0.000140704	-0.000140704	-0.000174874
45.525	-0.000182915	-0.000182915	-0.000215075	-0.000180905	-0.000180905	-0.000154774	-0.000152764	-8.44221e-05	-8.44221e-05	-0.000172864
45.5312	-0.000168844	-0.000148744	-0.000221106	-0.000178894	-0.000178894	-0.000182915	-0.000142714	-0.000126633	-0.000126633	-0.000194975
45.5375	-0.000152764	-0.000172864	-0.000217085	-0.000158794	-0.000158794	-0.000168844	-0.000142714	-7.43719e-05	-7.43719e-05	-0.000203015
45.5438	-0.000144724	-0.000106533	-0.000192965	-0.000172864	-0.000172864	-0.000172864	-0.000130653	-0.000110553	-0.000110553	-0.000194975
45.55	-0.000164824	-0.000132663	-0.000172864	-0.000152764	-0.000152764	-0.000148744	-0.000114573	-7.03518e-05	-7.03518e-05	-0.000217085
45.5562	-0.000148744	-7.43719e-05	-0.000148744	-0.000166834	-0.000166834	-0.000146734	-9.84925e-05	-8.0402e-05	-8.0402e-05	-0.000198995
45.5625	-0.000154774	-8.24121e-05	-0.000158794	-0.000162814	-0.000162814	-0.000150754	-8.44221e-05	-7.63819e-05	-7.63819e-05	-0.000267337
45.5688	-0.000168844	-3.61809e-05	-0.000136683	-0.000178894	-0.000178894	-0.000154774	-9.24623e-05	-5.42714e-05	-5.42714e-05	-0.000227136
45.575	-0.000178894	-2.61307e-05	-0.000164824	-0.000184925	-0.000184925	-0.000146734	-8.24121e-05	-7.8392e-05	-7.8392e-05	-0.000291457
45.5812	-0.000180905	-1.20603e-05	-0.000172864	-0.000203015	-0.000203015	-0.000146734	-0.000116583	-4.62312e-05	-4.62312e-05	-0.000283417
45.5875	-0.000174874	2.21106e-05	-0.000182915	-0.000215075	-0.000215075	-0.000172864	-0.000118593	-8.64322e-05	-8.64322e-05	-0.000343719
45.5938	-0.000186935	-2.01005e-06	-0.000170854	-0.000215075	-0.000215075	-0.000140704	-0.000120603	-3.8191e-05	-3.8191e-05	-0.000327638
45.6	-0.000168844	3.01508e-05	-0.000172864	-0.000235176	-0.000235176	-0.000152764	-0.000132663	-8.84422e-05	-8.84422e-05	-0.000373869
45.6063	-0.000182915	-1.40704e-05	-0.000178894	-0.000227136	-0.000227136	-0.000144724	-0.000126633	-3.8191e-05	-3.8191e-05	-0.000379899
45.6125	-0.000180905	2.81407e-05	-0.000168844	-0.000259296	-0.000259296	-0.000158794	-0.000140704	-8.64322e-05	-8.64322e-05	-0.000349749
45.6187	-0.000209045	-1.80905e-05	-0.000201005	-0.000249246	-0.000249246	-0.000126633	-0.000134673	-6.23116e-05	-6.23116e-05	-0.000365829
45.625	-0.000215075	1.20603e-05	-0.000194975	-0.000261307	-0.000261307	-0.000146734	-0.000156784	-8.44221e-05	-8.44221e-05	-0.000341709
45.6313	-0.000239196	-2.61307e-05	-0.000209045	-0.000245226	-0.000245226	-0.000136683	-0.000126633	-9.24623e-05	-9.24623e-05	-0.00039598
45.6375	-0.000243216	-1.80905e-05	-0.000201005	-0.000255276	-0.000255276	-0.000136683	-0.000152764	-8.44221e-05	-8.44221e-05	-0.000347739
45.6437	-0.000253266	-5.22613e-05	-0.000217085	-0.000231156	-0.000231156	-0.000120603	-0.000132663	-0.000112563	-0.000112563	-0.00038794
45.65	-0.000273367	-6.63317e-05	-0.000192965	-0.000233166	-0.000233166	-0.000120603	-0.000152764	-0.000100503	-0.000100503	-0.000349749
45.6562	-0.000249246	-5.62814e-05	-0.000180905	-0.000225126	-0.000225126	-0.000116583	-0.000146734	-0.000144724	-0.000144724	-0.000369849
45.6625	-0.000263317	-0.000108543	-0.000158794	-0.000217085	-0.000217085	-0.000100503	-0.000158794	-0.000112563	-0.000112563	-0.000331658
45.6688	-0.000259296	-7.8392e-05	-0.000146734	-0.000217085	-0.000217085	-0.000128643	-0.000146734	-0.000178894	-0.000178894	-0.000331658
45.675	-0.000267337	-0.000114573	-0.000146734	-0.000215075	-0.000215075	-0.000134673	-0.000136683	-0.000158794	-0.000158794	-0.000345729
45.6812	-0.000235176	-0.000100503	-0.000138693	-0.000201005	-0.000201005	-0.000156784	-0.000140704	-0.000190955	-0.000190955	-0.000295477
45.6875	-0.000243216	-0.000146734	-0.000156784	-0.000192965	-0.000192965	-0.000146734	-0.000138693	-0.000178894	-0.000178894	-0.000299497
45.6938	-0.000207035	-0.000112563	-0.000154774	-0.000196985	-0.000196985	-0.000158794	-0.000164824	-0.000182915	-0.000182915	-0.000231156
45.7	-0.000196985	-0.000160804	-0.000170854	-0.000192965	-0.000192965	-0.000140704	-0.000186935	-0.000178894	-0.000178894	-0.000247236
45.7062	-0.000184925	-0.000168844	-0.000156784	-0.000190955	-0.000190955	-0.000148744	-0.000217085	-0.000146734	-0.000146734	-0.000180905
45.7125	-0.000168844	-0.000180905	-0.000148744	-0.000203015	-0.000203015	-0.000156784	-0.000227136	-0.000168844	-0.000168844	-0.000221106
45.7188	-0.000164824	-0.000205025	-0.000146734	-0.000207035	-0.000207035	-0.000170854	-0.000253266	-0.000114573	-0.000114573	-0.000186935
45.725	-0.000148744	-0.000201005	-0.000144724	-0.000221106	-0.000221106	-0.000198995	-0.000271357	-0.000162814	-0.000162814	-0.000211055
45.7313	-0.000140704	-0.000237186	-0.000150754	-0.000190955	-0.000190955	-0.000205025	-0.000279397	-0.000124623	-0.000124623	-0.000196985
45.7375	-0.000122613	-0.000172864	-0.000142714	-0.000186935	-0.000186935	-0.000223116	-0.000293467	-0.000162814	-0.000162814	-0.000190955
45.7437	-0.000128643	-0.000231156	-0.000180905	-0.000162814	-0.000162814	-0.000213065	-0.000273367	-0.000146734	-0.000146734	-0.000170854
45.75	-0.000108543	-0.000196985	-0.000154774	-0.000154774	-0.000154774	-0.000223116	-0.000271357	-0.000213065	-0.000213065	-0.000136683
45.7563	-0.000134673	-0.000235176	-0.000176884	-0.000118593	-0.000118593	-0.000207035	-0.000251256	-0.000209045	-0.000209045	-0.000170854
45.7625	-0.000130653	-0.000217085	-0.000142714	-0.000136683	-0.000136683	-0.000221106	-0.000251256	-0.000207035	-0.000207035	-0.000118593
45.7687	-0.000136683	-0.000253266	-0.000156784	-0.000128643	-0.000128643	-0.000211055	-0.000225126	-0.000223116	-0.000223116	-0.000160804
45.775	-0.000146734	-0.000241206	-0.000126633	-0.000134673	-0.000134673	-0.000209045	-0.000265327	-0.000182915	-0.000182915	-0.000136683
45.7812	-0.000162814	-0.000243216	-0.000144724	-0.000130653	-0.000130653	-0.000209045	-0.000261307	-0.000196985	-0.000196985	-0.000180905
45.7875	-0.000170854	-0.000255276	-0.000130653	-0.000142714	-0.000142714	-0.000213065	-0.000271357	-0.000134673	-0.000134673	-0.000140704
45.7938	-0.000168844	-0.000233166	-0.000132663	-0.000140704	-0.000140704	-0.000239196	-0.000269347	-0.000190955	-0.000190955	-0.000172864
45.8	-0.000182915	-0.000271357	-0.000106533	-0.000128643	-0.000128643	-0.000251256	-0.000291457	-0.000144724	-0.000144724	-0.000158794
45.8062	-0.000162814	-0.000247236	-7.8392e-05	-0.000140704	-0.000140704	-0.000291457	-0.000281407	-0.000184925	-0.000184925	-0.000148744
45.8125	-0.000172864	-0.000315578	-5.82915e-05	-0.000138693	-0.000138693	-0.000297487	-0.000297487	-0.000140704	-0.000140704	-0.000156784
45.8188	-0.000158794	-0.000277387	-2.61307e-05	-0.000156784	-0.000156784	-0.000327638	-0.000297487	-0.000162814	-0.000162814	-0.000116583
45.825	-0.000170854	-0.000325628	-4.0201e-05	-0.000170854	-0.000170854	-0.000319598	-0.000309548	-0.000148744	-0.000148744	-0.000146734
45.8312	-0.000154774	-0.000309548	-2.41206e-05	-0.000192965	-0.000192965	-0.000299497	-0.000313568	-0.000150754	-0.000150754	-9.24623e-05
45.8375	-0.000174874	-0.000319598	-4.62312e-05	-0.000190955	-0.000190955	-0.000289447	-0.000293467	-0.000168844	-0.000168844	-0.000136683
45.8438	-0.000180905	-0.000295477	-4.42211e-05	-0.000213065	-0.000213065	-0.000285427	-0.000289447	-0.000144724	-0.000144724	-6.23116e-05
45.85	-0.000186935	-0.000297487	-5.02513e-05	-0.000201005	-0.000201005	-0.000287437	-0.000275377	-0.000203015	-0.000203015	-9.84925e-05
45.8563	-0.000215075	-0.000285427	-1.80905e-05	-0.000196985	-0.000196985	-0.000273367	-0.000249246	-0.000146734	-0.000146734	-5.42714e-05
45.8625	-0.000229146	-0.000261307	-3.21608e-05	-0.000178894	-0.000178894	-0.000315578	-0.000231156	-0.000192965	-0.000192965	-8.24121e-05
45.8687	-0.000247236	-0.000305528	-2.01005e-05	-0.000154774	-0.000154774	-0.000299497	-0.000227136	-0.000150754	-0.000150754	-8.24121e-05
45.875	-0.000247236	-0.000275377	-1.00503e-05	-0.000124623	-0.000124623	-0.000319598	-0.000215075	-0.000198995	-0.000198995	-8.84422e-05
45.8813	-0.000265327	-0.000309548	-2.81407e-05	-0.000100503	-0.000100503	-0.000303518	-0.000203015	-0.000150754	-0.000150754	-0.000112563
45.8875	-0.000259296	-0.000299497	-1.60804e-05	-7.23618e-05	-7.23618e-05	-0.000323618	-0.000207035	-0.000166834	-0.000166834	-8.44221e-05
45.8937	-0.000269347	-0.000325628	-1.80905e-05	-7.43719e-05	-7.43719e-05	-0.000307538	-0.000178894	-0.000154774	-0.000154774	-0.000110553
45.9	-0.000271357	-0.000287437	-6.03015e-06	-7.8392e-05	-7.8392e-05	-0.000311558	-0.000184925	-0.000140704	-0.000140704	-5.62814e-05
45.9062	-0.000273367	-0.000271357	-1.00503e-05	-9.04523e-05	-9.04523e-05	-0.000301508	-0.000146734	-0.000142714	-0.000142714	-0.000112563
45.9125	-0.000287437	-0.000273367	1.40704e-05	-9.24623e-05	-9.24623e-05	-0.000291457	-0.000140704	-0.000102513	-0.000102513	-5.02513e-05
45.9188	-0.000267337	-0.000243216	1.20603e-05	-0.000114573	-0.000114573	-0.000285427	-0.000124623	-0.000120603	-0.000120603	-9.44724e-05
45.925	-0.000275377	-0.000277387	2.61307e-05	-0.000108543	-0.000108543	-0.000283417	-0.000144724	-6.03015e-05	-6.03015e-05	-5.62814e-05
45.9312	-0.000243216	-0.000249246	5.02513e-05	-0.000130653	-0.000130653	-0.000297487	-0.000138693	-9.64824e-05	-9.64824e-05	-6.63317e-05
45.9375	-0.000245226	-0.000309548	4.82412e-05	-0.000118593	-0.000118593	-0.000287437	-0.000160804	-5.02513e-05	-5.02513e-05	-5.82915e-05
45.9438	-0.000205025	-0.000273367	6.83417e-05	-0.000158794	-0.000158794	-0.000313568	-0.000172864	-8.84422e-05	-8.84422e-05	-6.83417e-05
45.95	-0.000229146	-0.000333668	4.22111e-05	-0.000158794	-0.000158794	-0.000301508	-0.000170854	-8.0402e-05	-8.0402e-05	-0.000102513
45.9562	-0.000211055	-0.000301508	5.62814e-05	-0.000186935	-0.000186935	-0.000295477	-0.000162814	-9.64824e-05	-9.64824e-05	-9.44724e-05
45.9625	-0.000213065	-0.000329648	1.80905e-05	-0.000184925	-0.000184925	-0.000273367	-0.000154774	-9.44724e-05	-9.44724e-05	-0.000162814
45.9688	-0.000209045	-0.000307538	2.61307e-05	-0.000203015	-0.000203015	-0.000259296	-0.000166834	-9.04523e-05	-9.04523e-05	-0.000126633
45.975	-0.000209045	-0.000317588	-2.01005e-06	-0.000184925	-0.000184925	-0.000251256	-0.000164824	-0.000128643	-0.000128643	-0.000162814
45.9813	-0.000198995	-0.000307538	3.38813e-21	-0.000196985	-0.000196985	-0.000245226	-0.000168844	-7.63819e-05	-7.63819e-05	-0.000118593
45.9875	-0.000186935	-0.000275377	-3.8191e-05	-0.000207035	-0.000207035	-0.000273367	-0.000156784	-0.000116583	-0.000116583	-0.000158794
45.9937	-0.000209045	-0.000295477	-5.02513e-05	-0.000207035	-0.000207035	-0.000277387	-0.000168844	-5.22613e-05	-5.22613e-05	-0.000130653
46	-0.000192965	-0.000257286	-6.63317e-05	-0.000237186	-0.000237186	-0.000307538	-0.000130653	-8.84422e-05	-8.84422e-05	-0.000166834
46.0063	-0.000217085	-0.000299497	-9.64824e-05	-0.000249246	-0.000249246	-0.000281407	-0.000110553	-2.01005e-05	-2.01005e-05	-0.000194975
46.0125	-0.000201005	-0.000263317	-9.84925e-05	-0.000289447	-0.000289447	-0.000295477	-0.000100503	-7.03518e-05	-7.03518e-05	-0.000205025
46.0187	-0.000213065	-0.000315578	-0.000118593	-0.000271357	-0.000271357	-0.000265327	-9.04523e-05	-5.62814e-05	-5.62814e-05	-0.000257286
46.025	-0.000203015	-0.000303518	-0.000118593	-0.000269347	-0.000269347	-0.000267337	-7.43719e-05	-9.04523e-05	-9.04523e-05	-0.000225126
46.0312	-0.000215075	-0.000339698	-0.000142714	-0.000247236	-0.000247236	-0.000239196	-6.83417e-05	-9.04523e-05	-9.04523e-05	-0.000281407
46.0375	-0.000209045	-0.000343719	-0.000128643	-0.000249246	-0.000249246	-0.000233166	-7.03518e-05	-8.44221e-05	-8.44221e-05	-0.000251256
46.0438	-0.000213065	-0.000353769	-0.000150754	-0.000223116	-0.000223116	-0.000229146	-7.03518e-05	-0.000120603	-0.000120603	-0.000309548
46.05	-0.000237186	-0.000357789	-0.000162814	-0.000243216	-0.000243216	-0.000209045	-9.24623e-05	-9.24623e-05	-9.24623e-05	-0.000257286
46.0562	-0.000215075	-0.000325628	-0.000156784	-0.000273367	-0.000273367	-0.000221106	-9.44724e-05	-0.000138693	-0.000138693	-0.000317588
46.0625	-0.000225126	-0.000349749	-0.000162814	-0.000275377	-0.000275377	-0.000229146	-0.000114573	-0.000110553	-0.000110553	-0.000297487
46.0688	-0.000201005	-0.000303518	-0.000170854	-0.000279397	-0.000279397	-0.000267337	-0.000128643	-0.000168844	-0.000168844	-0.000295477
46.075	-0.000203015	-0.000331658	-0.000201005	-0.000263317	-0.000263317	-0.000265327	-0.000126633	-0.000142714	-0.000142714	-0.000291457
46.0812	-0.000166834	-0.000269347	-0.000186935	-0.000247236	-0.000247236	-0.000299497	-0.000128643	-0.000188945	-0.000188945	-0.000281407
46.0875	-0.000188945	-0.000293467	-0.000235176	-0.000221106	-0.000221106	-0.000283417	-0.000120603	-0.000186935	-0.000186935	-0.000309548
46.0938	-0.000164824	-0.000261307	-0.000235176	-0.000225126	-0.000225126	-0.000287437	-0.000140704	-0.000196985	-0.000196985	-0.000275377
46.1	-0.000180905	-0.000255276	-0.000253266	-0.000221106	-0.000221106	-0.000285427	-0.000132663	-0.000223116	-0.000223116	-0.000339698
46.1063	-0.000180905	-0.000241206	-0.000227136	-0.000219095	-0.000219095	-0.000279397	-0.000156784	-0.000205025	-0.000205025	-0.000291457
46.1125	-0.000178894	-0.000251256	-0.000235176	-0.000219095	-0.000219095	-0.000279397	-0.000142714	-0.000227136	-0.000227136	-0.000335678
46.1187	-0.000176884	-0.000265327	-0.000231156	-0.000213065	-0.000213065	-0.000277387	-0.000166834	-0.000174874	-0.000174874	-0.000283417
46.125	-0.000184925	-0.000219095	-0.000229146	-0.000213065	-0.000213065	-0.000287437	-0.000158794	-0.000225126	-0.000225126	-0.000299497
46.1313	-0.000198995	-0.000251256	-0.000233166	-0.000188945	-0.000188945	-0.000271357	-0.000160804	-0.000150754	-0.000150754	-0.000267337
46.1375	-0.000174874	-0.000194975	-0.000235176	-0.000201005	-0.000201005	-0.000283417	-0.000162814	-0.000178894	-0.000178894	-0.000263317
46.1437	-0.000172864	-0.000221106	-0.000267337	-0.000190955	-0.000190955	-0.000273367	-0.000178894	-0.000128643	-0.000128643	-0.000257286
46.15	-0.000146734	-0.000180905	-0.000239196	-0.000205025	-0.000205025	-0.000301508	-0.000178894	-0.000146734	-0.000146734	-0.000223116
46.1562	-0.000142714	-0.000227136	-0.000257286	-0.000198995	-0.000198995	-0.000299497	-0.000176884	-0.000116583	-0.000116583	-0.000239196
46.1625	-0.000114573	-0.000211055	-0.000253266	-0.000205025	-0.000205025	-0.000279397	-0.000194975	-0.000120603	-0.000120603	-0.000192965
46.1688	-0.000116583	-0.000231156	-0.000267337	-0.000178894	-0.000178894	-0.000281407	-0.000188945	-0.000118593	-0.000118593	-0.000225126
46.175	-0.000130653	-0.000215075	-0.000227136	-0.000180905	-0.000180905	-0.000257286	-0.000201005	-7.8392e-05	-7.8392e-05	-0.000160804
46.1812	-0.000132663	-0.000184925	-0.000239196	-0.000184925	-0.000184925	-0.000253266	-0.000211055	-0.000106533	-0.000106533	-0.000182915
46.1875	-0.000134673	-0.000176884	-0.000223116	-0.000190955	-0.000190955	-0.000235176	-0.000215075	-5.42714e-05	-5.42714e-05	-0.000130653
46.1938	-0.000114573	-0.000130653	-0.000215075	-0.000203015	-0.000203015	-0.000265327	-0.000221106	-8.84422e-05	-8.84422e-05	-0.000146734
46.2	-0.000140704	-0.000160804	-0.000223116	-0.000219095	-0.000219095	-0.000237186	-0.000217085	-3.61809e-05	-3.61809e-05	-0.000132663
46.2062	-0.000108543	-0.000120603	-0.000235176	-0.000239196	-0.000239196	-0.000257286	-0.000215075	-8.24121e-05	-8.24121e-05	-0.000146734
46.2125	-0.000124623	-0.000154774	-0.000273367	-0.000231156	-0.000231156	-0.000225126	-0.000205025	-3.61809e-05	-3.61809e-05	-0.000166834
46.2188	-0.000112563	-0.000122613	-0.000283417	-0.000231156	-0.000231156	-0.000233166	-0.000215075	-5.62814e-05	-5.62814e-05	-0.000134673
46.225	-0.000144724	-0.000146734	-0.000321608	-0.000237186	-0.000237186	-0.000221106	-0.000203015	-4.62312e-05	-4.62312e-05	-0.000146734
46.2313	-0.000118593	-0.000112563	-0.000303518	-0.000235176	-0.000235176	-0.000223116	-0.000215075	-4.82412e-05	-4.82412e-05	-8.84422e-05
46.2375	-0.000136683	-0.000124623	-0.000317588	-0.000217085	-0.000217085	-0.000219095	-0.000209045	-6.43216e-05	-6.43216e-05	-9.84925e-05
46.2437	-0.000140704	-0.000140704	-0.000281407	-0.000207035	-0.000207035	-0.000217085	-0.000223116	-4.0201e-05	-4.0201e-05	-2.21106e-05
46.25	-0.000134673	-0.000126633	-0.000285427	-0.000184925	-0.000184925	-0.000227136	-0.000225126	-7.43719e-05	-7.43719e-05	-5.22613e-05
46.2563	-0.000134673	-0.000144724	-0.000255276	-0.000168844	-0.000168844	-0.000188945	-0.000245226	-4.22111e-05	-4.22111e-05	-1.20603e-05
46.2625	-0.000126633	-0.000132663	-0.000241206	-0.000176884	-0.000176884	-0.000198995	-0.000237186	-7.43719e-05	-7.43719e-05	-1.80905e-05
46.2687	-0.000148744	-0.000166834	-0.000227136	-0.000176884	-0.000176884	-0.000164824	-0.000233166	-1.60804e-05	-1.60804e-05	-2.01005e-05
46.275	-0.000144724	-0.000110553	-0.000213065	-0.000180905	-0.000180905	-0.000166834	-0.000223116	-5.82915e-05	-5.82915e-05	-1.60804e-05
46.2812	-0.000164824	-0.000142714	-0.000196985	-0.000182915	-0.000182915	-0.000128643	-0.000227136	-2.81407e-05	-2.81407e-05	-3.21608e-05
46.2875	-0.000162814	-0.000114573	-0.000164824	-0.000194975	-0.000194975	-0.000154774	-0.000211055	-1.80905e-05	-1.80905e-05	4.0201e-06
46.2938	-0.000186935	-0.000144724	-0.000186935	-0.000174874	-0.000174874	-0.000148744	-0.000205025	-2.41206e-05	-2.41206e-05	-3.21608e-05
46.3	-0.000184925	-0.000116583	-0.000158794	-0.000174874	-0.000174874	-0.000176884	-0.000245226	-2.61307e-05	-2.61307e-05	2.01005e-05
46.3062	-0.000176884	-0.000132663	-0.000156784	-0.000174874	-0.000174874	-0.000196985	-0.000251256	-5.62814e-05	-5.62814e-05	-1.80905e-05
46.3125	-0.000186935	-0.000142714	-0.000136683	-0.000178894	-0.000178894	-0.000223116	-0.000245226	-2.41206e-05	-2.41206e-05	1.60804e-05
46.3188	-0.000170854	-0.000118593	-0.000144724	-0.000186935	-0.000186935	-0.000245226	-0.000247236	-8.84422e-05	-8.84422e-05	-1.80905e-05
46.325	-0.000174874	-0.000130653	-0.000126633	-0.000198995	-0.000198995	-0.000245226	-0.000253266	-6.43216e-05	-6.43216e-05	2.01005e-06
46.3312	-0.000162814	-0.000104523	-0.000114573	-0.000198995	-0.000198995	-0.000265327	-0.000227136	-0.000126633	-0.000126633	-1.00503e-05
46.3375	-0.000190955	-0.000140704	-0.000114573	-0.000190955	-0.000190955	-0.000241206	-0.000219095	-8.0402e-05	-8.0402e-05	-1.80905e-05
46.3438	-0.000198995	-9.84925e-05	-0.000100503	-0.000211055	-0.000211055	-0.000235176	-0.000217085	-0.000110553	-0.000110553	6.03015e-06
46.35	-0.000227136	-0.000140704	-9.44724e-05	-0.000203015	-0.000203015	-0.000201005	-0.000211055	-8.64322e-05	-8.64322e-05	-3.21608e-05
46.3563	-0.000229146	-0.000116583	-6.43216e-05	-0.000227136	-0.000227136	-0.000192965	-0.000207035	-8.84422e-05	-8.84422e-05	3.38813e-21
46.3625	-0.000229146	-0.000148744	-9.24623e-05	-0.000247236	-0.000247236	-0.000178894	-0.000182915	-9.24623e-05	-9.24623e-05	-6.23116e-05
46.3687	-0.000227136	-0.000144724	-7.8392e-05	-0.000269347	-0.000269347	-0.000194975	-0.000172864	-9.44724e-05	-9.44724e-05	-2.81407e-05
46.375	-0.000229146	-0.000156784	-0.000104523	-0.000263317	-0.000263317	-0.000225126	-0.000168844	-0.000140704	-0.000140704	-9.24623e-05
46.3813	-0.000243216	-0.000164824	-0.000106533	-0.000271357	-0.000271357	-0.000241206	-0.000162814	-9.44724e-05	-9.44724e-05	-6.63317e-05
46.3875	-0.000229146	-0.000140704	-0.000126633	-0.000269347	-0.000269347	-0.000273367	-0.000172864	-0.000130653	-0.000130653	-0.000126633
46.3937	-0.000261307	-0.000192965	-0.000116583	-0.000273367	-0.000273367	-0.000271357	-0.000178894	-8.0402e-05	-8.0402e-05	-9.84925e-05
46.4	-0.000241206	-0.000156784	-0.000116583	-0.000287437	-0.000287437	-0.000283417	-0.000180905	-0.000118593	-0.000118593	-0.000116583
46.4062	-0.000243216	-0.000190955	-0.000126633	-0.000289447	-0.000289447	-0.000249246	-0.000160804	-6.63317e-05	-6.63317e-05	-0.000118593
46.4125	-0.000225126	-0.000160804	-0.000116583	-0.000295477	-0.000295477	-0.000251256	-0.000164824	-0.000104523	-0.000104523	-9.84925e-05
46.4188	-0.000243216	-0.000203015	-0.000144724	-0.000287437	-0.000287437	-0.000217085	-0.000132663	-9.04523e-05	-9.04523e-05	-0.000112563
46.425	-0.000227136	-0.000152764	-0.000150754	-0.000297487	-0.000297487	-0.000225126	-0.000132663	-0.000108543	-0.000108543	-8.84422e-05
46.4312	-0.000243216	-0.000164824	-0.000174874	-0.000277387	-0.000277387	-0.000213065	-0.000124623	-0.000118593	-0.000118593	-0.000138693
46.4375	-0.000241206	-0.000160804	-0.000154774	-0.000261307	-0.000261307	-0.000221106	-0.000138693	-0.000112563	-0.000112563	-0.000102513
46.4438	-0.000231156	-0.000144724	-0.000186935	-0.000245226	-0.000245226	-0.000227136	-0.000124623	-0.000152764	-0.000152764	-0.000166834
46.45	-0.000249246	-0.000156784	-0.000184925	-0.000243216	-0.000243216	-0.000231156	-0.000138693	-0.000110553	-0.000110553	-0.000134673
46.4562	-0.000247236	-0.000118593	-0.000203015	-0.000223116	-0.000223116	-0.000233166	-0.000132663	-0.000138693	-0.000138693	-0.000170854
46.4625	-0.000275377	-0.000168844	-0.000227136	-0.000225126	-0.000225126	-0.000203015	-0.000140704	-8.0402e-05	-8.0402e-05	-0.000158794
46.4688	-0.000273367	-0.000138693	-0.000247236	-0.000241206	-0.000241206	-0.000205025	-0.000140704	-0.000132663	-0.000132663	-0.000174874
46.475	-0.000301508	-0.000176884	-0.000253266	-0.000241206	-0.000241206	-0.000176884	-0.000154774	-8.24121e-05	-8.24121e-05	-0.000180905
46.4813	-0.000289447	-0.000128643	-0.000227136	-0.000241206	-0.000241206	-0.000182915	-0.000166834	-0.000122613	-0.000122613	-0.000182915
46.4875	-0.000289447	-0.000170854	-0.000225126	-0.000251256	-0.000251256	-0.000156784	-0.000176884	-0.000128643	-0.000128643	-0.000215075
46.4937	-0.000251256	-0.000120603	-0.000188945	-0.000245226	-0.000245226	-0.000162814	-0.000182915	-0.000126633	-0.000126633	-0.000172864
46.5	-0.000243216	-0.000120603	-0.000194975	-0.000255276	-0.000255276	-0.000154774	-0.000170854	-0.000144724	-0.000144724	-0.000229146
46.5063	-0.000235176	-0.000120603	-0.000190955	-0.000235176	-0.000235176	-0.000150754	-0.000164824	-0.000134673	-0.000134673	-0.000196985
46.5125	-0.000219095	-0.000114573	-0.000211055	-0.000225126	-0.000225126	-0.000138693	-0.000154774	-0.000176884	-0.000176884	-0.000247236
46.5187	-0.000225126	-0.000130653	-0.000182915	-0.000196985	-0.000196985	-0.000134673	-0.000142714	-0.000112563	-0.000112563	-0.000233166
46.525	-0.000227136	-0.000102513	-0.000180905	-0.000207035	-0.000207035	-0.000148744	-0.000134673	-0.000172864	-0.000172864	-0.000285427
46.5312	-0.000235176	-0.000134673	-0.000172864	-0.000190955	-0.000190955	-0.000116583	-0.000120603	-0.000106533	-0.000106533	-0.000265327
46.5375	-0.000223116	-8.0402e-05	-0.000162814	-0.000209045	-0.000209045	-0.000134673	-0.000118593	-0.000144724	-0.000144724	-0.000273367
46.5438	-0.000237186	-9.84925e-05	-0.000174874	-0.000211055	-0.000211055	-0.000112563	-9.44724e-05	-9.64824e-05	-9.64824e-05	-0.000267337
46.55	-0.000231156	-3.41709e-05	-0.000170854	-0.000217085	-0.000217085	-0.000122613	-0.000100503	-0.000140704	-0.000140704	-0.000235176
46.5562	-0.000241206	-5.02513e-05	-0.000209045	-0.000186935	-0.000186935	-0.000118593	-8.64322e-05	-0.000140704	-0.000140704	-0.000271357
46.5625	-0.000237186	-8.0402e-06	-0.000196985	-0.000176884	-0.000176884	-0.000130653	-0.000106533	-0.000160804	-0.000160804	-0.000237186
46.5688	-0.000235176	-4.0201e-06	-0.000203015	-0.000166834	-0.000166834	-0.000130653	-0.000106533	-0.000190955	-0.000190955	-0.000279397
46.575	-0.000255276	2.01005e-05	-0.000172864	-0.000158794	-0.000158794	-0.000146734	-0.000138693	-0.000168844	-0.000168844	-0.000235176
46.5812	-0.000243216	4.42211e-05	-0.000188945	-0.000168844	-0.000168844	-0.000154774	-0.000156784	-0.000205025	-0.000205025	-0.000265327
46.5875	-0.000267337	4.62312e-05	-0.000148744	-0.000166834	-0.000166834	-0.000140704	-0.000160804	-0.000150754	-0.000150754	-0.000213065
46.5938	-0.000261307	9.44724e-05	-0.000160804	-0.000174874	-0.000174874	-0.000162814	-0.000176884	-0.000201005	-0.000201005	-0.000227136
46.6	-0.000297487	5.42714e-05	-0.000176884	-0.000174874	-0.000174874	-0.000134673	-0.000201005	-0.000154774	-0.000154774	-0.000205025
46.6063	-0.000275377	8.24121e-05	-0.000178894	-0.000176884	-0.000176884	-0.000142714	-0.000219095	-0.000188945	-0.000188945	-0.000211055
46.6125	-0.000303518	1.80905e-05	-0.000205025	-0.000172864	-0.000172864	-9.64824e-05	-0.000209045	-0.000150754	-0.000150754	-0.000231156
46.6187	-0.000275377	3.41709e-05	-0.000215075	-0.000188945	-0.000188945	-0.000100503	-0.000239196	-0.000178894	-0.000178894	-0.000221106
46.625	-0.000295477	-3.21608e-05	-0.000215075	-0.000184925	-0.000184925	-8.44221e-05	-0.000235176	-0.000166834	-0.000166834	-0.000257286
46.6313	-0.000269347	-2.21106e-05	-0.000188945	-0.000170854	-0.000170854	-9.24623e-05	-0.000247236	-0.000154774	-0.000154774	-0.000225126
46.6375	-0.000273367	-4.0201e-05	-0.000229146	-0.000148744	-0.000148744	-0.000108543	-0.000241206	-0.000188945	-0.000188945	-0.000253266
46.6437	-0.000283417	-4.0201e-05	-0.000217085	-0.000126633	-0.000126633	-0.000122613	-0.000251256	-0.000168844	-0.000168844	-0.000196985
46.65	-0.000257286	-4.42211e-05	-0.000233166	-0.000108543	-0.000108543	-0.000136683	-0.000247236	-0.000198995	-0.000198995	-0.000227136
46.6562	-0.000253266	-6.83417e-05	-0.000247236	-7.03518e-05	-7.03518e-05	-0.000128643	-0.000259296	-0.000134673	-0.000134673	-0.000186935
46.6625	-0.000227136	-3.61809e-05	-0.000261307	-7.63819e-05	-7.63819e-05	-0.000146734	-0.000239196	-0.000166834	-0.000166834	-0.000184925
46.6688	-0.000229146	-9.44724e-05	-0.000265327	-9.44724e-05	-9.44724e-05	-0.000112563	-0.000231156	-8.64322e-05	-8.64322e-05	-0.000174874
46.675	-0.000176884	-8.64322e-05	-0.000263317	-0.000112563	-0.000112563	-0.000142714	-0.000237186	-0.000104523	-0.000104523	-0.000156784
46.6812	-0.000198995	-0.000152764	-0.000271357	-0.000122613	-0.000122613	-0.000118593	-0.000239196	-6.63317e-05	-6.63317e-05	-0.000148744
46.6875	-0.000188945	-0.000142714	-0.000243216	-0.000150754	-0.000150754	-0.000124623	-0.000241206	-7.63819e-05	-7.63819e-05	-0.000120603
46.6938	-0.000205025	-0.000203015	-0.000245226	-0.000154774	-0.000154774	-0.000118593	-0.000235176	-5.82915e-05	-5.82915e-05	-0.000144724
46.7	-0.000182915	-0.000207035	-0.000201005	-0.000142714	-0.000142714	-0.000122613	-0.000243216	-7.43719e-05	-7.43719e-05	-0.000104523
46.7062	-0.000184925	-0.000227136	-0.000203015	-0.000140704	-0.000140704	-0.000120603	-0.000247236	-0.000114573	-0.000114573	-0.000140704
46.7125	-0.000196985	-0.000247236	-0.000168844	-0.000138693	-0.000138693	-0.000122613	-0.000245226	0.000292261	-0.000102513	-0.000106533
46.7188	-0.000168844	-0.000241206	-0.000178894	0.000145809	-0.000156784	-0.000132663	0.000259801	0.000316283	-0.000164824	-0.000110553
46.725	-0.000174874	-0.000275377	-0.000162814	0.000247678	0.000102593	-0.000116583	0.000357185	0.000318895	-0.000146734	-7.8392e-05
46.7313	-0.000176884	-0.000251256	-0.000152764	0.000262633	0.000104925	-0.000122613	0.000368243	0.000466935	-0.000194975	-6.03015e-05
46.7375	-0.000198995	-0.000291457	-0.000142714	0.000364503	0.000334471	-9.44724e-05	0.000451255	0.000476685	0.000205528	-5.02513e-05
46.7437	-0.000184925	-0.000235176	-0.000116583	0.000385065	0.000644321	-0.000104523	0.000421105	0.000566935	0.000223618	-3.41709e-05
46.75	-0.000213065	-0.000271357	-0.000116583	0.000470111	0.000629549	-8.44221e-05	0.000509045	0.000592261	0.000305528	-6.83417e-05
46.7563	-0.000205025	-0.000239196	-7.03518e-05	0.000585065	0.000851057	-9.64824e-05	0.000621105	0.000617587	0.000351255	-3.01508e-05
46.7625	-0.000215075	-0.000257286	-7.23618e-05	0.000668241	0.00084794	-0.000100503	0.000705528	0.000633167	0.000321105	-8.24121e-05
46.7687	-0.000205025	-0.000245226	-3.8191e-05	0.000702512	0.000874373	-0.000114573	0.000723618	0.000759801	0.000409045	-3.8191e-05
46.775	-0.000198995	-0.000249246	-4.82412e-05	0.000832724	0.00054794	-0.000128643	0.000705528	0.000557185	0.000495275	-8.0402e-05
46.7812	-0.000201005	-0.000263317	-2.01005e-05	0.00094207	0.000687839	-0.000126633	0.000651255	0.000768243	0.000506534	-5.62814e-05
46.7875	-0.000198995	-0.000233166	-3.41709e-05	0.00105	0.000664523	-0.000130653	0.000621105	0.000531859	0.000354572	-9.64824e-05
46.7938	-0.000221106	-0.000265327	-3.01508e-05	0.00159	0.000606233	-0.000102513	0.000609045	0.000717587	0.000455879	-5.82915e-05
46.8	-0.000217085	-0.000209045	-2.41206e-05	0.00178	0.000641207	-0.000122613	0.000621105	0.000759801	0.00030392	-8.0402e-05
46.8062	-0.000247236	-0.000259296	-3.61809e-05	0.00189	0.00087799	-0.000114573	0.000584925	0.000557185	0.000410855	-7.43719e-05
46.8125	-0.000235176	-0.000209045	-2.61307e-05	0.00193	0.000746129	-0.000152764	0.000705528	0.000768243	0.000264523	-5.22613e-05
46.8188	-0.000251256	-0.000271357	-6.43216e-05	0.00181	0.000754674	-0.000162814	0.000723618	0.000759801	0.000422111	-9.64824e-05
46.825	-0.000211055	-0.000261307	-5.82915e-05	0.00191	0.000781103	-0.000217085	0.000705528	0.000557185	0.000264523	-9.64824e-05
46.8312	-0.000213065	-0.000309548	-8.44221e-05	0.00196	0.000619698	-0.000219095	0.000651255	0.000768243	0.00033206	-0.000154774
46.8375	-0.000190955	-0.000319598	-8.24121e-05	0.00202	0.000599497	-0.000229146	0.000621105	0.000759801	0.000320804	-0.000118593
46.8438	-0.000188945	-0.000333668	-0.000104523	0.00213	0.000554674	-0.000253266	0.000609045	0.000557185	0.000292664	-0.000172864
46.85	-0.000194975	-0.000355779	-8.44221e-05	0.00217	0.00057799	-0.000239196	0.000621105	0.000768243	0.000309548	-0.000120603
46.8563	-0.000190955	-0.000337688	-7.8392e-05	0.00224	0.00057799	-0.000239196	0.000584925	0.000287035	0.000230754	-0.000140704
46.8625	-0.000217085	-0.000365829	-7.43719e-05	0.00226	0.00054794	-0.000233166	0.000651255	0.000489649	0.0003602	-0.000112563
46.8687	-0.000213065	-0.000313568	-5.22613e-05	0.00237	0.000452865	-0.000247236	0.000663318	0.000354573	0.000219498	-0.000114573
46.875	-0.000227136	-0.000367839	-6.43216e-05	0.00219	0.000496985	-0.000219095	0.000663318	0.000447439	0.000377084	-0.000116583
46.8813	-0.000196985	-0.000309548	-2.41206e-05	0.00226	0.000354572	-0.000235176	0.000663318	0.000447439	0.000202613	-9.84925e-05
46.8875	-0.000215075	-0.000337688	-5.62814e-05	0.00206	0.000357588	-0.000229146	0.000681408	0.000548743	0.000337688	-0.000128643
46.8937	-0.000198995	-0.000333668	-2.81407e-05	0.00198	0.000270151	-0.000253266	0.000621105	0.000641609	0.000219498	-0.000100503
46.9	-0.000188945	-0.000363819	-6.43216e-05	0.00198	0.000306935	-0.000263317	0.000627135	0.000633167	0.000230754	-0.000162814
46.9062	-0.000196985	-0.000359799	-3.41709e-05	0.00196	0.000236382	-0.000279397	0.000669348	0.000852663	0.000230754	-0.000140704
46.9125	-0.000190955	-0.000373869	-6.43216e-05	0.00183	0.000263216	-0.000315578	0.000639195	0.000675377	0.000264523	-0.000213065
46.9188	-0.000201005	-0.00038191	-5.42714e-05	0.00198	0.000275779	-0.000309548	0.000657285	0.000911757	0.000315176	-0.000211055
46.925	-0.000190955	-0.000331658	-8.64322e-05	0.00179	0.000252664	-0.000301508	0.000621105	0.000675377	0.000196985	-0.000261307
46.9312	-0.000225126	-0.000365829	-6.83417e-05	0.0016	0.00010392	-0.000295477	0.000572865	0.000818895	0.000354572	-0.000259296
46.9375	-0.000205025	-0.000307538	-6.03015e-05	0.0015	0.000222111	-0.000303518	0.000476382	0.000709145	0.000157588	-0.000245226
46.9438	-0.000229146	-0.000337688	-7.63819e-05	0.00158	0.000137688	-0.000291457	0.000452262	0.000818895	0.000270151	-0.000241206
46.95	-0.000225126	-0.000295477	-5.62814e-05	0.00144	0.000116483	-0.000321608	0.000428142	0.000709145	0.000106935	-0.000203015
46.9562	-0.000241206	-0.000315578	-6.03015e-05	0.0014	0.000187036	-0.000333668	0.000470352	0.000742913	0.000236382	-0.000221106
46.9625	-0.000235176	-0.000275377	-6.43216e-05	0.00138	0.000399599	-0.000333668	0.000482412	0.000759801	0.000163216	-0.000190955
46.9688	-0.000261307	-0.000281407	-0.000104523	0.00133	0.000202613	-0.000343719	0.000482412	0.000531859	0.000275779	-0.000253266
46.975	-0.000301508	-0.000279397	-0.000106533	0.00136	0.000275779	-0.000323618	0.000482412	0.000683819	0.000292664	-0.000217085
46.9813	-0.000301508	-0.000263317	-0.000150754	0.00126	0.000213869	-0.000313568	0.000434172	0.000455881	0.00030392	-0.000267337
46.9875	-0.000333668	-0.000311558	-0.000166834	0.00119	0.000213869	-0.000287437	0.000373869	0.000616283	0.000422111	-0.000239196
46.9937	-0.000321608	-0.000287437	-0.000178894	0.00118	0.000225126	-0.000295477	0.000367839	0.000396784	0.000337688	-0.000235176
47	-0.000323618	-0.000339698	-0.000184925	0.00103	0.000196985	-0.000259296	0.000361809	0.000633167	0.000416483	-0.000225126
47.0063	-0.000295477	-0.000271357	-0.000188945	0.00103	0.000253266	-0.000265327	0.000331659	0.000396784	0.000287036	-0.000241206
47.0125	-0.000325628	-0.000317588	-0.000186935	0.00091403	0.000118191	-0.000229146	0.000343719	0.000498091	0.000399599	-0.000261307
47.0187	-0.000297487	-0.000255276	-0.000166834	0.000898492	0.00024201	-0.000245226	0.000331659	0.000481207	0.000202613	-0.000237186
47.025	-0.000319598	-0.000275377	-0.000188945	0.000702915	9.00502e-05	-0.000223116	0.000265327	0.000438997	0.000275779	-0.000293467
47.0312	-0.000309548	-0.000225126	-0.000180905	0.000712338	0.00024201	-0.000243216	0.000259297	0.000464323	0.000213869	-0.000251256
47.0375	-0.000311558	-0.000241206	-0.000198995	0.00061159	0.000129447	-0.000251256	-0.000126633	0.000346131	0.000213869	-0.000281407
47.0438	-0.000297487	-0.000235176	-0.000192965	0.000612898	0.000219498	-0.000275377	-0.000118593	0.000540301	0.000225126	-0.000239196
47.05	-0.000291457	-0.000231156	-0.000207035	0.000513272	0.0001801	-0.000275377	-0.000116583	0.000329246	0.000196985	-0.000265327
47.0562	-0.000283417	-0.000249246	-0.000203015	0.000514207	0.000264523	-0.000273367	-0.000102513	0.000565627	0.000253266	-0.000243216
47.0625	-0.000283417	-0.000225126	-0.000196985	0.000414768	0.000337688	-0.000275377	-0.000116583	0.00030392	0.000118191	-0.000251256
47.0688	-0.000285427	-0.000273367	-0.000213065	0.000414768	0.000326432	-0.000275377	-0.000102513	0.000506533	0.00024201	-0.000239196
47.075	-0.000281407	-0.000217085	-0.000227136	0.000315329	0.000461507	-0.000293467	-0.000130653	0.000329246	9.00502e-05	-0.000223116
47.0812	-0.000295477	-0.000243216	-0.000247236	0.000315142	0.000343316	-0.000293467	-0.000122613	0.000346131	0.00024201	-0.000247236
47.0875	-0.000287437	-0.000221106	-0.000245226	0.000349548	0.000450251	-0.000311558	-0.000142714	0.000346131	0.000129447	-0.000205025
47.0938	-0.000287437	-0.000253266	-0.000277387	0.00031402	0.000247638	-0.000297487	-0.000128643	0.000396784	0.000219498	-0.000243216
47.1	-0.000283417	-0.000239196	-0.000253266	0.000313272	0.0003602	-0.000289447	-0.000170854	0.000472765	0.0001801	-0.000188945
47.1063	-0.000269347	-0.000249246	-0.000251256	0.000213646	0.000253266	-0.000273367	-0.000174874	0.000295478	0.000264523	-0.000219095
47.1125	-0.000257286	-0.000263317	-0.000247236	0.000213833	0.000265828	-0.000239196	-0.000194975	0.000531859	0.000337688	-0.000176884
47.1187	-0.000241206	-0.000219095	-0.000257286	0.000201514	0.000277084	-0.000217085	-0.000184925	0.000236382	0.000326432	-0.000205025
47.125	-0.000241206	-0.000239196	-0.000263317	0.000153286	0.000127739	-0.000178894	-0.000207035	0.000405226	0.000361507	-0.000176884
47.1313	-0.000209045	-0.000172864	-0.000265327	0.000188804	0.000212162	-0.000180905	-0.000211055	0.000160402	0.000243316	-0.000188945
47.1375	-0.000221106	-0.000213065	-0.000281407	0.000179457	0.000172763	-0.000152764	-0.000223116	0.000354573	0.000250251	-0.000192965
47.1437	-0.000194975	-0.000148744	-0.000257286	0.000179457	0.000130353	-0.000172864	-0.000227136	0.000244824	0.000247638	-0.000170854
47.15	-0.000205025	-0.000184925	-0.000253266	0.000158894	0.000195275	-0.000160804	-0.000243216	-5.82915e-05	0.0002602	-0.000186935
47.1562	-0.000172864	-0.000134673	-0.000215075	0.000162633	0.000141609	-0.000186935	-0.000247236	-9.84925e-05	0.000253266	-0.000134673
47.1625	-0.000174874	-0.000154774	-0.000225126	0.000147678	7.83912e-05	-0.000164824	-0.000247236	-0.000104523	0.000165828	-0.000160804
47.1688	-0.000154774	-0.000122613	-0.000192965	8.89447e-05	7.9698e-05	-0.000158794	-0.000243216	-0.000108543	0.000177084	-0.000106533
47.175	-0.000160804	-0.000106533	-0.000209045	6.82412e-05	1.64832e-05	-0.000140704	-0.000249246	-0.000150754	0.000127739	-0.000136683
47.1812	-0.000152764	-0.000108543	-0.000190955	7.94573e-05	2.21112e-05	-0.000118593	-0.000259296	-0.000120603	-0.000130653	-9.04523e-05
47.1875	-0.000140704	-8.44221e-05	-0.000207035	8.13266e-05	0..658284E-4	-0.000108543	-0.000271357	-0.000148744	-0.000134673	-0.000138693
47.1938	-0.000158794	-0.000118593	-0.000198995	1.70111e-07	3.9204e-06	-8.64322e-05	-0.000261307	-0.000102513	-0.000152764	-0.000124623
47.2	-0.000146734	-8.0402e-05	-0.000186935	-0.000182915	9.5484e-06	-9.04523e-05	-0.000273367	-0.000142714	-0.000182915	-0.000130653
47.2062	-0.000162814	-0.000126633	-0.000172864	-0.000178894	2.51256e-05	-7.8392e-05	-0.000259296	-7.23618e-05	-0.000168844	-0.000150754
47.2125	-0.000140704	-8.24121e-05	-0.000160804	-0.000194975	9.5484e-06	-0.000108543	-0.000267337	-9.84925e-05	-0.000130653	-0.000128643
47.2188	-0.000152764	-0.000142714	-0.000162814	-0.000201005	-1.57588e-05	-0.000106533	-0.000257286	-7.63819e-05	-0.000134673	-0.000142714
47.225	-0.000132663	-0.000114573	-0.000126633	-0.000229146	0.000130392	-0.000130653	-0.000287437	-7.63819e-05	-0.000152764	-9.24623e-05
47.2313	-0.000136683	-0.000142714	-0.000134673	-0.000259296	-0.000113869	-0.000126633	-0.000271357	-8.0402e-05	-0.000182915	-0.000130653
47.2375	-0.000114573	-0.000140704	-0.000136683	-0.000281407	-0.000120804	-0.000132663	-0.000285427	-7.03518e-05	-0.000168844	-7.43719e-05
47.2437	-0.000120603	-0.000144724	-0.000140704	-0.000299497	-0.000187036	-0.000124623	-0.000263317	-9.04523e-05	-0.000225126	-0.000118593
47.25	-0.000130653	-0.000148744	-0.000106533	-0.000309548	-0.0001602	-0.000120603	-0.000271357	-4.22111e-05	-0.000176884	-7.43719e-05
47.2563	-0.000118593	-0.000130653	-0.000112563	-0.000319598	-0.000219598	-0.000122613	-0.000263317	-8.64322e-05	-0.000229146	-0.000108543
47.2625	-0.000134673	-0.000178894	-0.000106533	-0.000303518	-0.000203518	-0.000130653	-0.000249246	-3.21608e-05	-0.000130653	-9.04523e-05
47.2687	-0.000148744	-0.000142714	-7.8392e-05	-0.000321608	-0.000221608	-0.000152764	-0.000227136	-8.64322e-05	-0.000134673	-9.44724e-05
47.275	-0.000180905	-0.000201005	-8.64322e-05	-0.000319598	-0.000219598	-0.000152764	-0.000213065	-4.62312e-05	-0.000152764	-0.000112563
47.2812	-0.000158794	-0.000164824	-9.04523e-05	-0.000335678	-0.000235678	-0.000162814	-0.000184925	-7.8392e-05	-0.000182915	-0.000102513
47.2875	-0.000182915	-0.000221106	-0.000114573	-0.000339698	-0.000339698	-0.000160804	-0.000152764	-6.43216e-05	-0.000168844	-0.000136683
47.2938	-0.000166834	-0.000213065	-0.000102513	-0.000357789	-0.000357789	-0.000176884	-0.000148744	-9.44724e-05	-0.000225126	-8.84422e-05
47.3	-0.000166834	-0.000251256	-0.000130653	-0.000363819	-0.000363819	-0.000174874	-0.000140704	-0.000120603	-0.000176884	-0.000118593
47.3062	-0.000154774	-0.000267337	-0.000126633	-0.000379899	-0.000379899	-0.000174874	-0.000138693	-0.000116583	-0.000229146	-3.8191e-05
47.3125	-0.000172864	-0.000277387	-0.000138693	-0.00038392	-0.00038392	-0.000180905	-0.000122613	-0.000164824	-0.000170854	-5.42714e-05
47.3188	-0.000205025	-0.000297487	-0.000140704	-0.00038794	-0.00038794	-0.000178894	-9.84925e-05	-0.000122613	-0.000207035	-4.0201e-06
47.325	-0.000223116	-0.000269347	-0.000150754	-0.000379899	-0.000379899	-0.000192965	-9.04523e-05	-0.000160804	-0.000148744	-2.61307e-05
47.3312	-0.000247236	-0.000327638	-0.000160804	-0.000353769	-0.000353769	-0.000192965	-7.23618e-05	-8.84422e-05	-8.84422e-05	-1.00503e-05
47.3375	-0.000251256	-0.000283417	-0.000142714	-0.000345729	-0.000345729	-0.000227136	-8.24121e-05	-0.000128643	-0.000128643	-1.60804e-05
47.3438	-0.000293467	-0.000345729	-0.000154774	-0.000325628	-0.000325628	-0.000225126	-7.43719e-05	-9.04523e-05	-9.04523e-05	-3.8191e-05
47.35	-0.000275377	-0.000313568	-0.000124623	-0.000313568	-0.000313568	-0.000253266	-9.84925e-05	-0.000130653	-0.000130653	-2.61307e-05
47.3563	-0.000299497	-0.000353769	-0.000134673	-0.000299497	-0.000299497	-0.000247236	-8.84422e-05	-0.000134673	-0.000134673	-8.64322e-05
47.3625	-0.000299497	-0.000321608	-0.000114573	-0.000283417	-0.000283417	-0.000255276	-0.000112563	-0.000152764	-0.000152764	-6.03015e-05
47.3687	-0.000333668	-0.000337688	-0.000166834	-0.000265327	-0.000265327	-0.000251256	-9.04523e-05	-0.000182915	-0.000182915	-0.000124623
47.375	-0.000329648	-0.000323618	-0.000166834	-0.000239196	-0.000239196	-0.000265327	-0.000114573	-0.000168844	-0.000168844	-7.8392e-05
47.3813	-0.000331658	-0.000309548	-0.000205025	-0.000229146	-0.000229146	-0.000271357	-0.000100503	-0.000225126	-0.000225126	-0.000122613
47.3875	-0.000335678	-0.000329648	-0.000209045	-0.000217085	-0.000217085	-0.000253266	-0.000106533	-0.000176884	-0.000176884	-7.43719e-05
47.3937	-0.000327638	-0.000287437	-0.000227136	-0.000239196	-0.000239196	-0.000271357	-0.000114573	-0.000229146	-0.000229146	-0.000110553
47.4	-0.000337688	-0.000329648	-0.000211055	-0.000215075	-0.000215075	-0.000259296	-0.000114573	-0.000170854	-0.000170854	-0.000130653
47.4062	-0.000323618	-0.000281407	-0.000194975	-0.000235176	-0.000235176	-0.000281407	-0.000110553	-0.000207035	-0.000207035	-0.000152764
47.4125	-0.000335678	-0.000325628	-0.000188945	-0.000213065	-0.000213065	-0.000265327	-0.000106533	-0.000148744	-0.000148744	-0.000192965
47.4188	-0.000317588	-0.000271357	-0.000172864	-0.000225126	-0.000225126	-0.000275377	-0.000122613	-0.000150754	-0.000150754	-0.000176884
47.425	-0.000337688	-0.000307538	-0.000196985	-0.000194975	-0.000194975	-0.000261307	-0.000118593	-0.000130653	-0.000130653	-0.000231156
47.4312	-0.000311558	-0.000251256	-0.000180905	-0.000188945	-0.000188945	-0.000263317	-0.000136683	-0.000108543	-0.000108543	-0.000176884
47.4375	-0.000307538	-0.000251256	-0.000209045	-0.000194975	-0.000194975	-0.000255276	-0.000144724	-0.000110553	-0.000110553	-0.000229146
47.4438	-0.000315578	-0.000245226	-0.000215075	-0.000190955	-0.000190955	-0.000255276	-0.000170854	-8.0402e-05	-8.0402e-05	-0.000166834
47.45	-0.000307538	-0.000229146	-0.000249246	-0.000188945	-0.000188945	-0.000273367	-0.000160804	-0.000110553	-0.000110553	-0.000221106
47.4562	-0.000309548	-0.000245226	-0.000233166	-0.000170854	-0.000170854	-0.000247236	-0.000150754	-5.62814e-05	-5.62814e-05	-0.000182915
47.4625	-0.000289447	-0.000235176	-0.000243216	-0.000180905	-0.000180905	-0.000251256	-0.000156784	-0.000108543	-0.000108543	-0.000190955
47.4688	-0.000299497	-0.000261307	-0.000253266	-0.000150754	-0.000150754	-0.000237186	-0.000140704	-7.63819e-05	-7.63819e-05	-0.000184925
47.475	-0.000271357	-0.000209045	-0.000247236	-0.000142714	-0.000142714	-0.000255276	-0.000152764	-0.000114573	-0.000114573	-0.000188945
47.4813	-0.000279397	-0.000235176	-0.000251256	-0.000102513	-0.000102513	-0.000223116	-0.000170854	-0.000102513	-0.000102513	-0.000207035
47.4875	-0.000247236	-0.000174874	-0.000229146	-0.000114573	-0.000114573	-0.000233166	-0.000207035	-0.000128643	-0.000128643	-0.000194975
47.4937	-0.000269347	-0.000168844	-0.000231156	-9.24623e-05	-9.24623e-05	-0.000225126	-0.000201005	-0.000132663	-0.000132663	-0.000251256
47.5	-0.000253266	-0.000126633	-0.000201005	-8.24121e-05	-8.24121e-05	-0.000207035	-0.000223116	-0.000114573	-0.000114573	-0.000219095
47.5063	-0.000247236	-0.000108543	-0.000205025	-7.43719e-05	-7.43719e-05	-0.000180905	-0.000209045	-0.000134673	-0.000134673	-0.000283417
47.5125	-0.000243216	-9.84925e-05	-0.000188945	-7.43719e-05	-7.43719e-05	-0.000182915	-0.000198995	-0.000102513	-0.000102513	-0.000239196
47.5187	-0.000229146	-4.62312e-05	-0.000211055	-7.03518e-05	-7.03518e-05	-0.000192965	-0.000196985	-0.000158794	-0.000158794	-0.000235176
47.525	-0.000233166	-6.03015e-05	-0.000217085	-4.82412e-05	-4.82412e-05	-0.000176884	-0.000196985	-0.000124623	-0.000124623	-0.000194975
47.5312	-0.000233166	-4.0201e-06	-0.000223116	-7.43719e-05	-7.43719e-05	-0.000188945	-0.000211055	-0.000174874	-0.000174874	-0.000180905
47.5375	-0.000253266	-3.01508e-05	-0.000235176	-7.23618e-05	-7.23618e-05	-0.000158794	-0.000221106	-0.000162814	-0.000162814	-0.000164824
47.5438	-0.000231156	3.8191e-05	-0.000229146	-8.64322e-05	-8.64322e-05	-0.000180905	-0.000249246	-0.000219095	-0.000219095	-0.000138693
47.55	-0.000269347	-6.03015e-06	-0.000245226	-8.24121e-05	-8.24121e-05	-0.000144724	-0.000227136	-0.000209045	-0.000209045	-0.000170854
47.5562	-0.000253266	2.61307e-05	-0.000219095	-0.000120603	-0.000120603	-0.000142714	-0.000257286	-0.000215075	-0.000215075	-0.000140704
47.5625	-0.000263317	-1.00503e-05	-0.000241206	-0.000100503	-0.000100503	-0.000116583	-0.000257286	-0.000227136	-0.000227136	-0.000196985
47.5688	-0.000255276	1.80905e-05	-0.000207035	-0.000112563	-0.000112563	-0.000118593	-0.000259296	-0.000198995	-0.000198995	-0.000156784
47.575	-0.000261307	2.01005e-05	-0.000207035	-0.000100503	-0.000100503	-0.000100503	-0.000255276	-0.000209045	-0.000209045	-0.000211055
47.5812	-0.000245226	1.40704e-05	-0.000166834	-9.44724e-05	-9.44724e-05	-0.000106533	-0.000287437	-0.000148744	-0.000148744	-0.000180905
47.5875	-0.000227136	4.22111e-05	-0.000182915	-0.000100503	-0.000100503	-0.000112563	-0.000281407	-0.000188945	-0.000188945	-0.000221106
47.5938	-0.000239196	1.80905e-05	-0.000166834	-9.64824e-05	-9.64824e-05	-9.64824e-05	-0.000263317	-0.000134673	-0.000134673	-0.000192965
47.6	-0.000223116	5.62814e-05	-0.000172864	-0.000100503	-0.000100503	-0.000102513	-0.000271357	-0.000186935	-0.000186935	-0.000194975
47.6063	-0.000247236	-1.20603e-05	-0.000182915	-9.84925e-05	-9.84925e-05	-7.23618e-05	-0.000255276	-0.000154774	-0.000154774	-0.000188945
47.6125	-0.000229146	3.01508e-05	-0.000176884	-0.000108543	-0.000108543	-6.63317e-05	-0.000237186	-0.000196985	-0.000196985	-0.000154774
47.6187	-0.000245226	-3.8191e-05	-0.000170854	-0.000106533	-0.000106533	-1.00503e-05	-0.000215075	-0.000176884	-0.000176884	-0.000168844
47.625	-0.000235176	-2.01005e-05	-0.000134673	-0.000130653	-0.000130653	-1.80905e-05	-0.000217085	-0.000178894	-0.000178894	-0.000124623
47.6313	-0.000249246	-6.23116e-05	-0.000136683	-0.000132663	-0.000132663	2.01005e-06	-0.000190955	-0.000168844	-0.000168844	-0.000154774
47.6375	-0.000245226	-5.42714e-05	-8.84422e-05	-0.000154774	-0.000154774	8.47033e-22	-0.000186935	-0.000132663	-0.000132663	-0.000112563
47.6437	-0.000237186	-7.63819e-05	-9.24623e-05	-0.000156784	-0.000156784	-1.20603e-05	-0.000174874	-0.000160804	-0.000160804	-0.000158794
47.65	-0.000233166	-8.0402e-05	-7.43719e-05	-0.000150754	-0.000150754	-4.22111e-05	-0.000170854	-0.000120603	-0.000120603	-0.000114573
47.6562	-0.000207035	-7.43719e-05	-8.24121e-05	-0.000146734	-0.000146734	-5.82915e-05	-0.000150754	-0.000194975	-0.000194975	-0.000144724
47.6625	-0.000213065	-0.000130653	-6.83417e-05	-0.000140704	-0.000140704	-7.23618e-05	-0.000142714	-0.000160804	-0.000160804	-0.000118593
47.6688	-0.000182915	-0.000114573	-6.23116e-05	-0.000148744	-0.000148744	-9.44724e-05	-0.000136683	-0.000211055	-0.000211055	-0.000112563
47.675	-0.000215075	-0.000192965	-6.23116e-05	-0.000144724	-0.000144724	-7.23618e-05	-0.000116583	-0.000172864	-0.000172864	-0.000108543
47.6812	-0.000209045	-0.000168844	-5.02513e-05	-0.000178894	-0.000178894	-8.84422e-05	-0.000106533	-0.000215075	-0.000215075	-6.03015e-05
47.6875	-0.000239196	-0.000209045	-6.23116e-05	-0.000180905	-0.000180905	-6.63317e-05	-9.24623e-05	-0.000182915	-0.000182915	-7.43719e-05
47.6938	-0.000211055	-0.000180905	-4.62312e-05	-0.000211055	-0.000211055	-7.03518e-05	-9.04523e-05	-0.000194975	-0.000194975	-1.40704e-05
47.7	-0.000231156	-0.000209045	-5.82915e-05	-0.000213065	-0.000213065	-6.03015e-05	-6.83417e-05	-0.000225126	-0.000225126	-4.42211e-05
47.7062	-0.000219095	-0.000205025	-5.62814e-05	-0.000237186	-0.000237186	-6.63317e-05	-6.23116e-05	-0.000203015	-0.000203015	8.47033e-22
47.7125	-0.000219095	-0.000203015	-7.03518e-05	-0.000219095	-0.000219095	-7.8392e-05	-5.42714e-05	-0.000243216	-0.000243216	-5.22613e-05
47.7188	-0.000219095	-0.000267337	-6.63317e-05	-0.000221106	-0.000221106	-9.24623e-05	-6.83417e-05	-0.000215075	-0.000215075	-8.0402e-06
47.725	-0.000217085	-0.000245226	-4.62312e-05	-0.000215075	-0.000215075	-8.64322e-05	-7.8392e-05	-0.000269347	-0.000269347	-5.42714e-05
47.7313	-0.000247236	-0.000277387	-6.03015e-05	-0.000217085	-0.000217085	-7.43719e-05	-6.83417e-05	-0.000219095	-0.000219095	-5.62814e-05
47.7375	-0.000227136	-0.000225126	-3.01508e-05	-0.000209045	-0.000209045	-8.84422e-05	-7.63819e-05	-0.000273367	-0.000273367	-5.42714e-05
47.7437	-0.000249246	-0.000283417	-2.41206e-05	-0.000211055	-0.000211055	-5.42714e-05	-7.8392e-05	-0.000245226	-0.000245226	-7.43719e-05
47.75	-0.000237186	-0.000223116	1.40704e-05	-0.000217085	-0.000217085	-6.43216e-05	-8.44221e-05	-0.000261307	-0.000261307	-4.42211e-05
47.7563	-0.000261307	-0.000289447	-1.80905e-05	-0.000217085	-0.000217085	-7.03518e-05	-6.43216e-05	-0.000225126	-0.000225126	-8.0402e-05
47.7625	-0.000225126	-0.000293467	1.80905e-05	-0.000213065	-0.000213065	-8.64322e-05	-8.0402e-05	-0.000211055	-0.000211055	-2.81407e-05
47.7687	-0.000251256	-0.000331658	-1.00503e-05	-0.000223116	-0.000223116	-9.44724e-05	-7.43719e-05	-0.000217085	-0.000217085	-8.64322e-05
47.775	-0.000237186	-0.000331658	2.01005e-06	-0.000231156	-0.000231156	-0.000120603	-7.23618e-05	-0.000160804	-0.000160804	-3.8191e-05
47.7812	-0.000239196	-0.000339698	-2.41206e-05	-0.000235176	-0.000235176	-0.000138693	-7.8392e-05	-0.000213065	-0.000213065	-0.000114573
47.7875	-0.000253266	-0.000371859	-1.60804e-05	-0.000223116	-0.000223116	-0.000168844	-9.24623e-05	-0.000158794	-0.000158794	-9.44724e-05
47.7938	-0.000245226	-0.000343719	-2.21106e-05	-0.000227136	-0.000227136	-0.000190955	-0.000126633	-0.000213065	-0.000213065	-0.000136683
47.8	-0.000255276	-0.00041608	-6.03015e-06	-0.000207035	-0.000207035	-0.000196985	-0.000136683	-0.000150754	-0.000150754	-0.000134673
47.8062	-0.000235176	-0.00038191	6.03015e-06	-0.000203015	-0.000203015	-0.000229146	-0.000152764	-0.000188945	-0.000188945	-0.000152764
47.8125	-0.000261307	-0.000426131	4.0201e-06	-0.000184925	-0.000184925	-0.000223116	-0.000140704	-0.000132663	-0.000132663	-0.000196985
47.8188	-0.000257286	-0.000375879	1.80905e-05	-0.000190955	-0.000190955	-0.000241206	-0.000154774	-0.000168844	-0.000168844	-0.000188945
47.825	-0.000287437	-0.00041206	-1.40704e-05	-0.000188945	-0.000188945	-0.000251256	-0.000114573	-0.000152764	-0.000152764	-0.000261307
47.8312	-0.000267337	-0.000373869	-1.60804e-05	-0.000192965	-0.000192965	-0.000275377	-0.000122613	-0.000150754	-0.000150754	-0.000245226
47.8375	-0.000289447	-0.00038794	-5.62814e-05	-0.000182915	-0.000182915	-0.000291457	-0.000110553	-0.000184925	-0.000184925	-0.000323618
47.8438	-0.000291457	-0.00039598	-4.42211e-05	-0.000188945	-0.000188945	-0.000319598	-0.000104523	-0.000140704	-0.000140704	-0.000287437
47.85	-0.000285427	-0.00038392	-5.42714e-05	-0.000192965	-0.000192965	-0.000317588	-9.04523e-05	-0.000156784	-0.000156784	-0.000351759
47.8563	-0.000287437	-0.00040603	-4.0201e-05	-0.000190955	-0.000190955	-0.000325628	-9.64824e-05	-9.44724e-05	-9.44724e-05	-0.000315578
47.8625	-0.000265327	-0.000349749	-6.63317e-05	-0.000192965	-0.000192965	-0.000341709	-9.64824e-05	-0.000142714	-0.000142714	-0.000327638
47.8687	-0.000275377	-0.00039799	-6.83417e-05	-0.000184925	-0.000184925	-0.000335678	-0.000100503	-7.63819e-05	-7.63819e-05	-0.000349749
47.875	-0.000239196	-0.000329648	-9.04523e-05	-0.000190955	-0.000190955	-0.000339698	-0.000120603	-0.000116583	-0.000116583	-0.000339698
47.8813	-0.000247236	-0.000363819	-0.000124623	-0.000184925	-0.000184925	-0.000327638	-0.000114573	-7.8392e-05	-7.8392e-05	-0.000365829
47.8875	-0.000221106	-0.000303518	-0.000132663	-0.000178894	-0.000178894	-0.000327638	-0.000142714	-9.04523e-05	-9.04523e-05	-0.000331658
47.8937	-0.000263317	-0.000327638	-0.000140704	-0.000176884	-0.000176884	-0.000287437	-0.000134673	-5.02513e-05	-5.02513e-05	-0.000379899
47.9	-0.000259296	-0.000267337	-0.000142714	-0.000186935	-0.000186935	-0.000275377	-0.000144724	-5.62814e-05	-5.62814e-05	-0.000311558
47.9062	-0.000249246	-0.000263317	-0.000156784	-0.000182915	-0.000182915	-0.000269347	-0.000138693	-7.03518e-05	-7.03518e-05	-0.000353769
47.9125	-0.000249246	-0.000245226	-0.000174874	-0.000190955	-0.000190955	-0.000271357	-0.000152764	-4.42211e-05	-4.42211e-05	-0.000299497
47.9188	-0.000257286	-0.000225126	-0.000205025	-0.000182915	-0.000182915	-0.000265327	-0.000146734	-8.84422e-05	-8.84422e-05	-0.000327638
47.925	-0.000263317	-0.000257286	-0.000219095	-0.000190955	-0.000190955	-0.000273367	-0.000158794	-6.83417e-05	-6.83417e-05	-0.000303518
47.9312	-0.000251256	-0.000227136	-0.000229146	-0.000205025	-0.000205025	-0.000269347	-0.000168844	-0.000108543	-0.000108543	-0.000313568
47.9375	-0.000291457	-0.000281407	-0.000257286	-0.000205025	-0.000205025	-0.000239196	-0.000170854	-8.64322e-05	-8.64322e-05	-0.000323618
47.9438	-0.000269347	-0.000235176	-0.000239196	-0.000203015	-0.000203015	-0.000253266	-0.000180905	-0.000124623	-0.000124623	-0.000293467
47.95	-0.000301508	-0.000283417	-0.000243216	-0.000205025	-0.000205025	-0.000231156	-0.000168844	-0.000122613	-0.000122613	-0.000343719
47.9562	-0.000285427	-0.000233166	-0.000231156	-0.000188945	-0.000188945	-0.000233166	-0.000160804	-0.000124623	-0.000124623	-0.000299497
47.9625	-0.000303518	-0.000243216	-0.000251256	-0.000162814	-0.000162814	-0.000221106	-0.000156784	-0.000140704	-0.000140704	-0.000347739
47.9688	-0.000297487	-0.000188945	-0.000227136	-0.000142714	-0.000142714	-0.000219095	-0.000160804	-0.000126633	-0.000126633	-0.000285427
47.975	-0.000315578	-0.000190955	-0.000251256	-0.000124623	-0.000124623	-0.000201005	-0.000144724	-0.000174874	-0.000174874	-0.000349749
47.9813	-0.000319598	-0.000172864	-0.000247236	-0.000114573	-0.000114573	-0.000205025	-0.000150754	-0.000126633	-0.000126633	-0.000287437
47.9875	-0.000305528	-0.000126633	-0.000257286	-0.000118593	-0.000118593	-0.000219095	-0.000168844	-0.000190955	-0.000190955	-0.000341709
47.9937	-0.000313568	-0.000150754	-0.000243216	-0.000100503	-0.000100503	-0.000213065	-0.000160804	-0.000122613	-0.000122613	-0.000301508
48	-0.000285427	-0.000132663	-0.000243216	-0.000108543	-0.000108543	-0.000241206	-0.000170854	-0.000170854	-0.000170854	-0.000321608
48.0063	-0.000295477	-0.000176884	-0.000241206	-0.000104523	-0.000104523	-0.000239196	-0.000162814	-0.000122613	-0.000122613	-0.000329648
48.0125	-0.000243216	-0.000120603	-0.000245226	-0.000130653	-0.000130653	-0.000261307	-0.000184925	-0.000156784	-0.000156784	-0.000323618
48.0187	-0.000259296	-0.000172864	-0.000275377	-0.000126633	-0.000126633	-0.000245226	-0.000166834	-0.000138693	-0.000138693	-0.000343719
48.025	-0.000229146	-0.000144724	-0.000271357	-0.000146734	-0.000146734	-0.000261307	-0.000182915	-0.000144724	-0.000144724	-0.000317588
48.0312	-0.000249246	-0.000146734	-0.000295477	-0.000142714	-0.000142714	-0.000251256	-0.000160804	-0.000142714	-0.000142714	-0.000345729
48.0375	-0.000225126	-0.000114573	-0.000277387	-0.000150754	-0.000150754	-0.000247236	-0.000180905	-0.000100503	-0.000100503	-0.000279397
48.0438	-0.000239196	-0.000104523	-0.000269347	-0.000132663	-0.000132663	-0.000235176	-0.000168844	-0.000142714	-0.000142714	-0.000327638
48.05	-0.000245226	-9.24623e-05	-0.000235176	-0.000118593	-0.000118593	-0.000241206	-0.000172864	-9.04523e-05	-9.04523e-05	-0.000281407
48.0562	-0.000235176	-5.22613e-05	-0.000233166	-0.000122613	-0.000122613	-0.000245226	-0.000180905	-0.000132663	-0.000132663	-0.000293467
48.0625	-0.000223116	-9.44724e-05	-0.000211055	-0.000118593	-0.000118593	-0.000229146	-0.000192965	-7.23618e-05	-7.23618e-05	-0.000279397
48.0688	-0.000198995	-5.02513e-05	-0.000213065	-0.000132663	-0.000132663	-0.000221106	-0.000190955	-0.000130653	-0.000130653	-0.000265327
48.075	-0.000196985	-0.000106533	-0.000219095	-0.000120603	-0.000120603	-0.000209045	-0.000174874	-7.43719e-05	-7.43719e-05	-0.000231156
48.0812	-0.000164824	-5.62814e-05	-0.000194975	-0.000142714	-0.000142714	-0.000196985	-0.000188945	-0.000100503	-0.000100503	-0.000184925
48.0875	-0.000168844	-8.64322e-05	-0.000201005	-0.000152764	-0.000152764	-0.000160804	-0.000162814	-9.24623e-05	-9.24623e-05	-0.000207035
48.0938	-0.000144724	-3.41709e-05	-0.000192965	-0.000168844	-0.000168844	-0.000156784	-0.000164824	-0.000106533	-0.000106533	-0.000128643
48.1	-0.000152764	-5.62814e-05	-0.000196985	-0.000172864	-0.000172864	-0.000158794	-0.000158794	-0.000114573	-0.000114573	-0.000168844
48.1063	-0.000144724	-3.21608e-05	-0.000162814	-0.000190955	-0.000190955	-0.000142714	-0.000186935	-9.64824e-05	-9.64824e-05	-0.000110553
48.1125	-0.000136683	-4.0201e-05	-0.000172864	-0.000205025	-0.000205025	-0.000136683	-0.000180905	-0.000150754	-0.000150754	-0.000140704
48.1187	-0.000148744	-7.03518e-05	-0.000158794	-0.000184925	-0.000184925	-0.000132663	-0.000192965	-0.000118593	-0.000118593	-8.0402e-05
48.125	-0.000138693	-5.42714e-05	-0.000142714	-0.000209045	-0.000209045	-0.000140704	-0.000211055	-0.000180905	-0.000180905	-8.64322e-05
48.1313	-0.000144724	-9.44724e-05	-0.000128643	-0.000192965	-0.000192965	-0.000124623	-0.000217085	-0.000140704	-0.000140704	-5.62814e-05
48.1375	-0.000136683	-7.03518e-05	-0.000110553	-0.000205025	-0.000205025	-0.000136683	-0.000225126	-0.000209045	-0.000209045	-4.0201e-05
48.1437	-0.000166834	-0.000126633	-0.000116583	-0.000174874	-0.000174874	-0.000124623	-0.000219095	-0.000152764	-0.000152764	-3.8191e-05
48.15	-0.000138693	-7.63819e-05	-9.24623e-05	-0.000178894	-0.000178894	-0.000148744	-0.000249246	-0.000174874	-0.000174874	4.0201e-06
48.1562	-0.000172864	-0.000124623	-0.000102513	-0.000152764	-0.000152764	-0.000136683	-0.000253266	-0.000146734	-0.000146734	-4.0201e-05
48.1625	-0.000176884	-8.84422e-05	-8.84422e-05	-0.000150754	-0.000150754	-0.000154774	-0.000281407	-0.000148744	-0.000148744	1.00503e-05
48.1688	-0.000201005	-0.000110553	-0.000104523	-0.000130653	-0.000130653	-0.000172864	-0.000263317	-0.000134673	-0.000134673	-4.42211e-05
48.175	-0.000205025	-0.000104523	-6.43216e-05	-0.000156784	-0.000156784	-0.000176884	-0.000279397	-0.000118593	-0.000118593	1.60804e-05
48.1812	-0.000231156	-0.000128643	-5.02513e-05	-0.000174874	-0.000174874	-0.000172864	-0.000263317	-0.000146734	-0.000146734	-3.8191e-05
48.1875	-0.000257286	-0.000150754	-1.80905e-05	-0.000168844	-0.000168844	-0.000156784	-0.000245226	-0.000112563	-0.000112563	-1.60804e-05
48.1938	-0.000265327	-0.000142714	-8.0402e-06	-0.000184925	-0.000184925	-0.000154774	-0.000219095	-0.000152764	-0.000152764	-4.0201e-05
48.2	-0.000285427	-0.000201005	2.01005e-06	-0.000196985	-0.000196985	-0.000124623	-0.000211055	-0.000100503	-0.000100503	-3.01508e-05
48.2062	-0.000291457	-0.000176884	1.20603e-05	-0.000201005	-0.000201005	-0.000136683	-0.000198995	-0.000146734	-0.000146734	-3.21608e-05
48.2125	-0.000323618	-0.000223116	6.03015e-06	-0.000184925	-0.000184925	-0.000118593	-0.000170854	-0.000102513	-0.000102513	-5.82915e-05
48.2188	-0.000305528	-0.000205025	1.20603e-05	-0.000198995	-0.000198995	-0.000138693	-0.000154774	-0.000106533	-0.000106533	-1.80905e-05
48.225	-0.000329648	-0.000249246	4.0201e-06	-0.000194975	-0.000194975	-0.000118593	-0.000124623	-9.44724e-05	-9.44724e-05	-5.22613e-05
48.2313	-0.000307538	-0.000231156	2.01005e-05	-0.000201005	-0.000201005	-0.000132663	-0.000120603	-8.64322e-05	-8.64322e-05	-1.20603e-05
48.2375	-0.000315578	-0.000255276	-2.01005e-06	-0.000196985	-0.000196985	-0.000146734	-7.8392e-05	-9.64824e-05	-9.64824e-05	-8.0402e-05
48.2437	-0.000301508	-0.000269347	0	-0.000213065	-0.000213065	-0.000160804	-7.23618e-05	-6.83417e-05	-6.83417e-05	-4.42211e-05
48.25	-0.000301508	-0.000255276	-1.80905e-05	-0.000229146	-0.000229146	-0.000180905	-5.62814e-05	-0.000110553	-0.000110553	-9.64824e-05
48.2563	-0.000321608	-0.000277387	-2.41206e-05	-0.000229146	-0.000229146	-0.000205025	-3.8191e-05	-4.82412e-05	-4.82412e-05	-7.63819e-05
48.2625	-0.000327638	-0.000237186	-5.02513e-05	-0.000221106	-0.000221106	-0.000211055	-2.21106e-05	-0.000104523	-0.000104523	-8.84422e-05
48.2687	-0.000345729	-0.000285427	-7.43719e-05	-0.000205025	-0.000205025	-0.000188945	-1.60804e-05	-2.21106e-05	-2.21106e-05	-6.43216e-05
48.275	-0.000341709	-0.000233166	-9.44724e-05	-0.000207035	-0.000207035	-0.000196985	-1.00503e-05	-5.02513e-05	-5.02513e-05	-3.01508e-05
48.2812	-0.000367839	-0.000273367	-0.000112563	-0.000184925	-0.000184925	-0.000168844	1.00503e-05	-4.0201e-06	-4.0201e-06	-5.82915e-05
48.2875	-0.000369849	-0.000241206	-0.000122613	-0.000203015	-0.000203015	-0.000166834	-1.80905e-05	-2.01005e-05	-2.01005e-05	-2.41206e-05
48.2938	-0.00039196	-0.000285427	-0.000144724	-0.000211055	-0.000211055	-0.000160804	4.0201e-06	-4.0201e-06	-4.0201e-06	-8.24121e-05
48.3	-0.00038794	-0.000261307	-0.000140704	-0.000221106	-0.000221106	-0.000180905	-2.41206e-05	-1.80905e-05	-1.80905e-05	-6.63317e-05
48.3062	-0.00041407	-0.000287437	-0.000166834	-0.000215075	-0.000215075	-0.000198995	-4.0201e-06	-5.22613e-05	-5.22613e-05	-0.000136683
48.3125	-0.000424121	-0.000307538	-0.000190955	-0.000223116	-0.000223116	-0.000219095	-2.61307e-05	-2.01005e-05	-2.01005e-05	-7.8392e-05
48.3188	-0.00041407	-0.000297487	-0.000192965	-0.000209045	-0.000209045	-0.000255276	-1.40704e-05	-8.24121e-05	-8.24121e-05	-0.000130653
48.325	-0.000432161	-0.000323618	-0.000205025	-0.000205025	-0.000205025	-0.000263317	-2.81407e-05	-4.82412e-05	-4.82412e-05	-0.000108543
48.3312	-0.000434171	-0.000299497	-0.000223116	-0.000213065	-0.000213065	-0.000273367	-3.21608e-05	-0.000106533	-0.000106533	-0.000128643
48.3375	-0.000440201	-0.000353769	-0.000225126	-0.000207035	-0.000207035	-0.000255276	-4.82412e-05	-6.43216e-05	-6.43216e-05	-0.000144724
48.3438	-0.000422111	-0.000289447	-0.000205025	-0.000221106	-0.000221106	-0.000271357	-7.43719e-05	-0.000118593	-0.000118593	-0.000164824
48.35	-0.000430151	-0.000321608	-0.000237186	-0.000217085	-0.000217085	-0.000223116	-7.43719e-05	-7.23618e-05	-7.23618e-05	-0.000201005
48.3563	-0.00041407	-0.000275377	-0.000231156	-0.000217085	-0.000217085	-0.000229146	-9.24623e-05	-7.8392e-05	-7.8392e-05	-0.000176884
48.3625	-0.000422111	-0.000293467	-0.000279397	-0.000213065	-0.000213065	-0.000211055	-0.000100503	-7.03518e-05	-7.03518e-05	-0.000217085
48.3687	-0.00041809	-0.000235176	-0.000281407	-0.000211055	-0.000211055	-0.000227136	-0.000120603	-6.23116e-05	-6.23116e-05	-0.000160804
48.375	-0.00041407	-0.000243216	-0.000329648	-0.000209045	-0.000209045	-0.000219095	-0.000116583	-8.44221e-05	-8.44221e-05	-0.000211055
48.3813	-0.000424121	-0.000241206	-0.000327638	-0.000209045	-0.000209045	-0.000249246	-0.000140704	-5.42714e-05	-5.42714e-05	-0.000160804
48.3875	-0.00040804	-0.000211055	-0.000337688	-0.000207035	-0.000207035	-0.000265327	-0.000142714	-0.000100503	-0.000100503	-0.000207035
48.3937	-0.00040804	-0.000219095	-0.000317588	-0.000203015	-0.000203015	-0.000267337	-0.000138693	-6.43216e-05	-6.43216e-05	-0.000186935
48.4	-0.00038191	-0.000180905	-0.000315578	-0.000221106	-0.000221106	-0.000259296	-0.000138693	-0.000110553	-0.000110553	-0.000207035
48.4062	-0.0004	-0.000221106	-0.000321608	-0.000207035	-0.000207035	-0.000251256	-0.000128643	-6.43216e-05	-6.43216e-05	-0.000207035
48.4125	-0.000367839	-0.000168844	-0.000301508	-0.000198995	-0.000198995	-0.000245226	-0.000138693	-0.000118593	-0.000118593	-0.000176884
48.4188	-0.00038392	-0.000209045	-0.000325628	-0.000192965	-0.000192965	-0.000219095	-0.000130653	-9.84925e-05	-9.84925e-05	-0.000205025
48.425	-0.000357789	-0.000160804	-0.000299497	-0.000178894	-0.000178894	-0.000237186	-0.000154774	-0.000104523	-0.000104523	-0.000160804
48.4312	-0.000377889	-0.000180905	-0.000329648	-0.000158794	-0.000158794	-0.000235176	-0.000150754	-0.000106533	-0.000106533	-0.000196985
48.4375	-0.000357789	-0.000158794	-0.000305528	-0.000140704	-0.000140704	-0.000227136	-0.000166834	-9.84925e-05	-9.84925e-05	-0.000134673
48.4438	-0.000331658	-0.000154774	-0.000327638	-0.000146734	-0.000146734	-0.000241206	-0.000156784	-0.000116583	-0.000116583	-0.000205025
48.45	-0.000321608	-0.000140704	-0.000315578	-0.000132663	-0.000132663	-0.000229146	-0.000164824	-6.63317e-05	-6.63317e-05	-0.000148744
48.4562	-0.000301508	-0.000110553	-0.000331658	-0.000122613	-0.000122613	-0.000221106	-0.000158794	-0.000114573	-0.000114573	-0.000172864
48.4625	-0.000291457	-0.000128643	-0.000323618	-0.000118593	-0.000118593	-0.000184925	-0.000168844	-6.63317e-05	-6.63317e-05	-0.000130653
48.4688	-0.000265327	-6.83417e-05	-0.000301508	-0.000138693	-0.000138693	-0.000180905	-0.000186935	-0.000128643	-0.000128643	-0.000116583
48.475	-0.000283417	-0.000112563	-0.000309548	-0.000136683	-0.000136683	-0.000150754	-0.000186935	-0.000104523	-0.000104523	-8.84422e-05
48.4813	-0.000241206	-6.83417e-05	-0.000271357	-0.000170854	-0.000170854	-0.000164824	-0.000207035	-0.000158794	-0.000158794	-2.21106e-05
48.4875	-0.000245226	-0.000100503	-0.000269347	-0.000188945	-0.000188945	-0.000136683	-0.000194975	-0.000142714	-0.000142714	-2.61307e-05
48.4937	-0.000223116	-5.82915e-05	-0.000239196	-0.000215075	-0.000215075	-0.000166834	-0.000213065	-0.000168844	-0.000168844	3.21608e-05
48.5	-0.000227136	-6.23116e-05	-0.000257286	-0.000211055	-0.000211055	-0.000164824	-0.000196985	-0.000178894	-0.000178894	6.77626e-21
48.5063	-0.000217085	-3.01508e-05	-0.000221106	-0.000209045	-0.000209045	-0.000158794	-0.000209045	-0.000170854	-0.000170854	7.63819e-05
48.5125	-0.000223116	-6.03015e-06	-0.000229146	-0.000192965	-0.000192965	-0.000154774	-0.000209045	-0.000211055	-0.000211055	3.21608e-05
48.5187	-0.000213065	-2.21106e-05	-0.000192965	-0.000205025	-0.000205025	-0.000138693	-0.000227136	-0.000176884	-0.000176884	9.24623e-05
48.525	-0.000196985	-6.03015e-06	-0.000158794	-0.000198995	-0.000198995	-0.000134673	-0.000227136	-0.000241206	-0.000241206	6.83417e-05
48.5312	-0.000209045	-4.62312e-05	-0.000132663	-0.000198995	-0.000198995	-0.000104523	-0.000229146	-0.000184925	-0.000184925	9.64824e-05
48.5375	-0.000182915	2.01005e-06	-0.000110553	-0.000213065	-0.000213065	-0.000102513	-0.000235176	-0.000229146	-0.000229146	9.04523e-05
48.5438	-0.000213065	-4.82412e-05	-0.000112563	-0.000207035	-0.000207035	-7.8392e-05	-0.000225126	-0.000194975	-0.000194975	7.43719e-05
48.55	-0.000196985	1.40704e-05	-8.84422e-05	-0.000192965	-0.000192965	-9.44724e-05	-0.000241206	-0.000237186	-0.000237186	8.0402e-05
48.5562	-0.000207035	2.01005e-06	-0.000114573	-0.000182915	-0.000182915	-8.64322e-05	-0.000227136	-0.000219095	-0.000219095	4.22111e-05
48.5625	-0.000190955	2.01005e-05	-0.000100503	-0.000188945	-0.000188945	-9.84925e-05	-0.000247236	-0.000237186	-0.000237186	8.84422e-05
48.5688	-0.000211055	-2.61307e-05	-0.000108543	-0.000170854	-0.000170854	-9.64824e-05	-0.000237186	-0.000243216	-0.000243216	3.41709e-05
48.575	-0.000201005	-3.21608e-05	-8.44221e-05	-0.000170854	-0.000170854	-9.64824e-05	-0.000237186	-0.000211055	-0.000211055	9.04523e-05
48.5812	-0.000233166	-6.03015e-05	-9.64824e-05	-0.000168844	-0.000168844	-9.24623e-05	-0.000203015	-0.000235176	-0.000235176	5.42714e-05
48.5875	-0.000239196	-0.000108543	-8.84422e-05	-0.000162814	-0.000162814	-6.03015e-05	-0.000194975	-0.000172864	-0.000172864	8.44221e-05
48.5938	-0.000239196	-0.000104523	-6.63317e-05	-0.000162814	-0.000162814	-7.63819e-05	-0.000158794	-0.000213065	-0.000213065	4.22111e-05
48.6	-0.000257286	-0.000144724	-5.42714e-05	-0.000152764	-0.000152764	-4.42211e-05	-0.000140704	-0.000164824	-0.000164824	4.62312e-05
48.6063	-0.000247236	-0.000128643	-2.81407e-05	-0.000164824	-0.000164824	-4.62312e-05	-0.000148744	-0.000217085	-0.000217085	1.80905e-05
48.6125	-0.000239196	-0.000178894	-1.80905e-05	-0.000168844	-0.000168844	-3.41709e-05	-0.000152764	-0.000194975	-0.000194975	-2.21106e-05
48.6187	-0.000225126	-0.000142714	2.01005e-05	-0.000174874	-0.000174874	-5.82915e-05	-0.000154774	-0.000233166	-0.000233166	4.0201e-06
48.625	-0.000221106	-0.000180905	8.0402e-06	-0.000156784	-0.000156784	-4.0201e-05	-0.000152764	-0.000231156	-0.000231156	-3.8191e-05
48.6313	-0.000201005	-0.000190955	1.60804e-05	-0.000160804	-0.000160804	-4.42211e-05	-0.000176884	-0.000247236	-0.000247236	1.00503e-05
48.6375	-0.000194975	-0.000209045	-2.01005e-06	-0.000158794	-0.000158794	-3.01508e-05	-0.000158794	-0.000271357	-0.000271357	-2.41206e-05
48.6437	-0.000188945	-0.000227136	-8.0402e-06	-0.000148744	-0.000148744	-3.41709e-05	-0.000150754	-0.000243216	-0.000243216	3.41709e-05
48.65	-0.000182915	-0.000229146	-2.21106e-05	-0.000144724	-0.000144724	-3.8191e-05	-0.000136683	-0.000281407	-0.000281407	-2.61307e-05
48.6562	-0.000205025	-0.000263317	-2.61307e-05	-0.000142714	-0.000142714	-4.62312e-05	-0.000128643	-0.000221106	-0.000221106	-6.03015e-06
48.6625	-0.000203015	-0.000221106	-2.41206e-05	-0.000152764	-0.000152764	-6.63317e-05	-9.64824e-05	-0.000265327	-0.000265327	-4.82412e-05
48.6688	-0.000227136	-0.000281407	-4.62312e-05	-0.000130653	-0.000130653	-7.43719e-05	-6.63317e-05	-0.000215075	-0.000215075	-6.63317e-05
48.675	-0.000209045	-0.000245226	-2.81407e-05	-0.000126633	-0.000126633	-9.84925e-05	-5.62814e-05	-0.000251256	-0.000251256	-8.44221e-05
48.6812	-0.000239196	-0.000321608	-5.22613e-05	-0.000108543	-0.000108543	-9.64824e-05	-4.0201e-05	-0.000207035	-0.000207035	-0.000116583
48.6875	-0.000225126	-0.000293467	-4.22111e-05	-0.000104523	-0.000104523	-0.000102513	-3.8191e-05	-0.000233166	-0.000233166	-0.000110553
48.6938	-0.000253266	-0.000335678	-4.62312e-05	-8.64322e-05	-8.64322e-05	-0.000100503	-2.41206e-05	-0.000237186	-0.000237186	-0.000201005
48.7	-0.000245226	-0.000307538	-2.41206e-05	-8.44221e-05	-8.44221e-05	-9.24623e-05	-5.22613e-05	-0.000225126	-0.000225126	-0.000182915
48.7062	-0.000273367	-0.000327638	-5.22613e-05	-0.000104523	-0.000104523	-7.8392e-05	-4.0201e-05	-0.000245226	-0.000245226	-0.000247236
48.7125	-0.000311558	-0.000329648	-2.01005e-05	-0.000106533	-0.000106533	-8.24121e-05	-5.82915e-05	-0.000211055	-0.000211055	-0.000196985
48.7188	-0.000331658	-0.000309548	-3.01508e-05	-0.000108543	-0.000108543	-7.43719e-05	-5.82915e-05	-0.000249246	-0.000249246	-0.000219095
48.725	-0.000359799	-0.000337688	-5.02513e-05	-0.000106533	-0.000106533	-7.43719e-05	-6.63317e-05	-0.000174874	-0.000174874	-0.000166834
48.7313	-0.000369849	-0.000319598	-4.0201e-05	-0.000114573	-0.000114573	-0.000106533	-7.03518e-05	-0.000229146	-0.000229146	-0.000172864
48.7375	-0.00039799	-0.000357789	-5.82915e-05	-0.000102513	-0.000102513	-0.000110553	-7.23618e-05	-0.000182915	-0.000182915	-0.000178894
48.7437	-0.000365829	-0.000303518	-6.43216e-05	-0.000118593	-0.000118593	-0.000130653	-8.24121e-05	-0.000221106	-0.000221106	-0.000186935
48.75	-0.00038191	-0.000361809	-9.64824e-05	-0.000116583	-0.000116583	-0.000142714	-8.0402e-05	-0.000205025	-0.000205025	-0.000251256
48.7563	-0.000371859	-0.000325628	-6.83417e-05	-0.000134673	-0.000134673	-0.000164824	-0.000110553	-0.000239196	-0.000239196	-0.000217085
48.7625	-0.00039196	-0.000331658	-0.000108543	-0.000146734	-0.000146734	-0.000182915	-8.84422e-05	-0.000229146	-0.000229146	-0.000281407
48.7687	-0.00038392	-0.000309548	-7.8392e-05	-0.000154774	-0.000154774	-0.000192965	-0.000104523	-0.000215075	-0.000215075	-0.000247236
48.775	-0.00039196	-0.000307538	-0.000118593	-0.000170854	-0.000170854	-0.000196985	-9.24623e-05	-0.000243216	-0.000243216	-0.000317588
48.7812	-0.00040201	-0.000307538	-0.000102513	-0.000174874	-0.000174874	-0.000211055	-0.000106533	-0.000190955	-0.000190955	-0.000273367
48.7875	-0.00039799	-0.000271357	-0.000138693	-0.000172864	-0.000172864	-0.000237186	-0.000104523	-0.000223116	-0.000223116	-0.000329648
48.7938	-0.00038392	-0.000315578	-0.000144724	-0.000154774	-0.000154774	-0.000225126	-0.000128643	-0.000164824	-0.000164824	-0.000293467
48.8	-0.000377889	-0.000271357	-0.000166834	-0.000158794	-0.000158794	-0.000235176	-0.000140704	-0.000194975	-0.000194975	-0.000315578
48.8062	-0.00039598	-0.000321608	-0.000170854	-0.000140704	-0.000140704	-0.000217085	-0.000138693	-0.000154774	-0.000154774	-0.000309548
48.8125	-0.00038593	-0.000265327	-0.000174874	-0.000156784	-0.000156784	-0.000235176	-0.000152764	-0.000198995	-0.000198995	-0.000297487
48.8188	-0.000365829	-0.000325628	-0.000192965	-0.000154774	-0.000154774	-0.000229146	-0.000132663	-0.000152764	-0.000152764	-0.000327638
48.825	-0.000371859	-0.000291457	-0.000180905	-0.000172864	-0.000172864	-0.000233166	-0.000136683	-0.000162814	-0.000162814	-0.000307538
48.8312	-0.000365829	-0.000321608	-0.000184925	-0.000170854	-0.000170854	-0.000255276	-0.000124623	-0.000154774	-0.000154774	-0.000345729
48.8375	-0.000353769	-0.000301508	-0.000168844	-0.000196985	-0.000196985	-0.000267337	-0.000146734	-0.000132663	-0.000132663	-0.000301508
48.8438	-0.000329648	-0.000303518	-0.000190955	-0.000209045	-0.000209045	-0.000263317	-0.000138693	-0.000152764	-0.000152764	-0.000351759
48.85	-0.000343719	-0.000291457	-0.000194975	-0.000225126	-0.000225126	-0.000235176	-0.000158794	-0.000126633	-0.000126633	-0.000295477
48.8563	-0.000319598	-0.000261307	-0.000192965	-0.000239196	-0.000239196	-0.000253266	-0.000160804	-0.000188945	-0.000188945	-0.000327638
48.8625	-0.000327638	-0.000277387	-0.000213065	-0.000243216	-0.000243216	-0.000231156	-0.000160804	-0.000164824	-0.000164824	-0.000307538
48.8687	-0.000295477	-0.000231156	-0.000225126	-0.000253266	-0.000253266	-0.000241206	-0.000156784	-0.000223116	-0.000223116	-0.000311558
48.875	-0.000309548	-0.000263317	-0.000237186	-0.000257286	-0.000257286	-0.000217085	-0.000146734	-0.000186935	-0.000186935	-0.000313568
48.8813	-0.000283417	-0.000211055	-0.000221106	-0.000265327	-0.000265327	-0.000237186	-0.000162814	-0.000245226	-0.000245226	-0.000315578
48.8875	-0.000295477	-0.000245226	-0.000265327	-0.000273367	-0.000273367	-0.000215075	-0.000138693	-0.000231156	-0.000231156	-0.000353769
48.8937	-0.000277387	-0.000211055	-0.000249246	-0.000277387	-0.000277387	-0.000215075	-0.000158794	-0.000257286	-0.000257286	-0.000313568
48.9	-0.000287437	-0.000217085	-0.000275377	-0.000265327	-0.000265327	-0.000205025	-0.000154774	-0.000259296	-0.000259296	-0.000371859
48.9062	-0.000281407	-0.000201005	-0.000261307	-0.000253266	-0.000253266	-0.000205025	-0.000162814	-0.000249246	-0.000249246	-0.000315578
48.9125	-0.000267337	-0.000203015	-0.000271357	-0.000243216	-0.000243216	-0.000215075	-0.000132663	-0.000263317	-0.000263317	-0.000373869
48.9188	-0.000263317	-0.000184925	-0.000253266	-0.000219095	-0.000219095	-0.000209045	-0.000130653	-0.000205025	-0.000205025	-0.000319598
48.925	-0.000251256	-0.000160804	-0.000257286	-0.000217085	-0.000217085	-0.000215075	-0.000124623	-0.000223116	-0.000223116	-0.000353769
48.9312	-0.000259296	-0.000201005	-0.000253266	-0.000198995	-0.000198995	-0.000205025	-0.000106533	-0.000166834	-0.000166834	-0.000337688
48.9375	-0.000231156	-0.000156784	-0.000241206	-0.000215075	-0.000215075	-0.000223116	-0.000118593	-0.000194975	-0.000194975	-0.000353769
48.9438	-0.000251256	-0.000196985	-0.000247236	-0.000192965	-0.000192965	-0.000201005	-0.000124623	-0.000134673	-0.000134673	-0.000345729
48.95	-0.000227136	-0.000166834	-0.000221106	-0.000198995	-0.000198995	-0.000207035	-0.000154774	-0.000152764	-0.000152764	-0.000329648
48.9562	-0.000233166	-0.000194975	-0.000223116	-0.000190955	-0.000190955	-0.000196985	-0.000156784	-0.000128643	-0.000128643	-0.000363819
48.9625	-0.000205025	-0.000168844	-0.000188945	-0.000180905	-0.000180905	-0.000190955	-0.000192965	-0.000138693	-0.000138693	-0.000317588
48.9688	-0.000213065	-0.000192965	-0.000196985	-0.000156784	-0.000156784	-0.000178894	-0.000184925	-0.000144724	-0.000144724	-0.000371859
48.975	-0.000201005	-0.000194975	-0.000182915	-0.000162814	-0.000162814	-0.000150754	-0.000203015	-0.000134673	-0.000134673	-0.000329648
48.9813	-0.000198995	-0.000198995	-0.000203015	-0.000152764	-0.000152764	-0.000144724	-0.000196985	-0.000182915	-0.000182915	-0.00038794
48.9875	-0.000217085	-0.000239196	-0.000194975	-0.000136683	-0.000136683	-0.000108543	-0.000190955	-0.000150754	-0.000150754	-0.000343719
48.9937	-0.000209045	-0.000203015	-0.000198995	-0.000154774	-0.000154774	-0.000126633	-0.000198995	-0.000196985	-0.000196985	-0.000359799
49	-0.000217085	-0.000231156	-0.000194975	-0.000142714	-0.000142714	-0.000108543	-0.000215075	-0.000170854	-0.000170854	-0.000335678
49.0063	-0.000213065	-0.000176884	-0.000188945	-0.000174874	-0.000174874	-0.000120603	-0.000223116	-0.000209045	-0.000209045	-0.000321608
49.0125	-0.000225126	-0.000213065	-0.000201005	-0.000180905	-0.000180905	-9.64824e-05	-0.000235176	-0.000178894	-0.000178894	-0.000329648
49.0187	-0.000221106	-0.000134673	-0.000203015	-0.000221106	-0.000221106	-0.000114573	-0.000263317	-0.000201005	-0.000201005	-0.000309548
49.025	-0.000251256	-0.000166834	-0.000223116	-0.000209045	-0.000209045	-7.43719e-05	-0.000239196	-0.000180905	-0.000180905	-0.000367839
49.0312	-0.000253266	-0.000130653	-0.000201005	-0.000229146	-0.000229146	-6.43216e-05	-0.000239196	-0.000160804	-0.000160804	-0.000335678
49.0375	-0.000245226	-0.000146734	-0.000196985	-0.000217085	-0.000217085	-5.22613e-05	-0.000215075	-0.000178894	-0.000178894	-0.00039598
49.0438	-0.000247236	-0.000140704	-0.000162814	-0.000215075	-0.000215075	-4.0201e-05	-0.000215075	-0.000138693	-0.000138693	-0.000331658
49.05	-0.000223116	-0.000138693	-0.000160804	-0.000194975	-0.000194975	-5.22613e-05	-0.000194975	-0.000182915	-0.000182915	-0.00038794
49.0562	-0.000217085	-0.000156784	-0.000136683	-0.000198995	-0.000198995	-5.22613e-05	-0.000205025	-0.000124623	-0.000124623	-0.000339698
49.0625	-0.000203015	-0.000128643	-0.000138693	-0.000184925	-0.000184925	-5.82915e-05	-0.000207035	-0.000158794	-0.000158794	-0.000353769
49.0688	-0.000227136	-0.000162814	-0.000142714	-0.000158794	-0.000158794	-6.03015e-05	-0.000217085	-9.84925e-05	-9.84925e-05	-0.000347739
49.075	-0.000227136	-0.000120603	-0.000132663	-0.000154774	-0.000154774	-7.8392e-05	-0.000227136	-0.000124623	-0.000124623	-0.000353769
49.0812	-0.000257286	-0.000160804	-0.000142714	-0.000132663	-0.000132663	-4.42211e-05	-0.000215075	-7.43719e-05	-7.43719e-05	-0.000357789
49.0875	-0.000257286	-0.000112563	-0.000132663	-0.000122613	-0.000122613	-4.42211e-05	-0.000223116	-0.000104523	-0.000104523	-0.000319598
49.0938	-0.000273367	-0.000136683	-0.000140704	-0.000120603	-0.000120603	-4.22111e-05	-0.000192965	-0.000100503	-0.000100503	-0.000351759
49.1	-0.000269347	-0.000102513	-0.000120603	-0.000114573	-0.000114573	-3.41709e-05	-0.000192965	-0.000104523	-0.000104523	-0.000293467
49.1063	-0.000275377	-9.64824e-05	-0.000112563	-9.84925e-05	-9.84925e-05	-3.41709e-05	-0.000150754	-0.000144724	-0.000144724	-0.000347739
49.1125	-0.000265327	-0.000102513	-7.03518e-05	-0.000106533	-0.000106533	-4.82412e-05	-0.000158794	-0.000112563	-0.000112563	-0.000295477
49.1187	-0.000257286	-9.64824e-05	-6.83417e-05	-9.84925e-05	-9.84925e-05	-7.63819e-05	-0.000136683	-0.000158794	-0.000158794	-0.000337688
49.125	-0.000273367	-0.000138693	-4.82412e-05	-8.44221e-05	-8.44221e-05	-6.63317e-05	-0.000140704	-0.000110553	-0.000110553	-0.000299497
49.1313	-0.000267337	-0.000128643	-3.61809e-05	-9.44724e-05	-9.44724e-05	-9.64824e-05	-0.000136683	-0.000156784	-0.000156784	-0.000303518
49.1375	-0.000289447	-0.000188945	-5.62814e-05	-8.64322e-05	-8.64322e-05	-0.000108543	-0.000152764	-7.03518e-05	-7.03518e-05	-0.000273367
49.1437	-0.000287437	-0.000152764	-6.23116e-05	-8.84422e-05	-8.84422e-05	-0.000134673	-0.000146734	-9.04523e-05	-9.04523e-05	-0.000255276
49.15	-0.000311558	-0.000215075	-7.43719e-05	-8.44221e-05	-8.44221e-05	-0.000134673	-0.000134673	-2.81407e-05	-2.81407e-05	-0.000261307
49.1562	-0.000301508	-0.000192965	-7.8392e-05	-8.0402e-05	-8.0402e-05	-0.000152764	-0.000140704	-1.80905e-05	-1.80905e-05	-0.000211055
49.1625	-0.000315578	-0.000221106	-0.000112563	-7.03518e-05	-7.03518e-05	-0.000160804	-0.000112563	1.40704e-05	1.40704e-05	-0.000241206
49.1688	-0.000301508	-0.000227136	-9.24623e-05	-8.24121e-05	-8.24121e-05	-0.000146734	-0.000100503	2.61307e-05	2.61307e-05	-0.000180905
49.175	-0.000307538	-0.000245226	-0.000110553	-7.23618e-05	-7.23618e-05	-0.000152764	-9.24623e-05	1.20603e-05	1.20603e-05	-0.000213065
49.1812	-0.000309548	-0.000263317	-0.000114573	-7.63819e-05	-7.63819e-05	-0.000132663	-8.24121e-05	5.62814e-05	5.62814e-05	-0.000152764
49.1875	-0.000305528	-0.000237186	-0.000116583	-8.64322e-05	-8.64322e-05	-0.000148744	-5.62814e-05	1.40704e-05	1.40704e-05	-0.000162814
49.1938	-0.000335678	-0.000279397	-0.000106533	-8.44221e-05	-8.44221e-05	-0.000116583	-5.22613e-05	7.23618e-05	7.23618e-05	-0.000120603
49.2	-0.000341709	-0.000221106	-0.000116583	-9.44724e-05	-9.44724e-05	-0.000136683	-5.22613e-05	1.80905e-05	1.80905e-05	-0.000106533
49.2062	-0.000375879	-0.000265327	-0.000130653	-9.04523e-05	-9.04523e-05	-0.000112563	-4.62312e-05	5.62814e-05	5.62814e-05	-8.64322e-05
49.2125	-0.000373869	-0.000203015	-0.000124623	-0.000100503	-0.000100503	-0.000146734	-6.83417e-05	-6.03015e-06	-6.03015e-06	-6.63317e-05
49.2188	-0.00039799	-0.000259296	-0.000162814	-0.000106533	-0.000106533	-0.000124623	-5.82915e-05	-3.38813e-21	-3.38813e-21	-9.04523e-05
49.225	-0.000363819	-0.000225126	-0.000156784	-0.000126633	-0.000126633	-0.000150754	-6.43216e-05	-2.81407e-05	-2.81407e-05	-4.0201e-05
49.2313	-0.000379899	-0.000251256	-0.000198995	-0.000130653	-0.000130653	-0.000144724	-4.0201e-05	-3.8191e-05	-3.8191e-05	-6.83417e-05
49.2375	-0.000365829	-0.000245226	-0.000188945	-0.000154774	-0.000154774	-0.000156784	-3.8191e-05	-3.61809e-05	-3.61809e-05	8.0402e-06
49.2437	-0.000365829	-0.000253266	-0.000225126	-0.000162814	-0.000162814	-0.000158794	-6.03015e-06	-7.63819e-05	-7.63819e-05	-3.01508e-05
49.25	-0.000375879	-0.000271357	-0.000201005	-0.000166834	-0.000166834	-0.000160804	-1.40704e-05	-6.03015e-05	-6.03015e-05	2.41206e-05
49.2563	-0.00038392	-0.000255276	-0.000229146	-0.000172864	-0.000172864	-0.000194975	-2.01005e-05	-0.000126633	-0.000126633	-1.00503e-05
49.2625	-0.00038794	-0.000303518	-0.000231156	-0.000172864	-0.000172864	-0.000215075	-3.61809e-05	-9.24623e-05	-9.24623e-05	6.03015e-06
49.2687	-0.000375879	-0.000255276	-0.000243216	-0.000174874	-0.000174874	-0.000241206	-2.81407e-05	-0.000158794	-0.000158794	-2.21106e-05
49.275	-0.00038995	-0.000299497	-0.000251256	-0.000156784	-0.000156784	-0.000239196	-3.61809e-05	-0.000114573	-0.000114573	-1.60804e-05
49.2812	-0.000365829	-0.000243216	-0.000261307	-0.000168844	-0.000168844	-0.000281407	-5.02513e-05	-0.000148744	-0.000148744	0
49.2875	-0.00040402	-0.000277387	-0.000293467	-0.000170854	-0.000170854	-0.000267337	-4.42211e-05	-0.000144724	-0.000144724	-3.21608e-05
49.2938	-0.00039397	-0.000227136	-0.000287437	-0.000188945	-0.000188945	-0.000273367	-5.02513e-05	-0.000170854	-0.000170854	1.20603e-05
49.3	-0.00040603	-0.000259296	-0.000315578	-0.000198995	-0.000198995	-0.000279397	-3.61809e-05	-0.000182915	-0.000182915	-2.81407e-05
49.3062	-0.00040603	-0.000259296	-0.000291457	-0.000219095	-0.000219095	-0.000281407	-4.42211e-05	-0.000170854	-0.000170854	2.61307e-05
49.3125	-0.00040603	-0.000249246	-0.000313568	-0.000225126	-0.000225126	-0.000301508	-3.21608e-05	-0.000205025	-0.000205025	-3.8191e-05
49.3188	-0.00039397	-0.000255276	-0.000291457	-0.000211055	-0.000211055	-0.000299497	-2.21106e-05	-0.000172864	-0.000172864	1.20603e-05
49.325	-0.00039196	-0.000229146	-0.000285427	-0.000215075	-0.000215075	-0.000315578	-1.40704e-05	-0.000213065	-0.000213065	-4.22111e-05
49.3312	-0.00041206	-0.000255276	-0.000275377	-0.000213065	-0.000213065	-0.000299497	-3.61809e-05	-0.000178894	-0.000178894	-3.41709e-05
49.3375	-0.00039799	-0.000205025	-0.000267337	-0.000227136	-0.000227136	-0.000307538	-6.03015e-05	-0.000229146	-0.000229146	-6.03015e-05
49.3438	-0.00040402	-0.000253266	-0.000271357	-0.000219095	-0.000219095	-0.000285427	-8.44221e-05	-0.000188945	-0.000188945	-6.63317e-05
49.35	-0.00038392	-0.000213065	-0.000247236	-0.000219095	-0.000219095	-0.000293467	-0.000122613	-0.000192965	-0.000192965	-7.43719e-05
49.3563	-0.000373869	-0.000245226	-0.000257286	-0.000198995	-0.000198995	-0.000265327	-0.000130653	-0.000172864	-0.000172864	-0.000114573
49.3625	-0.000359799	-0.000203015	-0.000229146	-0.000192965	-0.000192965	-0.000255276	-0.000152764	-0.000164824	-0.000164824	-7.23618e-05
49.3687	-0.000361809	-0.000203015	-0.000241206	-0.000174874	-0.000174874	-0.000253266	-0.000130653	-0.000168844	-0.000168844	-0.000122613
49.375	-0.000373869	-0.000170854	-0.000213065	-0.000160804	-0.000160804	-0.000227136	-0.000126633	-0.000140704	-0.000140704	-5.02513e-05
49.3813	-0.000351759	-0.000138693	-0.000225126	-0.000162814	-0.000162814	-0.000211055	-0.000116583	-0.000188945	-0.000188945	-8.24121e-05
49.3875	-0.000359799	-0.000148744	-0.000205025	-0.000166834	-0.000166834	-0.000196985	-0.000128643	-0.000150754	-0.000150754	-1.60804e-05
49.3937	-0.000331658	-0.000106533	-0.000190955	-0.000168844	-0.000168844	-0.000201005	-0.000128643	-0.000198995	-0.000198995	-4.22111e-05
49.4	-0.000335678	-0.000122613	-0.000194975	-0.000170854	-0.000170854	-0.000168844	-0.000140704	-0.000152764	-0.000152764	8.47033e-22
49.4062	-0.000299497	-6.63317e-05	-0.000182915	-0.000176884	-0.000176884	-0.000174874	-0.000162814	-0.000203015	-0.000203015	-6.03015e-06
49.4125	-0.000315578	-0.000100503	-0.000190955	-0.000190955	-0.000190955	-0.000156784	-0.000160804	-0.000164824	-0.000164824	2.21106e-05
49.4188	-0.000283417	-2.61307e-05	-0.000184925	-0.000182915	-0.000182915	-0.000136683	-0.000192965	-0.000192965	-0.000192965	8.0402e-05
49.425	-0.000279397	-4.42211e-05	-0.000213065	-0.000180905	-0.000180905	-0.000104523	-0.000209045	-0.000172864	-0.000172864	8.44221e-05
49.4312	-0.000255276	-1.20603e-05	-0.000176884	-0.000207035	-0.000207035	-7.8392e-05	-0.000245226	-0.000180905	-0.000180905	0.000148744
49.4375	-0.000251256	-4.0201e-06	-0.000184925	-0.000231156	-0.000231156	-6.23116e-05	-0.000249246	-0.000205025	-0.000205025	0.000132663
49.4438	-0.000263317	2.41206e-05	-0.000150754	-0.000227136	-0.000227136	-4.0201e-05	-0.000277387	-0.000190955	-0.000190955	0.000209045
49.45	-0.000283417	3.21608e-05	-0.000158794	-0.000247236	-0.000247236	-4.62312e-05	-0.000265327	-0.000239196	-0.000239196	0.000160804
49.4562	-0.000309548	1.20603e-05	-0.000140704	-0.000243216	-0.000243216	-2.41206e-05	-0.000257286	-0.000213065	-0.000213065	0.000209045
49.4625	-0.000307538	3.8191e-05	-0.000148744	-0.000225126	-0.000225126	-3.61809e-05	-0.000261307	-0.000275377	-0.000275377	0.000188945
49.4688	-0.000337688	-1.40704e-05	-0.000140704	-0.000207035	-0.000207035	-1.00503e-05	-0.000257286	-0.000231156	-0.000231156	0.000201005
49.475	-0.000325628	2.01005e-05	-0.000120603	-0.000215075	-0.000215075	-1.40704e-05	-0.000259296	-0.000265327	-0.000265327	0.000196985
49.4813	-0.000341709	-3.21608e-05	-0.000106533	-0.000178894	-0.000178894	-4.0201e-06	-0.000261307	-0.000233166	-0.000233166	0.000178894
49.4875	-0.000327638	-4.0201e-06	-9.24623e-05	-0.000184925	-0.000184925	-2.21106e-05	-0.000273367	-0.000263317	-0.000263317	0.000201005
49.4937	-0.000347739	-3.8191e-05	-9.84925e-05	-0.000160804	-0.000160804	-8.0402e-06	-0.000267337	-0.000239196	-0.000239196	0.000172864
49.5	-0.000331658	-3.01508e-05	-8.64322e-05	-0.000150754	-0.000150754	2.01005e-06	-0.000283417	-0.000243216	-0.000243216	0.000221106
49.5063	-0.000313568	-7.43719e-05	-0.000112563	-0.000124623	-0.000124623	1.40704e-05	-0.000277387	-0.000275377	-0.000275377	0.000180905
49.5125	-0.000305528	-9.44724e-05	-9.44724e-05	-0.000122613	-0.000122613	3.01508e-05	-0.000287437	-0.000239196	-0.000239196	0.000229146
49.5187	-0.000289447	-0.000108543	-0.000100503	-8.64322e-05	-8.64322e-05	3.41709e-05	-0.000289447	-0.000269347	-0.000269347	0.000180905
49.525	-0.000287437	-0.000158794	-7.8392e-05	-6.63317e-05	-6.63317e-05	3.41709e-05	-0.000271357	-0.000223116	-0.000223116	0.000203015
49.5312	-0.000265327	-0.000144724	-6.23116e-05	-4.62312e-05	-4.62312e-05	8.0402e-06	-0.000251256	-0.000255276	-0.000255276	0.000166834
49.5375	-0.000277387	-0.000190955	-5.02513e-05	-3.21608e-05	-3.21608e-05	2.61307e-05	-0.000233166	-0.000201005	-0.000201005	0.000144724
49.5438	-0.000253266	-0.000174874	-3.8191e-05	-3.8191e-05	-3.8191e-05	1.60804e-05	-0.000207035	-0.000223116	-0.000223116	0.000134673
49.55	-0.000255276	-0.000217085	-3.61809e-05	-2.41206e-05	-2.41206e-05	3.41709e-05	-0.000160804	-0.000182915	-0.000182915	0.000100503
49.5562	-0.000231156	-0.000184925	-2.61307e-05	-2.61307e-05	-2.61307e-05	4.22111e-05	-0.000168844	-0.000198995	-0.000198995	0.000116583
49.5625	-0.000247236	-0.000239196	-4.0201e-05	-2.61307e-05	-2.61307e-05	4.42211e-05	-0.000152764	-0.000180905	-0.000180905	6.03015e-05
49.5688	-0.000249246	-0.000225126	-1.40704e-05	-4.62312e-05	-4.62312e-05	3.41709e-05	-0.000176884	-0.000170854	-0.000170854	8.0402e-05
49.575	-0.000247236	-0.000243216	-2.21106e-05	-3.41709e-05	-3.41709e-05	2.61307e-05	-0.000146734	-0.000209045	-0.000209045	6.77626e-21
49.5812	-0.000247236	-0.000261307	4.0201e-06	-4.82412e-05	-4.82412e-05	1.20603e-05	-0.000162814	-0.000162814	-0.000162814	2.21106e-05
49.5875	-0.000227136	-0.000273367	4.0201e-06	-5.82915e-05	-5.82915e-05	-2.21106e-05	-0.000124623	-0.000211055	-0.000211055	-4.22111e-05
49.5938	-0.000235176	-0.000295477	1.00503e-05	-5.22613e-05	-5.22613e-05	-2.01005e-06	-0.000112563	-0.000166834	-0.000166834	-2.21106e-05
49.6	-0.000213065	-0.000267337	4.23516e-22	-2.81407e-05	-2.81407e-05	-2.61307e-05	-7.63819e-05	-0.000198995	-0.000198995	-4.62312e-05
49.6063	-0.000227136	-0.000289447	-1.60804e-05	-3.21608e-05	-3.21608e-05	-1.00503e-05	-9.24623e-05	-0.000154774	-0.000154774	-3.8191e-05
49.6125	-0.000231156	-0.000239196	-2.61307e-05	-4.62312e-05	-4.62312e-05	-3.21608e-05	-8.84422e-05	-0.000205025	-0.000205025	-3.41709e-05
49.6187	-0.000259296	-0.000267337	-6.43216e-05	-4.22111e-05	-4.22111e-05	-4.0201e-06	-8.64322e-05	-0.000176884	-0.000176884	-7.43719e-05
49.625	-0.000251256	-0.000231156	-6.23116e-05	-4.62312e-05	-4.62312e-05	-1.40704e-05	-8.84422e-05	-0.000194975	-0.000194975	-6.63317e-05
49.6313	-0.000259296	-0.000271357	-9.44724e-05	-5.22613e-05	-5.22613e-05	-3.21608e-05	-7.8392e-05	-0.000194975	-0.000194975	-0.000124623
49.6375	-0.000277387	-0.000285427	-8.24121e-05	-5.62814e-05	-5.62814e-05	-5.22613e-05	-7.23618e-05	-0.000184925	-0.000184925	-9.44724e-05
49.6437	-0.000275377	-0.000311558	-0.000108543	-6.23116e-05	-6.23116e-05	-4.82412e-05	-7.43719e-05	-0.000221106	-0.000221106	-0.000160804
49.65	-0.000305528	-0.000323618	-7.63819e-05	-7.23618e-05	-7.23618e-05	-6.23116e-05	-8.0402e-05	-0.000194975	-0.000194975	-0.000126633
49.6562	-0.000305528	-0.000307538	-8.44221e-05	-9.44724e-05	-9.44724e-05	-0.000100503	-8.84422e-05	-0.000257286	-0.000257286	-0.000174874
49.6625	-0.000331658	-0.000333668	-9.44724e-05	-9.64824e-05	-9.64824e-05	-8.44221e-05	-0.000100503	-0.000213065	-0.000213065	-0.000158794
49.6688	-0.000309548	-0.000283417	-0.000102513	-0.000112563	-0.000112563	-0.000108543	-0.000120603	-0.000247236	-0.000247236	-0.000184925
49.675	-0.000311558	-0.000319598	-0.000110553	-0.000110553	-0.000110553	-0.000102513	-0.000108543	-0.000198995	-0.000198995	-0.000184925
49.6812	-0.000289447	-0.000283417	-0.000114573	-0.000126633	-0.000126633	-0.000134673	-0.000118593	-0.000207035	-0.000207035	-0.000170854
49.6875	-0.000289447	-0.000345729	-0.000134673	-0.000118593	-0.000118593	-0.000120603	-0.000106533	-0.000168844	-0.000168844	-0.000203015
49.6938	-0.000289447	-0.000335678	-9.64824e-05	-0.000142714	-0.000142714	-0.000150754	-0.000118593	-0.000190955	-0.000190955	-0.000178894
49.7	-0.000301508	-0.000373869	-0.000116583	-0.000134673	-0.000134673	-0.000172864	-0.000100503	-0.000201005	-0.000201005	-0.000235176
49.7062	-0.000321608	-0.000369849	-0.000104523	-0.000138693	-0.000138693	-0.000211055	-0.000102513	-0.000154774	-0.000154774	-0.000207035
49.7125	-0.000307538	-0.00039196	-0.000122613	-0.000134673	-0.000134673	-0.000243216	-8.84422e-05	-0.000184925	-0.000184925	-0.000257286
49.7188	-0.000331658	-0.00040804	-0.000114573	-0.000138693	-0.000138693	-0.000249246	-9.84925e-05	-0.000134673	-0.000134673	-0.000227136
49.725	-0.000315578	-0.000375879	-0.000136683	-0.000144724	-0.000144724	-0.000283417	-8.84422e-05	-0.000162814	-0.000162814	-0.000273367
49.7313	-0.000321608	-0.00041407	-0.000140704	-0.000146734	-0.000146734	-0.000267337	-9.24623e-05	-0.000104523	-0.000104523	-0.000251256
49.7375	-0.000305528	-0.00039397	-0.000134673	-0.000154774	-0.000154774	-0.000285427	-9.04523e-05	-0.000158794	-0.000158794	-0.000247236
49.7437	-0.000337688	-0.000422111	-0.000150754	-0.000162814	-0.000162814	-0.000277387	-8.24121e-05	-0.000114573	-0.000114573	-0.000251256
49.75	-0.000325628	-0.00038191	-0.000140704	-0.000180905	-0.000180905	-0.000313568	-8.84422e-05	-0.000152764	-0.000152764	-0.000225126
49.7563	-0.000347739	-0.000420101	-0.000164824	-0.000176884	-0.000176884	-0.000297487	-8.64322e-05	-0.000124623	-0.000124623	-0.000259296
49.7625	-0.000343719	-0.00039799	-0.000144724	-0.000188945	-0.000188945	-0.000297487	-9.44724e-05	-0.000122613	-0.000122613	-0.000213065
49.7687	-0.000369849	-0.00039799	-0.000184925	-0.000192965	-0.000192965	-0.000305528	-8.24121e-05	-0.000136683	-0.000136683	-0.000277387
49.775	-0.000371859	-0.00038593	-0.000186935	-0.000192965	-0.000192965	-0.000283417	-0.000108543	-0.000120603	-0.000120603	-0.000261307
49.7812	-0.000377889	-0.000359799	-0.000215075	-0.000186935	-0.000186935	-0.000281407	-9.44724e-05	-0.000154774	-0.000154774	-0.000335678
49.7875	-0.00038995	-0.000367839	-0.000205025	-0.000182915	-0.000182915	-0.000251256	-9.24623e-05	-0.000112563	-0.000112563	-0.000297487
49.7938	-0.00038191	-0.000289447	-0.000217085	-0.000184925	-0.000184925	-0.000267337	-7.63819e-05	-0.000172864	-0.000172864	-0.000353769
49.8	-0.000367839	-0.000301508	-0.000227136	-0.000172864	-0.000172864	-0.000233166	-8.0402e-05	-0.000130653	-0.000130653	-0.000333668
49.8062	-0.000353769	-0.000233166	-0.000219095	-0.000203015	-0.000203015	-0.000237186	-7.03518e-05	-0.000184925	-0.000184925	-0.000339698
49.8125	-0.000377889	-0.000251256	-0.000237186	-0.000219095	-0.000219095	-0.000203015	-7.23618e-05	-0.000164824	-0.000164824	-0.000325628
49.8188	-0.000371859	-0.000194975	-0.000227136	-0.000243216	-0.000243216	-0.000207035	-8.64322e-05	-0.000213065	-0.000213065	-0.000319598
49.825	-0.00039196	-0.000225126	-0.000243216	-0.000255276	-0.000255276	-0.000180905	-9.44724e-05	-0.000225126	-0.000225126	-0.000337688
49.8312	-0.0004	-0.000176884	-0.000205025	-0.000285427	-0.000285427	-0.000166834	-0.000122613	-0.000247236	-0.000247236	-0.000299497
49.8375	-0.00038794	-0.000168844	-0.000219095	-0.000259296	-0.000259296	-0.000152764	-0.000114573	-0.000283417	-0.000283417	-0.000343719
49.8438	-0.000367839	-0.000160804	-0.000190955	-0.000245226	-0.000245226	-0.000146734	-0.000118593	-0.000251256	-0.000251256	-0.000309548
49.85	-0.000343719	-0.000126633	-0.000213065	-0.000235176	-0.000235176	-0.000156784	-0.000120603	-0.000305528	-0.000305528	-0.000343719
49.8563	-0.000349749	-0.000136683	-0.000217085	-0.000223116	-0.000223116	-0.000148744	-0.000134673	-0.000251256	-0.000251256	-0.000305528
49.8625	-0.000337688	-8.24121e-05	-0.000233166	-0.000198995	-0.000198995	-0.000144724	-0.000146734	-0.000295477	-0.000295477	-0.000329648
49.8687	-0.000361809	-0.000116583	-0.000251256	-0.000188945	-0.000188945	-0.000132663	-0.000160804	-0.000229146	-0.000229146	-0.000307538
49.875	-0.000341709	-3.61809e-05	-0.000249246	-0.000184925	-0.000184925	-0.000144724	-0.000190955	-0.000265327	-0.000265327	-0.000297487
49.8813	-0.000355779	-6.43216e-05	-0.000259296	-0.000166834	-0.000166834	-0.000118593	-0.000184925	-0.000215075	-0.000215075	-0.000305528
49.8875	-0.000329648	-2.01005e-05	-0.000231156	-0.000164824	-0.000164824	-0.000128643	-0.000180905	-0.000215075	-0.000215075	-0.000287437
49.8937	-0.000335678	-5.42714e-05	-0.000229146	-0.000170854	-0.000170854	-0.000122613	-0.000156784	-0.000198995	-0.000198995	-0.000317588
49.9	-0.000325628	-3.01508e-05	-0.000186935	-0.000184925	-0.000184925	-0.000120603	-0.000162814	-0.000188945	-0.000188945	-0.000283417
49.9062	-0.000337688	-4.42211e-05	-0.000184925	-0.000182915	-0.000182915	-0.000114573	-0.000138693	-0.000215075	-0.000215075	-0.000337688
49.9125	-0.000333668	-6.63317e-05	-0.000148744	-0.000184925	-0.000184925	-0.000114573	-0.000148744	-0.000182915	-0.000182915	-0.000285427
49.9188	-0.000337688	-5.22613e-05	-0.000158794	-0.000190955	-0.000190955	-0.000128643	-0.000146734	-0.000231156	-0.000231156	-0.000335678
49.925	-0.000323618	-7.43719e-05	-0.000150754	-0.000184925	-0.000184925	-0.000116583	-0.000156784	-0.000194975	-0.000194975	-0.000317588
49.9312	-0.000293467	-3.01508e-05	-0.000138693	-0.000176884	-0.000176884	-0.000132663	-0.000160804	-0.000255276	-0.000255276	-0.000337688
49.9375	-0.000301508	-7.43719e-05	-0.000142714	-0.000170854	-0.000170854	-0.000116583	-0.000158794	-0.000201005	-0.000201005	-0.000339698
49.9438	-0.000269347	-2.01005e-05	-0.000130653	-0.000180905	-0.000180905	-0.000126633	-0.000168844	-0.000231156	-0.000231156	-0.000347739
49.95	-0.000269347	-6.83417e-05	-0.000136683	-0.000170854	-0.000170854	-8.44221e-05	-0.000180905	-0.000196985	-0.000196985	-0.000365829
49.9562	-0.000255276	-5.62814e-05	-0.000110553	-0.000168844	-0.000168844	-0.000100503	-0.000188945	-0.000186935	-0.000186935	-0.000335678
49.9625	-0.000269347	-0.000106533	-0.000142714	-0.000176884	-0.000176884	-7.63819e-05	-0.000182915	-0.000162814	-0.000162814	-0.000369849
49.9688	-0.000259296	-0.000110553	-0.000128643	-0.000176884	-0.000176884	-5.82915e-05	-0.000188945	-0.000152764	-0.000152764	-0.000335678
49.975	-0.000261307	-0.000116583	-0.000142714	-0.000180905	-0.000180905	-4.82412e-05	-0.000180905	-0.000190955	-0.000190955	-0.00040201
49.9813	-0.000253266	-0.000136683	-0.000134673	-0.000176884	-0.000176884	-5.02513e-05	-0.000184925	-0.000156784	-0.000156784	-0.000371859
[truncated: 2,002 more rows]
